# Supplementary material for: Switching action modes of miR408-5p mediates auxin signaling in rice
Source: Nat Commun. 2024 Mar 21;15:2525. doi: 10.1038/s41467-024-46765-z (PMC10958043; doi:10.1038/s41467-024-46765-z)
Supplement: Supplementary file 4 — Supplementary Data 1 [file 41467_2024_46765_MOESM4_ESM.xlsx]

## Sheet: WT
Supplementary Data1｜The detail list of auxin regulated genes in wild type rice
Gene ID	WT_R1	WT_R2	WT_R3	WT (IAA treatment 4h) R1	WT (IAA treatment 4h) R2	WT (IAA treatment 4h) R3	foldChange (Treatment/Mock)	log2FoldChange	P-value	Arabidopsis annotation		Rice Annotation
LOC_Os03g12510	1.44247	1.1738	3.50509	927.428	1118.99	1469	547.503	9.09672	2.38427e-44	AT2G16060.1	hemoglobin 1	non-symbiotic hemoglobin 2, putative, expressed
LOC_Os03g13140	1.72189	1.07404	1.50243	328.96	331.118	481.688	248.364	7.95631	1.19476e-34	AT2G16060.1	hemoglobin 1	non-symbiotic hemoglobin 2, putative, expressed
LOC_Os03g16020	2.57778	3.27623	3.7192	649.727	1055.11	1045.67	278.613	8.12212	2.83191e-29	AT1G53540.1	HSP20-like chaperones superfamily protein	hsp20/alpha crystallin family protein, putative, expressed
LOC_Os07g41350	2.52428	4.61636	3.04309	310.355	328.466	305.94	90.1455	6.49418	6.87544e-29	AT3G29970.1	B12D protein	B12D protein, putative, expressed
LOC_Os07g41340	2.04791	1.08988	1.17871	310.098	473.578	326.668	240.582	7.91038	1.65096e-24	AT3G29970.1	B12D protein	B12D protein, putative, expressed
LOC_Os03g16030	0.213569	0.558745	0.276397	217.507	389.747	358.165	716.031	9.48388	4.75152e-23	AT1G53540.1	HSP20-like chaperones superfamily protein	hsp20/alpha crystallin family protein, putative, expressed
LOC_Os11g31060	0.692343	0.774672	0.939196	136.159	220.087	207.898	208.574	7.70441	5.37686e-23	AT1G12060.1	BCL-2-associated athanogene 5	IQ calmodulin-binding and BAG domain containing protein, putative, expressed
LOC_Os09g24370	5149.19	7285.9	5121.79	42.1357	209.147	491.244	0.042309	-4.56289	1.36178e-22			expressed protein
LOC_Os07g09420	10.3418	9.89373	13.0142	259.783	349.482	355.865	28.7761	4.8468	6.00563e-22	AT5G40010.1	AAA-ATPase 1	ATPase, putative, expressed
LOC_Os05g04210	2.45886	2.66345	2.01031	134.367	142.042	123.978	53.9092	5.75246	1.47995e-21	AT5G49620.1	myb domain protein 78	MYB family transcription factor, putative, expressed
LOC_Os11g10480	15.5164	15.0757	21.7641	454.738	319.709	453.277	23.3215	4.54359	9.2753e-21	AT1G77120.1	alcohol dehydrogenase 1	dehydrogenase, putative, expressed
LOC_Os09g34230	0	0	0	62.8719	60.2947	77.5689	670.118	9.38827	2.38739e-20	AT2G43840.1	UDP-glycosyltransferase 74 F1	UDP-glucoronosyl/UDP-glucosyl transferase, putative, expressed
LOC_Os01g21120	5.84735	13.146	15.7215	325.676	277.352	217.639	23.4463	4.55129	8.62859e-20	AT2G47520.1	Integrase-type DNA-binding superfamily protein	AP2 domain containing protein, expressed
LOC_Os06g39240	9.29681	5.80646	3.46319	166.537	177.15	184.927	28.0346	4.80914	1.06076e-19	AT3G24500.1	multiprotein bridging factor 1C	endothelial differentiation-related factor 1, putative, expressed
LOC_Os10g38740	8.39305	8.41131	6.88814	243.742	286.567	412.648	39.3147	5.297	1.07391e-19	AT1G10370.1	Glutathione S-transferase family protein	glutathione S-transferase, putative, expressed
LOC_Os10g28350	2.78518	4.56003	5.37482	114.805	135.958	156.936	31.3362	4.96976	7.48546e-19	AT4G14710.2	RmlC-like cupins superfamily protein	1,2-dihydroxy-3-keto-5-methylthiopentene dioxygenase protein, putative, expressed
LOC_Os09g20220	0.232942	0.948879	0.575411	217.086	164.864	336.738	349.493	8.44912	7.82797e-19	AT1G17180.1	glutathione S-transferase TAU 25	glutathione S-transferase, putative, expressed
LOC_Os03g60560	3.69813	7.07251	8.7448	131.946	191.306	193.06	26.0711	4.70438	8.51908e-19	AT5G59820.1	C2H2-type zinc finger family protein	ZOS3-21 - C2H2 zinc finger protein, expressed
LOC_Os04g27060	2.12119	1.93924	0.38904	91.5898	77.9447	81.0229	52.8179	5.72296	1.20799e-18	AT1G60710.1	NAD(P)-linked oxidoreductase superfamily protein	oxidoreductase, aldo/keto reductase family protein, putative, expressed
LOC_Os01g08860	16.3596	10.1276	6.52219	196.381	270.397	233.985	21.047	4.39555	1.4416e-18	AT5G12020.1	17.6 kDa class II heat shock protein	hsp20/alpha crystallin family protein, putative, expressed
LOC_Os12g34010	69.9699	103.362	0	721.522	1047.33	944.571	15.6292	3.96617	1.90817e-18	ATMG01120.1	NADH dehydrogenase 1B	expressed protein
LOC_Os12g09540	1.49836	1.25972	1.55104	101.798	78.0528	56.3556	51.3127	5.68124	5.0627e-18	AT1G09830.1	Glycinamide ribonucleotide (GAR) synthetase	phosphoribosylamine--glycine ligase, putative, expressed
LOC_Os06g05420	2.3741	3.02222	1.32458	67.5736	99.2877	81.4877	35.4156	5.14631	3.18774e-17			expressed protein
LOC_Os09g30490	2.29559	3.84736	6.49664	128.468	111.405	90.9745	25.5918	4.67761	4.19196e-17	AT2G44310.1	Calcium-binding EF-hand family protein	EF hand family protein, expressed
LOC_Os03g12820	5.22344	4.57649	4.70181	107.778	125.84	133.84	24.8455	4.63491	4.9283e-17	AT1G32230.2	WWE protein-protein interaction domain protein family	ATP8, putative, expressed
LOC_Os06g07040	10.2814	20.6897	10.0779	288.787	166.724	198.62	15.827	3.98432	2.64079e-16	AT3G17600.1	indole-3-acetic acid inducible 31	OsIAA20 - Auxin-responsive Aux/IAA gene family member, expressed
LOC_Os05g33570	24.1327	36.4703	36.4908	333.798	409.217	509.01	12.8584	3.68464	6.14795e-16	AT4G15530.6	pyruvate orthophosphate dikinase	pyruvate, phosphate dikinase, chloroplast precursor, putative, expressed
LOC_Os06g01590	0.097203	0.52183	0.324839	61.8345	45.366	36.0509	115.407	6.85059	9.14008e-16	AT4G17260.1	Lactate/malate dehydrogenase family protein	lactate/malate dehydrogenase, putative, expressed
LOC_Os12g42280	0.668209	0.43072	0.230943	34.3895	50.3846	52.8533	84.6247	6.40301	2.17781e-15	AT3G14440.1	nine-cis-epoxycarotenoid dioxygenase 3	9-cis-epoxycarotenoid dioxygenase 1, chloroplast precursor, putative, expressed
LOC_Os03g16040	16.6055	18.6112	24.9008	278.689	450.103	443.831	19.4136	4.279	4.23581e-15	AT1G53540.1	HSP20-like chaperones superfamily protein	hsp20/alpha crystallin family protein, putative, expressed
LOC_Os01g04050	19.2148	7.29185	10.0226	177.776	197.372	143.313	14.0856	3.81615	6.14517e-15			BBTI12 - Bowman-Birk type bran trypsin inhibitor precursor, expressed
LOC_Os05g30500	0.679811	1.11853	1.43889	44.252	53.6685	59.7181	44.6504	5.4806	6.54629e-15			expressed protein
LOC_Os02g54140	5.88056	4.29502	3.17365	82.0486	99.2574	93.2104	20.1342	4.33158	6.79216e-15	AT1G54050.1	HSP20-like chaperones superfamily protein	hsp20/alpha crystallin family protein, putative, expressed
LOC_Os03g14180	0.090592	0.035477	0.10498	37.0473	40.9786	34.0119	211.54	7.72478	8.34163e-15	AT4G27670.1	heat shock protein 21	hsp20/alpha crystallin family protein, putative, expressed
LOC_Os03g55240	1.21667	2.27168	6.23878	59.812	70.207	93.0674	22.2782	4.47756	1.28108e-14	AT4G37320.1	cytochrome P450, family 81, subfamily D, polypeptide 5	cytochrome P450, putative, expressed
LOC_Os02g55890	124.29	136.471	84.8481	1230.86	1317.84	961.788	10.1495	3.34333	1.43654e-14	AT1G15690.1	Inorganic H pyrophosphatase family protein	inorganic H+ pyrophosphatase, putative, expressed
LOC_Os05g39310	0.367929	0.542878	1.95217	330.738	248.613	128.494	223.886	7.80662	2.67125e-14	AT5G01320.1	Thiamine pyrophosphate dependent pyruvate decarboxylase family protein	thiamine pyrophosphate enzyme, C-terminal TPP binding domain containing protein, expressed
LOC_Os01g55940	11.4638	22.5816	12.6208	506.986	819.889	519.752	39.3246	5.29736	5.10055e-14	AT4G37390.1	Auxin-responsive GH3 family protein	OsGH3.2 - Probable indole-3-acetic acid-amido synthetase, expressed
LOC_Os01g27210	31.6045	18.1644	22.8083	253.459	228.948	328.259	11.1278	3.4761	5.8046e-14	AT3G62760.1	Glutathione S-transferase family protein	glutathione S-transferase, putative, expressed
LOC_Os05g10650	2.10839	1.94172	1.24697	57.435	65.2712	42.2344	29.5226	4.88375	6.76174e-14	AT4G26270.1	phosphofructokinase 3	6-phosphofructokinase, putative, expressed
LOC_Os04g37490	17.0117	12.6757	9.79041	129.929	181.543	184.146	12.4672	3.64007	8.57145e-14	AT1G59960.1	NAD(P)-linked oxidoreductase superfamily protein	oxidoreductase, aldo/keto reductase family protein, putative, expressed
LOC_Os02g40500	17.203	15.2881	13.4158	153.213	195.721	185.091	11.5637	3.53154	1.16785e-13	AT5G40370.1	Glutaredoxin family protein	OsGrx_C2.1 - glutaredoxin subgroup I, expressed
LOC_Os05g39320	2.04447	0.831316	2.79414	243.922	233.202	109.115	98.249	6.61837	2.15396e-13	AT5G01320.1	Thiamine pyrophosphate dependent pyruvate decarboxylase family protein	thiamine pyrophosphate enzyme, C-terminal TPP binding domain containing protein, expressed
LOC_Os05g30510	0	0	0	27.3211	36.6117	26.7893	303.407	8.24511	4.64539e-13			expressed protein
LOC_Os01g73200	2.5555	3.58241	1.93986	156.816	123.091	72.4131	42.0899	5.3954	6.13356e-13	AT1G71695.1	Peroxidase superfamily protein	peroxidase precursor, putative, expressed
LOC_Os10g38340	13.3662	13.0864	11.4338	290.277	474.243	604.468	35.858	5.16422	7.9902e-13	AT1G10360.1	glutathione S-transferase TAU 18	glutathione S-transferase GSTU6, putative, expressed
LOC_Os06g11290	13.9727	14.0553	15.3879	262.09	471.725	491.036	28.0252	4.80865	8.31157e-13	AT1G76690.1	12-oxophytodienoate reductase 2	12-oxophytodienoate reductase, putative, expressed
LOC_Os11g47500	0.67554	1.62576	1.68281	57.0513	56.0997	32.4597	34.0585	5.08994	8.86077e-13	AT5G24090.1	chitinase A	glycosyl hydrolase, putative, expressed
LOC_Os01g62190	6.08325	8.23321	7.00535	68.936	95.1392	108.682	12.6288	3.65865	2.44146e-12	AT3G46080.1	C2H2-type zinc finger family protein	ZOS1-15 - C2H2 zinc finger protein, expressed
LOC_Os07g47670	12.352	18.9262	17.8153	194.06	143.937	146.854	9.82214	3.29604	3.57993e-12	AT5G27760.1	Hypoxia-responsive family protein	hypoxia-responsive family protein, putative, expressed
LOC_Os04g02050	4.76574	4.56748	6.10427	61.1634	71.5748	86.0582	13.9219	3.79929	8.04972e-12	AT1G19920.1	Pseudouridine synthase/archaeosine transglycosylase-like family protein	bifunctional 3-phosphoadenosine 5-phosphosulfate synthetase, putative, expressed
LOC_Os10g38314	3.90843	4.16853	5.76744	53.6475	70.3558	75.2347	14.1072	3.81836	1.23307e-11	AT1G10370.1	Glutathione S-transferase family protein	glutathione S-transferase, N-terminal domain containing protein, expressed
LOC_Os07g12340	10.9108	16.8176	26.1019	153.326	175.908	162.75	9.09445	3.18499	1.26226e-11	AT5G63790.1	NAC domain containing protein 102	NAC domain-containing protein 67, putative, expressed
LOC_Os03g56540	10.8659	11.6703	8.04212	84.4486	130.434	143.465	11.6148	3.5379	1.4104e-11	AT5G03030.1	Chaperone DnaJ-domain superfamily protein	heat shock protein DnaJ, putative, expressed
LOC_Os07g43740	2.7977	1.72097	0.933059	43.7543	45.0126	45.0723	23.3215	4.54359	1.41272e-11	AT3G19950.1	RING/U-box superfamily protein	zinc finger, C3HC4 type domain containing protein, expressed
LOC_Os02g03710	1.2393	1.64797	2.33512	46.5226	90.4993	79.91	39.3366	5.2978	1.73102e-11	AT3G49580.1	response to low sulfur 1	UP-9A, putative, expressed
LOC_Os03g60570	6.34432	21.5671	32.7661	139.542	181.242	210.631	8.71985	3.1243	1.85846e-11	AT5G59820.1	C2H2-type zinc finger family protein	ZOS3-22 - C2H2 zinc finger protein, expressed
LOC_Os06g05470	1.82096	3.03646	2.88037	37.5874	56.6598	53.2535	18.3883	4.20071	1.93457e-11			expressed protein
LOC_Os01g62420	16.7906	34.0683	50.0871	350.24	217.265	240.965	7.98817	2.99787	2.06242e-11	AT3G55440.1	triosephosphate isomerase	triosephosphate isomerase, cytosolic, putative, expressed
LOC_Os07g23570	0.170486	0.575742	1.15822	44.2681	67.127	96.6866	94.5279	6.56267	2.10792e-11	AT2G46950.1	cytochrome P450, family 709, subfamily B, polypeptide 2	cytochrome P450 72A1, putative, expressed
LOC_Os06g04220	2.4553	3.65483	3.14548	40.4614	56.5166	58.4984	16.3021	4.02699	2.18316e-11			expressed protein
LOC_Os02g43360	49.1731	44.2189	28.6716	287.352	357.46	294.254	7.67684	2.94051	2.89677e-11	AT5G53560.1	cytochrome B5 isoform E	cytochrome b5-like Heme/Steroid binding domain containing protein, expressed
LOC_Os08g43620	0.919716	1.00237	0.031406	25.1494	32.5402	34.5711	41.0743	5.36016	3.5457e-11			expressed protein
LOC_Os09g23560	3.44296	5.33396	1.69617	42.116	72.3999	64.3587	16.6317	4.05586	3.56052e-11	AT4G37980.1	elicitor-activated gene 3-1	dehydrogenase, putative, expressed
LOC_Os06g05020	3.6388	4.67689	4.94666	663.925	237.771	380.678	94.576	6.5634	4.06154e-11	AT5G25940.1	early nodulin-related	early nodulin 93 ENOD93 protein, putative, expressed
LOC_Os10g38160	0.286526	0.635634	0	26.8571	25.6581	28.5117	66.5436	6.05623	4.44968e-11	AT1G10370.1	Glutathione S-transferase family protein	glutathione S-transferase, putative, expressed
LOC_Os10g22070	6.04226	6.13284	6.29398	64.3753	67.9404	81.0443	11.3836	3.50889	5.39262e-11	AT1G59670.1	glutathione S-transferase TAU 15	glutathione S-transferase, putative, expressed
LOC_Os05g15530	1.95684	0.895502	0.489427	39.7581	32.0638	27.9803	27.4873	4.78069	5.41389e-11	AT5G57850.1	D-aminoacid aminotransferase-like PLP-dependent enzymes superfamily protein	aminotransferase domain containing protein, putative, expressed
LOC_Os01g21250	36.4223	48.7116	77.2627	297.844	449.286	426.267	7.21402	2.8508	5.49937e-11	AT4G02380.1	senescence-associated gene 21	late embryogenesis abundant protein, putative, expressed
LOC_Os12g35610	0.895491	3.21909	3.07076	114.473	52.1617	65.9809	31.1162	4.9596	5.75358e-11	AT5G51060.1	NADPH/respiratory burst oxidase protein D	respiratory burst oxidase, putative, expressed
LOC_Os01g45110	1.64952	2.48387	1.78449	91.6283	192.247	226.161	82.0757	6.35888	6.449e-11	AT2G15480.2	UDP-glucosyl transferase 73B5	anthocyanin 3-O-beta-glucosyltransferase, putative, expressed
LOC_Os04g10160	3.9354	0.816213	0.204241	35.1884	41.3672	39.4626	22.1312	4.46801	7.13132e-11	AT5G25120.1	ytochrome p450, family 71, subfamily B, polypeptide 11	cytochrome P450, putative, expressed
LOC_Os02g52150	21.5336	23.2531	20.3302	136.935	193.705	188.576	7.94161	2.98943	8.25853e-11	AT5G51440.1	HSP20-like chaperones superfamily protein	heat shock 22 kDa protein, mitochondrial precursor, putative, expressed
LOC_Os10g41930	6.18622	7.36029	7.3253	84.0334	50.5997	87.383	10.5006	3.3924	8.43785e-11	AT2G38740.1	Haloacid dehalogenase-like hydrolase (HAD) superfamily protein	haloacid dehalogenase-like hydrolase family protein, putative, expressed
LOC_Os06g29220	0.238797	0.229703	0.190997	31.4453	15.9905	21.4294	72.0849	6.17162	8.47881e-11	AT5G14780.1	formate dehydrogenase	erythronate-4-phosphate dehydrogenase domain containing protein, expressed
LOC_Os12g05840	2.76346	5.60207	9.3297	143.727	236.942	326.588	39.3191	5.29716	8.93094e-11	AT5G39160.1	RmlC-like cupins superfamily protein	Cupin domain containing protein, expressed
LOC_Os04g33600	11.2059	13.7023	10.8424	164.45	106.874	85.4448	9.90467	3.30811	1.25443e-10	AT2G36290.1	alpha/beta-Hydrolases superfamily protein	hydrolase, alpha/beta fold family protein, putative, expressed
LOC_Os02g56700	0	0.08593	0.291379	29.9335	13.9405	21.6118	97.1283	6.60182	1.39289e-10	AT1G15950.1	cinnamoyl coa reductase 1	dehydrogenase, putative, expressed
LOC_Os12g25630	6.38301	11.5018	16.5424	106.766	79.095	126.513	9.00371	3.17052	1.52706e-10	AT3G01910.1	sulfite oxidase	sulfite oxidase, putative, expressed
LOC_Os05g44340	1.07978	0.374206	0.292199	21.873	43.2865	35.8592	49.5159	5.62982	1.80691e-10	AT1G74310.1	heat shock protein 101	heat shock protein 101, putative, expressed
LOC_Os07g05940	0.732826	2.13607	4.1145	32.2946	45.0776	45.5728	16.9214	4.08077	2.15118e-10	AT1G78390.1	nine-cis-epoxycarotenoid dioxygenase 9	9-cis-epoxycarotenoid dioxygenase 1, chloroplast precursor, putative, expressed
LOC_Os06g13940	2.0546	0.84543	0.689074	23.8865	37.9462	37.2656	25.5581	4.67571	2.75929e-10			expressed protein
LOC_Os08g43200	0	0.057747	0	19.7259	19.8912	22.6737	174.958	7.45087	2.83159e-10	AT4G25470.1	C-repeat/DRE binding factor 2	dehydration-responsive element-binding protein, putative, expressed
LOC_Os03g61500	0.622517	2.07305	2.55228	41.5892	29.3258	43.086	20.6028	4.36477	2.878e-10	AT1G14870.1	PLANT CADMIUM RESISTANCE 2	uncharacterized Cys-rich domain containing protein, putative, expressed
LOC_Os07g44440	5.58322	37.403	14.5529	246.971	332.988	497.776	18.6385	4.22022	3.02385e-10	AT1G48130.1	1-cysteine peroxiredoxin 1	peroxiredoxin, putative, expressed
LOC_Os03g19270	0.721518	2.34365	1.69816	241.961	100.066	115.722	90.4641	6.49927	3.24849e-10	AT3G62550.1	Adenine nucleotide alpha hydrolases-like superfamily protein	universal stress protein domain containing protein, putative, expressed
LOC_Os10g13700	2.19593	2.06622	2.97443	191.713	162.309	72.4946	56.6326	5.82356	3.73025e-10	AT4G37870.1	phosphoenolpyruvate carboxykinase 1	phosphoenolpyruvate carboxykinase, putative, expressed
LOC_Os09g32000	0.211241	0.341784	0.691287	17.8766	27.7267	25.7849	46.4208	5.5367	3.94536e-10	AT5G66580.1		expressed protein
LOC_Os04g10060	0.80938	0.261186	0.058074	20.4272	28.0463	22.5253	49.9068	5.64116	4.98125e-10	AT1G79460.1	Terpenoid cyclases/Protein prenyltransferases superfamily protein	ent-kaurene synthase, chloroplast precursor, putative, expressed
LOC_Os12g02040	45.4046	58.3438	67.4372	469.748	326.567	296.518	6.37449	2.67231	5.20657e-10	AT5G27760.1	Hypoxia-responsive family protein	hypoxia-responsive family protein, putative, expressed
LOC_Os07g39860	0.634142	0.753847	1.50966	42.5456	57.0845	29.9661	40.6224	5.3442	5.59052e-10			expressed protein
LOC_Os10g38189	10.3788	8.91884	13.2618	80.9793	93.61	99.3739	8.34656	3.06118	5.70409e-10	AT1G10370.1	Glutathione S-transferase family protein	glutathione S-transferase, putative, expressed
LOC_Os11g10510	468.36	567.365	406.505	2673.4	3251.88	2611.4	5.91806	2.56512	5.75068e-10	AT1G77120.1	alcohol dehydrogenase 1	dehydrogenase, putative, expressed
LOC_Os04g09900	22.109	13.8711	3.91019	100.447	126.23	96.09	8.03842	3.00691	5.75441e-10	AT4G02780.1	Terpenoid cyclases/Protein prenyltransferases superfamily protein	ent-kaurene synthase, chloroplast precursor, putative, expressed
LOC_Os06g05410	1.28757	0.986228	0.474654	17.9706	29.988	30.5793	25.8616	4.69274	5.94348e-10			expressed protein
LOC_Os05g31970	0.074478	0.319931	0.101724	20.3996	18.6687	19.6095	74.0804	6.21102	7.9739e-10	AT5G12340.1		expressed protein
LOC_Os04g51160	6.42933	9.30275	9.21732	79.2875	145.281	144.117	14.6136	3.86924	9.41091e-10	AT3G22370.1	alternative oxidase 1A	transposon protein, putative, unclassified, expressed
LOC_Os08g07240	0	0	0	13.6346	23.0498	21.4412	194.752	7.6055	1.00848e-09			expressed protein
LOC_Os05g45100	0.141054	0.057023	0.338946	31.2345	79.2823	85.4047	234.428	7.873	1.12531e-09	AT3G16520.3	UDP-glucosyl transferase 88A1	anthocyanidin 5,3-O-glucosyltransferase, putative, expressed
LOC_Os07g07440	0.228984	0.586707	0.987956	19.1032	27.5374	29.1256	36.1592	5.17629	1.13408e-09	AT4G13180.1	NAD(P)-binding Rossmann-fold superfamily protein	versicolorin reductase, putative, expressed
LOC_Os02g26810	10.6983	3.72221	3.57929	58.4434	62.8399	66.4651	10.276	3.36121	1.16224e-09	AT2G30490.1	cinnamate-4-hydroxylase	cytochrome P450, putative, expressed
LOC_Os10g38489	21.9469	27.7001	22.9424	157.37	148.534	190.582	6.81562	2.76885	1.27488e-09	AT1G10360.1	glutathione S-transferase TAU 18	glutathione S-transferase GSTU6, putative, expressed
LOC_Os06g04240	24.2778	38.3211	47.1698	179.304	283.601	288.149	6.82623	2.77109	1.42454e-09			expressed protein
LOC_Os09g36950	2.27919	2.0707	1.30064	24.0761	34.0045	38.5047	16.2818	4.02519	1.44674e-09			expressed protein
LOC_Os10g39100	11.7513	6.64376	3.87607	64.3278	79.3644	64.9654	9.25775	3.21066	1.49309e-09	AT1G63830.2	PLAC8 family protein	uncharacterized Cys-rich domain containing protein, putative, expressed
LOC_Os01g06740	1.20063	0.656922	0.927863	31.7995	62.1304	74.3521	54.6383	5.77184	1.53001e-09			ribosome inactivating protein, putative, expressed
LOC_Os07g31390	0.642762	0.475725	0.365304	22.6619	28.6117	14.9723	37.3059	5.22133	1.55963e-09	AT4G17030.1	expansin-like B1	beta-expansin precursor, putative, expressed
LOC_Os07g32570	20.1485	17.6729	19.9456	106.961	164.572	132.015	6.95486	2.79802	1.81537e-09	AT4G21990.1	APS reductase 3	OsAPRL1 adenosine 5'-phosphosulfate reductase-like OsAPRL1, expressed
LOC_Os08g44270	69.4346	61.5903	90.4918	8.95476	2.59983	10.76	0.101952	-3.29404	1.89761e-09	AT5G50260.1	Cysteine proteinases superfamily protein	vignain precursor, putative, expressed
LOC_Os05g45110	2.10346	3.07321	3.8178	40.5466	72.544	84.7107	21.3139	4.41372	1.90263e-09	AT3G16520.3	UDP-glucosyl transferase 88A1	anthocyanidin 5,3-O-glucosyltransferase, putative, expressed
LOC_Os06g25010	3.15226	4.29392	5.46325	38.8877	62.5196	75.9307	13.4478	3.7493	1.95272e-09	AT5G24090.1	chitinase A	glycosyl hydrolase, putative, expressed
LOC_Os01g60020	3.7344	5.48421	9.0028	53.4008	69.9401	52.3741	9.50332	3.24843	2.12133e-09	AT5G63790.1	NAC domain containing protein 102	NAC domain transcription factor, putative, expressed
LOC_Os04g08350	15.4605	12.9746	14.3734	123.207	108.398	76.3653	7.15104	2.83815	2.7991e-09	AT3G61440.1	cysteine synthase C1	cysteine synthase, chloroplast/chromoplast precursor, putative, expressed
LOC_Os05g39560	32.0431	41.4896	33.7552	1.34422	2.79523	1.70077	0.0570716	-4.13108	2.85813e-09	AT1G05300.1	zinc transporter 5 precursor	metal cation transporter, putative, expressed
LOC_Os01g65830	4.68705	9.81657	14.5187	167.327	95.5609	83.8157	11.8341	3.56488	2.87696e-09	AT1G43800.1	Plant stearoyl-acyl-carrier-protein desaturase family protein	acyl-desaturase, chloroplast precursor, putative, expressed
LOC_Os04g01740	0	0	0	12.7183	19.3353	21.4113	179.216	7.48556	3.94423e-09	AT5G52640.1	heat shock protein 90.1	heat shock protein, putative, expressed
LOC_Os08g37660	6.7236	22.4743	35.6011	117.15	156.215	152.435	6.54541	2.71048	3.95307e-09	AT5G15350.1	early nodulin-like protein 17	plastocyanin-like domain containing protein, putative, expressed
LOC_Os01g46440	0	0.26798	0	19.521	15.6261	17.3209	92.9047	6.53768	4.06138e-09			VQ domain containing protein, putative, expressed
LOC_Os05g48700	0	0.456624	0.357565	25.4756	16.4612	11.5117	48.2401	5.59216	4.1133e-09	AT1G78440.1	Arabidopsis thaliana gibberellin 2-oxidase 1	gibberellin 2-beta-dioxygenase, putative, expressed
LOC_Os05g10620	2.31154	2.39381	1.15024	27.3578	33.0036	31.2117	14.9251	3.89967	4.24375e-09	AT4G29230.1	NAC domain containing protein 75	no apical meristem protein, putative, expressed
LOC_Os01g09030	14.7193	20.162	18.1742	226.684	125.145	120.82	8.8641	3.14797	5.59899e-09	AT5G39890.1	Protein of unknown function (DUF1637)	2-aminoethanethiol dioxygenase, putative, expressed
LOC_Os05g39540	64.07	112.487	84.057	5.31317	16.039	10.8719	0.124655	-3.00399	5.90793e-09	AT1G05300.1	zinc transporter 5 precursor	metal cation transporter, putative, expressed
LOC_Os09g27260	4.89029	1.47263	0.552968	49.2179	109.806	101.733	36.178	5.17704	6.22535e-09	AT1G55230.1	Family of unknown function (DUF716)	plant viral response family protein, putative, expressed
LOC_Os02g26770	6.51757	2.91131	3.0926	39.4734	44.1523	50.0146	10.4465	3.38495	9.99882e-09	AT2G30490.1	cinnamate-4-hydroxylase	cytochrome P450, putative, expressed
LOC_Os07g04970	5.80912	7.90423	6.36829	44.1115	65.7055	59.7849	8.33603	3.05936	1.11109e-08	AT5G42830.1	HXXXD-type acyl-transferase family protein	transferase family protein, putative, expressed
LOC_Os01g04380	0	0.087027	0.127474	11.7343	16.4264	20.6639	95.4802	6.57713	1.2277e-08	AT1G53540.1	HSP20-like chaperones superfamily protein	hsp20/alpha crystallin family protein, putative, expressed
LOC_Os03g51459	4.65144	3.1446	3.53403	42.9368	46.4579	36.167	10.8221	3.43591	1.38166e-08	AT3G05570.1		expressed protein
LOC_Os03g18220	116.848	151.822	146.372	859.78	608.113	642.661	5.08221	2.34546	1.67168e-08	AT5G01320.1	Thiamine pyrophosphate dependent pyruvate decarboxylase family protein	pyruvate decarboxylase isozyme 2, putative, expressed
LOC_Os03g58790	16.4088	30.9805	25.343	151.054	276.486	266.493	9.50722	3.24902	1.6988e-08	AT3G28580.1	P-loop containing nucleoside triphosphate hydrolases superfamily protein	ATPase, putative, expressed
LOC_Os08g02030	3.54309	0.993747	0.4291	19.7477	32.4438	31.4045	15.9318	3.99384	1.86343e-08	AT5G67150.1	HXXXD-type acyl-transferase family protein	transferase family protein, putative, expressed
LOC_Os03g37490	2.99191	2.47813	2.95713	29.9263	35.4798	35.0396	11.5439	3.52906	2.06367e-08	AT3G21690.1	MATE efflux family protein	MATE efflux family protein, putative, expressed
LOC_Os12g09640	0.246067	0.538607	1.23774	14.8429	21.0879	26.6727	27.0854	4.75944	2.15913e-08	AT2G40180.1	phosphatase 2C5	protein phosphatase 2C, putative, expressed
LOC_Os04g52130	19.5692	22.0934	26.684	182.859	116.657	103.859	5.88048	2.55593	2.42458e-08	AT1G03475.1	Coproporphyrinogen III oxidase	coproporphyrinogen III oxidase, chloroplast precursor, putative, expressed
LOC_Os03g56860	4.20733	2.59784	5.5546	35.2812	37.5409	53.2107	9.97908	3.31891	2.48709e-08			expressed protein
LOC_Os02g11859	18.1888	15.2681	18.7513	84.1637	113.345	123.269	6.11481	2.61231	2.58469e-08			expressed protein
LOC_Os05g09440	3.24205	2.05362	3.56513	38.89	38.5409	25.8081	11.3024	3.49856	2.65733e-08	AT5G25880.1	NADP-malic enzyme 3	NADP-dependent malic enzyme, chloroplast precursor, putative, expressed
LOC_Os08g04180	38.5832	33.0446	30.4386	160.377	231.383	166.366	5.45516	2.44762	2.99342e-08	AT4G27070.1	tryptophan synthase beta-subunit 2	tryptophan synthase beta chain 1, putative, expressed
LOC_Os03g20870	19.3427	14.6435	8.9298	67.1381	101.508	104.467	6.32667	2.66145	3.1409e-08	AT5G56340.1	RING/U-box superfamily protein	zinc finger, C3HC4 type domain containing protein, expressed
LOC_Os03g10440	40.239	26.3033	31.7799	2.90452	1.33714	2.77437	0.0741824	-3.75278	3.3869e-08	AT4G33840.1	Glycosyl hydrolase family 10 protein	glycosyl hydrolase family 10 protein, putative, expressed
LOC_Os03g15960	69.3293	49.3731	19.9031	201.409	273.877	245.505	5.19123	2.37608	3.61153e-08	AT1G53540.1	HSP20-like chaperones superfamily protein	hsp20/alpha crystallin family protein, putative, expressed
LOC_Os01g42380	4.29404	1.49778	1.09937	38.9065	76.2084	48.8347	22.8404	4.51352	3.9219e-08	AT1G15520.1	pleiotropic drug resistance 12	pleiotropic drug resistance protein, putative, expressed
LOC_Os07g08430	33.2564	23.4126	22.3094	199.317	304.477	184.608	8.68711	3.11888	4.04983e-08	AT4G02610.1	Aldolase-type TIM barrel family protein	indole-3-glycerol phosphate lyase, chloroplast precursor, putative, expressed
LOC_Os09g34250	5.71976	2.75329	2.86851	34.5618	36.2504	45.8093	10.0435	3.32818	4.14091e-08	AT2G43840.1	UDP-glycosyltransferase 74 F1	UDP-glucoronosyl and UDP-glucosyl transferase domain containing protein, expressed
LOC_Os05g50570	0.109514	0.475432	0.614778	12.7477	22.0691	18.355	35.6544	5.15601	4.26453e-08	AT1G15000.1	serine carboxypeptidase-like 50	OsSCP29 - Putative Serine Carboxypeptidase homologue, expressed
LOC_Os02g51440	0.060235	0.643151	0.101414	12.1176	19.4225	21.9096	48.6511	5.6044	4.30448e-08	AT5G09360.1	laccase 14	laccase precursor protein, putative, expressed
LOC_Os08g02700	41.6933	13.7951	11.7928	173.036	271.617	172.696	9.13937	3.19209	4.37049e-08	AT2G36460.1	Aldolase superfamily protein	fructose-bisphospate aldolase isozyme, putative, expressed
LOC_Os02g56120	1.20905	2.98893	3.27131	72.727	36.3934	34.902	18.576	4.21537	4.58292e-08	AT3G23030.1	indole-3-acetic acid inducible 2	OsIAA9 - Auxin-responsive Aux/IAA gene family member, expressed
LOC_Os03g58890	22.4578	21.5636	20.3551	213.991	115.95	115.749	6.89571	2.7857	4.88215e-08	AT3G28480.1	Oxoglutarate/iron-dependent oxygenase	oxidoreductase, putative, expressed
LOC_Os09g34020	0.861053	0.729931	0.883729	15.9495	28.1486	21.9738	23.9203	4.58016	4.89086e-08			expressed protein
LOC_Os06g38660	15.5631	9.0558	5.09006	161.755	87.9438	78.7813	10.9561	3.45366	5.06763e-08			expressed protein
LOC_Os08g37432	0.890314	1.26712	1.21691	28.2981	17.4831	21.037	18.2667	4.19115	5.12934e-08	AT5G65380.1	MATE efflux family protein	MATE efflux family protein, putative, expressed
LOC_Os05g44922	25.3383	24.7362	22.8832	164.019	133.287	106.261	5.51295	2.46282	5.77085e-08	AT4G26270.1	phosphofructokinase 3	6-phosphofructokinase, putative, expressed
LOC_Os10g26700	0.651005	0.464257	1.29768	126.052	77.8914	37.3822	89.0641	6.47677	6.06134e-08	AT1G74440.1	Protein of unknown function (DUF962)	YGL010w, putative, expressed
LOC_Os11g47560	0	0.143493	0.248332	17.9385	18.1697	7.5849	63.5899	5.99073	6.76453e-08	AT5G24090.1	chitinase A	glycosyl hydrolase, putative, expressed
LOC_Os09g19970	1.24509	2.36222	1.88677	21.3792	43.2037	38.2519	17.8	4.15381	7.25338e-08			expressed protein
LOC_Os11g42370	0.019575	0.033702	0	14.6743	15.59	12.0499	120.626	6.91439	7.27474e-08	AT5G48930.1	hydroxycinnamoyl-CoA shikimate/quinate hydroxycinnamoyl transferase	transferase family protein, putative, expressed
LOC_Os06g04940	0.17276	0.718742	1.09506	44.0948	14.711	36.0432	41.6122	5.37894	7.36432e-08	AT5G25940.1	early nodulin-related	early nodulin 93 ENOD93 protein, putative, expressed
LOC_Os01g55510	13.6707	31.6414	45.7445	179.561	146.46	156.856	5.28891	2.40297	7.58992e-08	AT1G52240.2	RHO guanyl-nucleotide exchange factor 11	dynein light chain type 1 domain containing protein, expressed
LOC_Os03g01300	173.565	116.782	186.17	10.6702	22.4744	49.604	0.174173	-2.52141	7.66092e-08	AT4G12470.1	azelaic acid induced 1	LTPL114 - Protease inhibitor/seed storage/LTP family protein precursor, expressed
LOC_Os02g12690	32.616	47.8578	33.9115	1.16788	4.56123	4.62369	0.0928872	-3.42838	8.10327e-08	AT5G42650.1	allene oxide synthase	cytochrome P450, putative, expressed
LOC_Os01g37630	0	0.242743	0.147637	27.0302	9.21753	20.2552	82.2778	6.36243	9.08573e-08	AT2G23610.1	methyl esterase 3	esterase, putative, expressed
LOC_Os02g01510	21.6507	27.4393	26.2448	120.58	150.143	128.368	5.28054	2.40068	1.01248e-07	AT4G17260.1	Lactate/malate dehydrogenase family protein	lactate/malate dehydrogenase, putative, expressed
LOC_Os02g36530	34.3413	27.6275	30.1922	112.946	176.627	199.474	5.29247	2.40394	1.29241e-07			expressed protein
LOC_Os07g09630	5.15366	4.91251	3.33112	191.745	107.778	70.1823	27.0131	4.75559	1.33206e-07	AT3G28480.1	Oxoglutarate/iron-dependent oxygenase	oxidoreductase, putative, expressed
LOC_Os10g38278	0.058871	0.048724	0.225869	12.1059	13.9597	14.6985	64.8246	6.01847	1.34438e-07	ATCG00160.1	ribosomal protein S2	chloroplast 30S ribosomal protein S2, putative, expressed
LOC_Os03g17470	78.756	37.0185	34.9432	241.293	191.565	292.276	4.80364	2.26413	1.36789e-07	AT3G55040.1	glutathione transferase lambda 2	IN2-1 protein, putative, expressed
LOC_Os01g08320	29.5213	32.5846	26.4802	159.912	167.717	124.414	5.08901	2.34739	1.45167e-07	AT1G04250.1	AUX/IAA transcriptional regulator family protein	OsIAA1 - Auxin-responsive Aux/IAA gene family member, expressed
LOC_Os10g38350	1.28648	0.557743	0.581153	16.3511	32.9275	36.0535	31.4203	4.97363	1.57516e-07	AT1G10370.1	Glutathione S-transferase family protein	glutathione S-transferase, putative, expressed
LOC_Os02g38920	336.93	638.39	720.444	2203.02	2541.66	2645.77	4.35759	2.12353	1.59178e-07	AT3G04120.1	glyceraldehyde-3-phosphate dehydrogenase C subunit 1	glyceraldehyde-3-phosphate dehydrogenase, putative, expressed
LOC_Os03g45250	0.602606	1.46747	2.3375	118.309	51.5543	46.5439	46.0338	5.52462	1.64151e-07	AT5G39890.1	Protein of unknown function (DUF1637)	2-aminoethanethiol dioxygenase, putative, expressed
LOC_Os10g25130	30.2952	45.9573	54.6839	211.108	203.966	213.126	4.78906	2.25974	1.77308e-07	AT1G72330.1	alanine aminotransferase 2	aminotransferase, classes I and II, domain containing protein, expressed
LOC_Os02g46340	1.52412	1.22968	1.53534	16.216	27.2923	28.3102	15.715	3.97407	1.99086e-07	AT3G60220.1	TOXICOS EN LEVADURA 4	RING-H2 finger protein ATL3J, putative, expressed
LOC_Os01g52260	6.93363	7.0423	5.31382	96.9454	48.3224	50.2591	9.9964	3.32141	2.01952e-07	AT5G56760.1	serine acetyltransferase 1;1	serine acetyltransferase protein, putative, expressed
LOC_Os03g12110	13.3482	8.9444	6.70842	46.7717	71.6649	62.7094	6.19247	2.63052	2.23289e-07	AT3G25900.1	Homocysteine S-methyltransferase family protein	homocysteine S-methyltransferase protein, putative, expressed
LOC_Os02g39620	3.30334	11.8973	13.0857	72.7699	41.4357	62.6428	6.19697	2.63156	2.39614e-07	AT4G00860.1	Protein of unknown function (DUF1138)	ATOZI1, putative, expressed
LOC_Os07g37730	0.303245	0.283772	0.287936	10.9372	26.6271	20.84	49.9631	5.64279	2.4392e-07	AT1G07180.1	alternative NAD(P)H dehydrogenase 1	NADH-ubiquinone oxidoreductase, mitochondrial precursor, putative, expressed
LOC_Os06g14370	75.6137	101.57	103.59	14.1669	13.8561	20.4418	0.173495	-2.52704	2.736e-07	AT1G70680.1	Caleosin-related family protein	caleosin related protein, putative, expressed
LOC_Os01g07300	2.60194	2.87801	2.70343	26.062	51.7444	56.0458	15.8135	3.98309	2.80319e-07			uncharacterized 50.6 kDa protein in the 5region of gyrA and gyrB, putative, expressed
LOC_Os04g58090	5.2066	11.491	10.2384	40.1916	64.0145	76.2502	6.63668	2.73046	2.91828e-07	AT5G36970.1	NDR1/HIN1-like 25	harpin-induced protein 1 domain containing protein, expressed
LOC_Os03g60210	0.060568	0.149062	0.541423	15.5272	16.3186	13.9122	43.8208	5.45354	2.9772e-07	AT5G01750.2	Protein of unknown function (DUF567)	DUF567 domain containing protein, putative, expressed
LOC_Os03g13300	11.2752	18.7029	23.5863	88.4886	100.947	96.0695	5.30602	2.40763	3.10007e-07	AT5G17330.1	glutamate decarboxylase	glutamate decarboxylase, putative, expressed
LOC_Os08g26880	38.064	23.6314	15.3704	163.928	123.905	92.9585	4.92584	2.30037	3.21727e-07	AT1G75390.1	basic leucine-zipper 44	bZIP transcription factor domain containing protein, expressed
LOC_Os01g74110	36.0106	50.6503	33.3853	1.80871	7.00798	5.40277	0.120647	-3.05113	3.24968e-07	AT5G59520.1	ZRT/IRT-like protein 2	metal cation transporter, putative, expressed
LOC_Os10g01760	0	0	0.091257	7.72482	12.3322	18.2205	98.5988	6.6235	3.44648e-07	AT5G06730.1	Peroxidase superfamily protein	peroxidase precursor, putative, expressed
LOC_Os01g71860	1.39894	2.28741	2.6022	41.4839	109.673	87.8534	36.3222	5.18278	3.53354e-07	AT4G16260.1	Glycosyl hydrolase superfamily protein	glycosyl hydrolases family 17, putative, expressed
LOC_Os01g19330	2.87654	12.2824	11.5658	51.6489	66.6825	49.1352	6.20791	2.63411	3.63292e-07	AT1G48000.1	myb domain protein 112	MYB family transcription factor, putative, expressed
LOC_Os12g40180	10.2284	14.2411	9.93591	80.6313	66.5992	50.2812	5.69973	2.51089	3.6379e-07			expressed protein
LOC_Os05g16824	2.61211	1.63198	1.77025	27.5183	28.7473	21.129	12.3045	3.62111	3.77667e-07	AT1G56130.1	Leucine-rich repeat transmembrane protein kinase	SHR5-receptor-like kinase, putative, expressed
LOC_Os06g13870	2.03895	5.08831	9.78449	42.3635	83.6732	67.8533	11.2824	3.496	3.8482e-07	AT5G37490.1	ARM repeat superfamily protein	U-box protein CMPG1, putative, expressed
LOC_Os09g23595	1.3261	0.680944	0.39263	13.9221	20.9702	15.544	18.7935	4.23216	4.20554e-07			expressed protein
LOC_Os06g03520	7.89416	2.98412	1.67095	204.088	142.519	62.8009	31.8859	4.99485	4.21266e-07	AT4G17670.1	Protein of unknown function (DUF581)	DUF581 domain containing protein, expressed
LOC_Os03g63620	2.54848	5.23821	3.49902	34.8956	29.5355	31.0656	8.26853	3.04763	4.43698e-07	AT3G45600.1	tetraspanin3	tetraspanin family protein, putative, expressed
LOC_Os09g28160	4.6186	3.18387	4.34706	26.502	37.0096	36.2394	8.03652	3.00657	4.76188e-07	AT3G48850.1	phosphate transporter 3;2	phosphate carrier protein, mitochondrial precursor, putative, expressed
LOC_Os08g09060	7.15449	26.7874	7.74413	68.3772	102.356	131.601	7.20798	2.8496	4.90174e-07	AT3G05950.1	RmlC-like cupins superfamily protein	Cupin domain containing protein, expressed
LOC_Os12g36910	9.08608	19.381	23.9972	89.7434	91.4749	86.0563	5.07113	2.34231	5.49608e-07	AT5G57580.1	Calmodulin-binding protein	calmodulin binding protein, putative, expressed
LOC_Os12g15530	0.259046	0.178559	0.15848	7.32817	15.9363	13.6616	41.5431	5.37654	5.7933e-07	AT3G09220.1	laccase 7	retrotransposon protein, putative, unclassified, expressed
LOC_Os03g22170	1.89215	8.15547	8.04299	57.3291	34.5719	32.5927	6.78573	2.7625	5.86879e-07	AT3G16770.1	ethylene-responsive element binding protein	AP2 domain containing protein, expressed
LOC_Os06g05010	2.48604	2.73886	4.19603	246.613	64.9323	154.442	47.9673	5.58398	6.01665e-07	AT5G25940.1	early nodulin-related	early nodulin 93 ENOD93 protein, putative, expressed
LOC_Os12g11420	3.5685	2.82923	0.913184	32.3576	25.1469	23.133	10.6344	3.41067	6.35132e-07			expressed protein
LOC_Os06g46980	2.42359	1.46796	1.66915	52.4873	21.34	27.6254	17.3619	4.11785	6.69207e-07			expressed protein
LOC_Os02g53130	0	0.52245	0.776612	19.7389	12.919	16.4191	30.8788	4.94854	7.37011e-07	AT1G77760.1	nitrate reductase 1	nitrate reductase, putative, expressed
LOC_Os02g51930	10.088	5.08304	1.23559	47.3035	108.402	98.8364	15.254	3.93111	7.91088e-07	AT1G22400.1	UDP-Glycosyltransferase superfamily protein	cytokinin-O-glucosyltransferase 2, putative, expressed
LOC_Os06g49340	0.367614	1.17548	0.758677	29.4616	16.4843	12.048	22.4055	4.48578	8.19021e-07	AT4G22660.1	F-box family protein with a domain of unknown function (DUF295)	OsFBDUF35 - F-box and DUF domain containing protein, expressed
LOC_Os04g35250	3.05062	3.21185	2.11264	19.2326	38.085	38.2882	11.0553	3.46667	8.26507e-07	AT5G41920.1	GRAS family transcription factor	MONOCULM 1, putative, expressed
LOC_Os04g30420	3.85092	6.81724	10.1751	32.3681	58.174	55.9103	6.94085	2.79511	8.45229e-07	AT4G13010.1	Oxidoreductase, zinc-binding dehydrogenase family protein	dehydrogenase, putative, expressed
LOC_Os04g57810	60.2486	67.4821	58.7104	255.746	279.958	250.65	4.21254	2.07469	8.64067e-07	AT5G18400.3	Cytokine-induced anti-apoptosis inhibitor 1, Fe-S biogenesis	GA18008-PA, putative, expressed
LOC_Os03g57200	25.2155	33.8625	53.7208	505.833	202.692	540.002	11.0419	3.46492	8.64638e-07	AT1G78380.1	glutathione S-transferase TAU 19	glutathione S-transferase, putative, expressed
LOC_Os09g39850	4.79245	7.67057	4.62777	30.506	43.8691	45.9816	6.93796	2.79451	9.42321e-07	AT3G23240.1	ethylene response factor 1	AP2 domain containing protein, expressed
LOC_Os10g20470	4.16303	4.26869	3.1601	27.3338	32.1631	31.9548	7.71552	2.94776	9.63724e-07	AT5G52450.1	MATE efflux family protein	MATE efflux family protein, putative, expressed
LOC_Os08g37250	81.4699	104.729	70.4026	3.67381	20.218	23.486	0.185588	-2.42982	9.88947e-07	AT2G26560.1	phospholipase A 2A	patatin, putative, expressed
LOC_Os08g41880	67.6239	43.8662	31.5492	3.437	4.03287	5.5536	0.0929505	-3.42739	1.01711e-06	AT5G50400.1	purple acid phosphatase 27	nucleotide pyrophosphatase/phosphodiesterase, putative, expressed
LOC_Os04g10010	4.15855	3.48885	0.613845	19.097	31.1234	27.3668	9.09764	3.18549	1.06807e-06	AT2G47140.1	NAD(P)-binding Rossmann-fold superfamily protein	sex determination protein tasselseed-2, putative, expressed
LOC_Os11g05530	7.36174	7.00962	6.88221	35.868	50.0221	46.1324	6.13923	2.61806	1.11248e-06	AT2G36220.1		expressed protein
LOC_Os02g12380	4.47156	5.01899	2.71659	33.5927	34.67	25.1101	7.48955	2.90488	1.18913e-06	AT4G38130.1	histone deacetylase 1	histone deacetylase, putative, expressed
LOC_Os11g02080	68.8054	98.1288	87.7113	470.97	314.585	248.464	4.05702	2.02042	1.24355e-06	AT5G27760.1	Hypoxia-responsive family protein	expressed protein
LOC_Os05g48810	19.4246	17.0187	16.7769	69.8788	97.287	89.6394	4.80388	2.2642	1.28207e-06	AT2G20560.1	DNAJ heat shock family protein	dnaJ domain containing protein, expressed
LOC_Os02g50710	35.635	28.9429	35.127	113.002	183.11	142.283	4.38674	2.13315	1.30276e-06	AT1G19020.1		expressed protein
LOC_Os02g44730	27.3841	23.1855	26.0143	2.96641	1.13626	2.56693	0.0906511	-3.46353	1.43809e-06	AT5G42210.1	Major facilitator superfamily protein	tetracycline transporter protein, putative, expressed
LOC_Os03g08460	60.5497	43.2053	27.8972	276.405	174.736	142.172	4.49869	2.16951	1.56939e-06	AT1G72360.2	Integrase-type DNA-binding superfamily protein	AP2 domain containing protein, expressed
LOC_Os09g29480	0.456144	0.192146	0.180218	27.3908	22.4485	7.76037	51.3064	5.68107	1.63907e-06	AT5G15120.1	Protein of unknown function (DUF1637)	2-aminoethanethiol dioxygenase, putative, expressed
LOC_Os03g60580	0.919098	0.575443	1.75751	11.7466	22.0599	21.6906	15.7084	3.97346	1.71293e-06	AT5G59890.1	actin depolymerizing factor 4	actin-depolymerizing factor, putative, expressed
LOC_Os01g66900	0.51936	0.781966	1.12604	11.3692	18.1824	22.1311	19.0597	4.25245	1.72263e-06	AT3G07570.1	Cytochrome b561/ferric reductase transmembrane with DOMON related domain	expressed protein
LOC_Os09g06770	0.175218	0.087779	0.072185	8.22709	15.4055	9.99854	53.4195	5.73929	1.7502e-06	AT5G08139.1	RING/U-box superfamily protein	RING finger protein, putative, expressed
LOC_Os08g31860	0.191352	0.106518	0.200706	6.79345	13.7048	12.4792	41.6709	5.38097	1.75334e-06	AT1G13480.1	Protein of unknown function (DUF1262)	expressed protein
LOC_Os07g15370	145.368	158.924	107.273	19.5725	39.1539	27.7298	0.210642	-2.24713	1.75801e-06	AT1G15960.1	NRAMP metal ion transporter 6	metal transporter Nramp6, putative, expressed
LOC_Os03g63330	3.71196	6.84569	8.43318	54.6737	38.1988	26.7288	6.21546	2.63586	1.78709e-06	AT5G13280.1	aspartate kinase 1	aspartokinase, chloroplast precursor, putative, expressed
LOC_Os01g45250	22.6292	19.6834	21.6739	71.6094	113.383	111.163	4.61147	2.20523	1.90091e-06	AT5G62770.1	Protein of unknown function (DUF1645)	DUF1645 domain containing protein, putative, expressed
LOC_Os03g60509	60.1101	55.23	92.579	10.8541	9.92457	16.5519	0.180726	-2.46812	1.93924e-06	AT3G55120.1	Chalcone-flavanone isomerase family protein	expressed protein
LOC_Os01g16146	19.003	22.6096	26.4732	122.701	65.0448	118.052	4.47604	2.16222	2.04436e-06	AT4G02860.1	Phenazine biosynthesis PhzC/PhzF protein	phenazine biosynthesis protein, putative, expressed
LOC_Os04g34180	1.70168	1.17883	0.553783	17.9848	24.4533	13.275	14.9997	3.90686	2.17194e-06			expressed protein
LOC_Os08g05780	1.75828	4.05087	2.19828	21.7325	20.5198	29.7639	8.70502	3.12185	2.27178e-06	AT5G24600.1	Protein of unknown function, DUF599	expressed protein
LOC_Os09g31990	0	0.055175	0.812351	10.8428	12.734	14.6222	32.9748	5.04329	2.27955e-06	AT4G37240.1		expressed protein
LOC_Os08g10500	42.8838	60.4925	92.9847	186.298	296.37	305.811	4.01086	2.00391	2.48006e-06	AT2G32210.1		expressed protein
LOC_Os07g04820	1.84291	2.25553	1.98353	20.1905	48.4781	47.6019	18.2656	4.19106	2.48882e-06	AT4G32300.1	S-domain-2 5	protein kinase, putative, expressed
LOC_Os02g24612	0.05887	0.048725	0.22587	9.97071	11.1055	11.0652	51.2127	5.67843	2.52275e-06	ATCG00160.1	ribosomal protein S2	ribosomal protein S2, putative, expressed
LOC_Os08g10630	13.6408	22.5499	30.9268	2.36161	2.36725	2.06261	0.105187	-3.24897	2.64838e-06	AT3G12750.1	zinc transporter 1 precursor	metal cation transporter, putative, expressed
LOC_Os05g51670	33.9559	32.1402	31.5975	115.672	212.449	183.228	5.22125	2.3844	2.71492e-06	AT4G10960.1	UDP-D-glucose/UDP-D-galactose 4-epimerase 5	NAD dependent epimerase/dehydratase family protein, putative, expressed
ChrSy.fgenesh.gene.82	7.50191	6.73426	4.68518	55.9468	35.1159	29.0113	6.26252	2.64674	2.88658e-06
LOC_Os05g29810	1.75216	1.80365	2.78471	44.9374	19.2306	23.6459	13.2691	3.73	2.93014e-06	AT3G16770.1	ethylene-responsive element binding protein	AP2 domain containing protein, expressed
LOC_Os02g33680	2.50544	5.88947	8.55252	26.8708	50.9772	45.7193	7.18179	2.84434	2.93226e-06	AT5G64660.1	CYS, MET, PRO, and GLY protein 2	U-box domain containing protein, expressed
LOC_Os11g04860	5.88649	3.00436	1.23516	30.8721	30.4379	18.7065	7.70347	2.94551	2.93419e-06	AT4G15550.1	indole-3-acetate beta-D-glucosyltransferase	anthocyanin 5-O-glucosyltransferase, putative, expressed
LOC_Os08g40910	0.559678	0.407334	0.25423	10.4933	14.23	14.1921	25.7786	4.6881	3.06195e-06			expressed protein
LOC_Os04g56560	0	0.660036	0.197792	8.85866	10.967	18.271	33.1626	5.05149	3.0952e-06	AT1G69870.1	nitrate transporter 1.7	proton-dependent oligopeptide transport, putative, expressed
LOC_Os05g37060	0.47898	0.498786	1.19799	16.2627	7.82943	13.6607	15.3702	3.94206	3.18973e-06	AT5G04760.1	Duplicated homeodomain-like superfamily protein	MYB family transcription factor, putative, expressed
LOC_Os08g05770	0.382685	1.39887	1.25215	46.7928	15.4042	26.0178	26.5515	4.73072	3.28237e-06	AT5G24600.1	Protein of unknown function, DUF599	expressed protein
LOC_Os07g48730	5.07644	2.43572	1.66079	20.0998	32.1375	23.0214	7.97626	2.99571	3.35722e-06	AT1G69790.1	Protein kinase superfamily protein	tyrosine protein kinase domain containing protein, putative, expressed
LOC_Os02g49720	4.23897	3.10837	1.53361	32.4817	19.8353	22.5283	8.18492	3.03297	3.45661e-06	AT1G23800.1	aldehyde dehydrogenase 2B7	aldehyde dehydrogenase, putative, expressed
LOC_Os12g17804	0	0	0	6.59972	13.3519	10.6342	102.953	6.68584	3.48118e-06			expressed protein
LOC_Os02g26430	0.347024	0.4176	0.401101	7.358	10.1822	13.5794	21.4362	4.42198	3.5361e-06	AT4G31550.2	WRKY DNA-binding protein 11	WRKY42, expressed
LOC_Os05g01444	0.210284	0.289569	0.212998	11.6475	12.9692	6.23889	30.7603	4.943	3.54003e-06	AT5G06860.1	polygalacturonase inhibiting protein 1	polygalacturonase inhibitor precursor, putative, expressed
LOC_Os07g01410	146.861	288.559	167.5	7.99252	45.2217	30.3746	0.139068	-2.84613	3.56594e-06	AT5G15180.1	Peroxidase superfamily protein	peroxidase precursor, putative, expressed
LOC_Os08g09080	8.1552	44.4305	15.9551	77.864	121.713	133.211	4.83852	2.27457	3.65324e-06	AT5G39110.1	RmlC-like cupins superfamily protein	Cupin domain containing protein, expressed
LOC_Os05g35930	0.932799	1.30393	0.56945	18.2681	19.2508	10.566	15.577	3.96135	3.7046e-06	AT5G17210.1	Protein of unknown function (DUF1218)	expressed protein
LOC_Os06g38764	12.888	5.41254	3.72676	55.4266	29.6287	40.4689	5.63544	2.49453	3.94529e-06			expressed protein
LOC_Os08g40690	0.580369	0.76816	0.878988	112.634	60.39	29.5799	80.278	6.32693	3.97546e-06	AT5G24090.1	chitinase A	glycosyl hydrolase, putative, expressed
LOC_Os02g39330	2.5469	2.43908	3.12842	16.4198	24.7445	35.0359	9.09157	3.18453	3.98956e-06	AT3G54420.1	homolog of carrot EP3-3 chitinase	CHIT1 - Chitinase family protein precursor, expressed
LOC_Os05g48930	4.83347	4.4749	6.43363	32.8672	38.1601	27.0875	6.13482	2.61702	3.99391e-06	AT1G28480.1	Thioredoxin superfamily protein	OsGrx_S2 - glutaredoxin subgroup III, expressed
LOC_Os06g05000	1.47778	2.56586	2.82406	254.253	71.1869	114.678	61.4449	5.94122	4.02402e-06	AT5G25940.1	early nodulin-related	early nodulin 93 ENOD93 protein, putative, expressed
LOC_Os06g44010	6.30742	12.7813	29.1149	57.2449	79.0826	83.9788	4.54825	2.18531	4.14254e-06	AT1G80840.1	WRKY DNA-binding protein 40	WRKY28, expressed
LOC_Os06g13190	42.7833	46.4025	49.1696	135.827	238.135	229.954	4.35768	2.12356	4.2869e-06	AT1G19020.1		expressed protein
LOC_Os01g62290	130.185	83.2548	55.7246	291.012	512.636	451.213	4.65798	2.2197	4.39404e-06	AT3G12580.1	heat shock protein 70	DnaK family protein, putative, expressed
LOC_Os07g48160	47.3084	50.5833	51.2336	9.33995	7.03821	9.89374	0.177827	-2.49145	4.54407e-06	AT3G56310.1	Melibiase family protein	alpha-galactosidase precursor, putative, expressed
LOC_Os06g30970	77.7077	52.6073	43.1078	167.066	267.088	231.129	3.83129	1.93783	4.7518e-06	AT1G64230.1	ubiquitin-conjugating enzyme 28	ubiquitin-conjugating enzyme, putative, expressed
LOC_Os04g55710	31.1138	33.2527	45.9412	150.361	134.115	154.196	3.96873	1.98868	4.86949e-06	AT3G16150.1	N-terminal nucleophile aminohydrolases (Ntn hydrolases) superfamily protein	transposon protein, putative, unclassified, expressed
LOC_Os12g05860	1.91781	3.29795	8.93753	55.3869	134.426	180.009	25.6081	4.67853	4.95876e-06	AT4G14630.1	germin-like protein 9	Cupin domain containing protein, expressed
LOC_Os10g40710	51.0859	75.9944	104.556	12.0273	4.52055	18.0906	0.150638	-2.73084	5.03412e-06	AT1G65680.1	expansin B2	expansin precursor, putative, expressed
LOC_Os03g17680	6.32068	8.24356	3.11263	46.1542	31.5871	26.0123	5.78819	2.53311	5.09702e-06			expressed protein
LOC_Os07g47590	19.2662	23.0681	16.0209	82.6617	92.5138	76.4208	4.29452	2.1025	5.30335e-06	AT1G02860.1	SPX (SYG1/Pho81/XPR1) domain-containing protein	expressed protein
LOC_Os03g55770	14.7868	6.84475	9.26391	148.075	79.5696	61.6597	9.28355	3.21468	5.3501e-06			expressed protein
LOC_Os01g51690	0	0.37909	0.096549	7.349	17.598	13.4275	49.8614	5.63985	5.39843e-06	AT5G64810.1	WRKY DNA-binding protein 51	WRKY26, expressed
LOC_Os03g13050	16.2998	8.00061	5.3356	37.8369	69.8279	71.9903	6.01134	2.58769	5.44235e-06	AT2G23790.1	Protein of unknown function (DUF607)	E2F-related protein, putative, expressed
LOC_Os01g41430	0.743581	0.884943	1.84792	10.6845	18.7409	20.6759	13.3462	3.73836	5.5994e-06	AT2G15480.2	UDP-glucosyl transferase 73B5	UDP-glucoronosyl and UDP-glucosyl transferase, putative, expressed
LOC_Os01g24030	0	0.11554	0.154933	55.904	15.5545	23.6616	167.265	7.38599	5.96935e-06	AT1G20560.1	acyl activating enzyme 1	AMP-binding enzyme, putative, expressed
LOC_Os07g01020	25.3078	23.9804	22.2854	102.864	99.9113	91.5915	4.09978	2.03555	6.19923e-06	AT5G01410.1	Aldolase-type TIM barrel family protein	SOR/SNZ family protein, putative, expressed
LOC_Os06g04990	5.83965	9.89816	17.2765	649.947	165.017	359.521	35.2637	5.14011	6.20543e-06	AT5G25940.1	early nodulin-related	early nodulin 93 ENOD93 protein, putative, expressed
LOC_Os01g12464	2.9938	3.4814	3.37894	35.9592	19.3738	16.8645	7.1397	2.83586	6.53905e-06	AT4G23760.1	Cox19-like CHCH family protein	CHCH domain containing protein, expressed
LOC_Os01g07730	3.00218	3.26165	3.50167	27.6304	26.2406	20.6443	7.43284	2.89391	6.97186e-06	AT5G33320.1	Glucose-6-phosphate/phosphate translocator-related	phosphate/phosphoenolpyruvate translocator-related protein, putative, expressed
LOC_Os01g21590	4.61642	5.45939	3.49889	101.436	63.0293	33.7431	14.3072	3.83867	7.05195e-06	AT3G10040.1	sequence-specific DNA binding transcription factors	homeodomain, putative, expressed
LOC_Os07g39720	6.79388	5.76025	5.28851	27.2448	50.7817	58.774	7.55681	2.91778	7.19067e-06	AT1G59590.1	ZCF37	expressed protein
LOC_Os01g72009	221.918	179.992	128.394	770.704	617.948	479.87	3.52207	1.81642	7.22281e-06	AT5G04080.1		expressed protein
LOC_Os03g20420	97.5363	122.248	90.6091	15.63	30.7363	23.0095	0.224259	-2.15676	7.28776e-06	AT3G10740.1	alpha-L-arabinofuranosidase 1	alpha-N-arabinofuranosidase A, putative, expressed
LOC_Os09g31040	1.7392	0.554177	1.57522	76.7143	59.3369	21.3687	37.8352	5.24166	7.30202e-06	AT2G44310.1	Calcium-binding EF-hand family protein	EF hand family protein, putative, expressed
LOC_Os02g36340	42.3025	51.9539	69.1359	172.124	212.269	222.543	3.70961	1.89127	7.64775e-06	AT5G64300.1	GTP cyclohydrolase II	riboflavin biosynthesis protein ribAB, chloroplast precursor, putative, expressed
LOC_Os12g18410	7.01797	30.2152	25.9036	89.3589	67.5972	106.002	4.14993	2.05309	7.74728e-06			expressed protein
LOC_Os01g72460	0.907679	1.86966	2.01093	18.8694	17.5423	17.1008	10.5758	3.4027	7.91804e-06	AT3G27890.1	NADPH:quinone oxidoreductase	NADPH quinone oxidoreductase, putative, expressed
LOC_Os08g37874	8.05845	6.49791	5.37914	36.0066	31.1534	41.0979	5.36473	2.4235	7.93746e-06	AT5G64250.2	Aldolase-type TIM barrel family protein	2-nitropropane dioxygenase family, putative, expressed
LOC_Os06g44170	9.20828	4.99256	4.34279	28.4796	38.5727	36.5797	5.5155	2.46349	8.22156e-06	AT4G27250.1	NAD(P)-binding Rossmann-fold superfamily protein	NAD dependent epimerase/dehydratase family protein, putative, expressed
LOC_Os12g29400	6.3818	4.50264	2.95011	22.0551	37.6411	28.8527	6.28595	2.65213	8.45036e-06	AT5G13200.1	GRAM domain family protein	GRAM domain containing protein, expressed
LOC_Os04g43560	39.2211	28.7686	43.298	4.56066	3.94507	9.20024	0.161362	-2.63163	8.97015e-06	AT4G28530.1	NAC domain containing protein 74	no apical meristem protein, putative, expressed
LOC_Os12g05050	202.195	106.128	96.1771	450.094	463.298	494.791	3.47945	1.79886	9.8615e-06	AT5G19140.1	Aluminium induced protein with YGL and LRDR motifs	stem-specific protein TSJT1, putative, expressed
LOC_Os05g08830	4.13771	6.95794	5.11067	21.6533	42.5273	44.4979	6.60224	2.72296	9.98442e-06			expressed protein
LOC_Os09g20260	0.056675	0.19668	0.100669	11.8407	8.6291	7.13999	42.674	5.41529	1.03489e-05	AT5G13700.1	polyamine oxidase 1	polyamine oxidase precursor, putative, expressed
LOC_Os11g35040	5.60215	6.34874	8.92187	34.5023	29.5988	48.4522	5.33012	2.41417	1.04338e-05	AT5G53970.1	Tyrosine transaminase family protein	aminotransferase, classes I and II, domain containing protein, expressed
LOC_Os03g01270	99.03	74.8858	89.4237	25.5064	6.73719	26.3615	0.22343	-2.1621	1.05712e-05	AT1G65680.1	expansin B2	expansin precursor, putative, expressed
LOC_Os10g22520	6.33387	15.1456	25.8969	120.678	177.086	85.7023	8.04939	3.00888	1.06404e-05			cellulase, putative, expressed
LOC_Os04g52504	19.556	30.5408	34.6715	113.293	110.643	107.817	3.90337	1.96472	1.21896e-05	AT2G32190.1		adhesive/proline-rich protein, putative, expressed
LOC_Os05g06670	2.83605	2.51771	1.45833	22.0322	23.0983	14.6596	8.44899	3.07878	1.27259e-05	AT1G02400.1	gibberellin 2-oxidase 6	gibberellin 2-oxidase, putative, expressed
LOC_Os03g31750	14.0403	11.566	6.79662	254.522	371.29	123.258	22.9144	4.51818	1.28785e-05	AT4G15530.6	pyruvate orthophosphate dikinase	pyruvate, phosphate dikinase, chloroplast precursor, putative, expressed
LOC_Os03g60080	50.4951	128.578	170.675	353.068	427.324	422.356	3.43681	1.78107	1.33766e-05	AT5G63790.1	NAC domain containing protein 102	NAC domain-containing protein 67, putative, expressed
LOC_Os04g48850	0.940426	1.87999	5.81643	19.2699	44.3312	44.2905	12.1062	3.59768	1.34801e-05	AT4G11280.1	1-aminocyclopropane-1-carboxylic acid (acc) synthase 6	aminotransferase, classes I and II, domain containing protein, expressed
LOC_Os05g10840	3.55421	3.37587	3.0894	18.0365	25.0826	27.5361	6.87586	2.78154	1.40028e-05	AT4G33050.3	calmodulin-binding family protein	calmodulin-binding protein, putative, expressed
LOC_Os03g13740	0.186719	0.278446	0.489446	4.83744	9.50308	11.801	21.0755	4.39749	1.43634e-05	AT5G37490.1	ARM repeat superfamily protein	immediate-early fungal elicitor protein CMPG1, putative, expressed
ChrSy.fgenesh.gene.47	4.4928	3.86604	2.01997	32.9427	75.8954	46.796	14.6022	3.86811	1.46552e-05
LOC_Os10g38590	3.37676	4.00005	5.30115	22.0856	23.589	31.8208	5.99442	2.58362	1.50741e-05	AT1G10360.1	glutathione S-transferase TAU 18	glutathione S-transferase, N-terminal domain containing protein, expressed
LOC_Os12g36840	105.079	311.612	186.894	6.53901	11.8623	17.238	0.0595133	-4.07064	1.54146e-05			pathogenesis-related Bet v I family protein, putative, expressed
LOC_Os08g43334	2.86129	1.83013	1.10537	15.8145	22.3366	16.9838	9.09248	3.18467	1.56985e-05	AT5G62020.1	heat shock transcription factor B2A	HSF-type DNA-binding domain containing protein, expressed
LOC_Os11g06150	4.01381	2.44061	1.41595	27.8149	34.8254	14.6067	9.49125	3.2466	1.5743e-05			basic proline-rich protein precursor, putative, expressed
LOC_Os03g06200	56.6895	40.4922	41.9526	159.169	160.766	179.202	3.58188	1.84072	1.61949e-05	AT4G35630.1	phosphoserine aminotransferase	aminotransferase, putative, expressed
LOC_Os04g28320	0	0.292312	0.291617	5.9951	10.0086	17.4976	38.2399	5.25701	1.64083e-05			expressed protein
LOC_Os01g58860	13.818	26.287	20.3236	149.126	64.9879	90.59	5.02241	2.32838	1.674e-05	AT1G77110.1	Auxin efflux carrier family protein	auxin efflux carrier component, putative, expressed
LOC_Os10g30390	1.63171	0.264759	0	16.778	36.1668	18.0945	32.4791	5.02144	1.68785e-05	AT5G25180.1	cytochrome P450, family 71, subfamily B, polypeptide 14	cytochrome P450, putative, expressed
LOC_Os04g35750	13.6422	36.676	26.9135	0.361503	2.51357	3.14668	0.0815377	-3.61639	1.69668e-05			expressed protein
LOC_Os03g46470	45.1952	117.805	86.0111	4.38063	14.4002	8.08437	0.108961	-3.19811	1.72647e-05	AT1G31260.1	zinc transporter 10 precursor	metal cation transporter, putative, expressed
LOC_Os04g46970	0	0	0	5.40307	8.60935	13.7492	93.5388	6.54749	1.76775e-05	AT2G15490.3	UDP-glycosyltransferase 73B4	glucosyltransferase, putative, expressed
LOC_Os07g44140	25.8411	44.7088	71.8508	173.019	341.613	373.131	6.22325	2.63767	1.8647e-05	AT2G46950.1	cytochrome P450, family 709, subfamily B, polypeptide 2	cytochrome P450 72A1, putative, expressed
LOC_Os04g05650	24.2254	23.2854	14.2438	118.215	193.09	104.06	6.69839	2.74381	1.88809e-05			expressed protein
LOC_Os07g48870	10.4114	5.78899	3.45168	38.5534	40.1651	21.5523	5.04063	2.3336	1.94173e-05	AT5G49620.1	myb domain protein 78	MYB family transcription factor, putative, expressed
LOC_Os10g23900	0	0.15578	0.537333	8.16574	12.9982	11.3473	33.0387	5.04609	1.97968e-05	AT2G20340.1	Pyridoxal phosphate (PLP)-dependent transferases superfamily protein	decarboxylase, putative, expressed
LOC_Os02g52540	0.858904	1.48969	0.358724	12.062	14.9349	10.1684	12.458	3.639	1.98474e-05	AT2G43290.1	Calcium-binding EF-hand family protein	EF hand family protein, putative, expressed
LOC_Os08g01260	1.05593	2.98219	2.62513	14.6312	31.6009	38.9314	12.2735	3.61748	2.05558e-05	AT3G18690.1	MAP kinase substrate 1	VQ domain containing protein, putative, expressed
LOC_Os01g04370	0.406789	0	0	7.28801	8.6181	9.66903	36.6094	5.19414	2.09008e-05	AT1G53540.1	HSP20-like chaperones superfamily protein	hsp20/alpha crystallin family protein, putative, expressed
LOC_Os12g07030	0.35023	0	0	9.92882	7.51712	7.94179	39.5056	5.30399	2.12523e-05			expressed protein
LOC_Os02g53410	9.9645	13.5495	11.7017	38.0785	54.2261	64.6012	4.42637	2.14612	2.15267e-05	AT2G31945.1		expressed protein
LOC_Os05g07810	1.39237	0.94455	0.59929	33.7609	16.359	12.6517	19.4893	4.28461	2.2277e-05	AT3G17020.1	Adenine nucleotide alpha hydrolases-like superfamily protein	universal stress protein domain containing protein, putative, expressed
LOC_Os07g35740	3.83935	4.33279	3.35035	31.6232	23.4254	16.6439	6.08945	2.60631	2.26793e-05	AT4G05200.1	cysteine-rich RLK (RECEPTOR-like protein kinase) 25	TKL_IRAK_DUF26-ld.2 - DUF26 kinases have homology to DUF26 containing loci, expressed
LOC_Os03g50130	225.95	230.681	191.613	589.906	702.292	819.23	3.2561	1.70315	2.28443e-05			microsomal glutathione S-transferase 3, putative, expressed
LOC_Os08g04340	4.35845	8.19046	15.8056	68.3064	164.182	216.56	15.6816	3.971	2.33188e-05	AT2G32300.1	uclacyanin 1	plastocyanin-like domain containing protein, putative, expressed
LOC_Os01g64310	1.15384	2.19366	3.72969	14.7406	18.4998	23.8785	7.78329	2.96038	2.36311e-05	AT5G22380.1	NAC domain containing protein 90	no apical meristem protein, putative, expressed
LOC_Os11g04409	79.0033	105.133	83.061	419.53	251.73	220.783	3.3359	1.73807	2.36722e-05			expressed protein
LOC_Os02g33070	107.812	86.5277	34.9159	299.106	250.893	225.463	3.37941	1.75677	2.39209e-05	AT5G04750.1	F1F0-ATPase inhibitor protein, putative	expressed protein
LOC_Os03g53650	48.6103	48.8978	56.242	176.954	142.104	212.595	3.45312	1.7879	2.49424e-05	AT4G14880.2	O-acetylserine (thiol) lyase (OAS-TL) isoform A1	cysteine synthase, putative, expressed
LOC_Os01g53800	68.2841	91.8351	83.7379	17.8286	20.9106	19.2206	0.238616	-2.06724	2.50435e-05	AT5G19740.1	Peptidase M28 family protein	glutamate carboxypeptidase 2, putative, expressed
LOC_Os07g48830	0.317687	0.400322	0.269744	5.37748	15.4622	13.1623	26.6371	4.73537	2.52103e-05	AT1G56600.1	galactinol synthase 2	glycosyl transferase 8 domain containing protein, putative, expressed
LOC_Os07g03600	1.0526	3.02467	1.07983	22.8464	16.0394	10.064	9.0249	3.17391	2.53084e-05	AT5G26130.1	CAP (Cysteine-rich secretory proteins, Antigen 5, and Pathogenesis-related 1 protein) superfamily protein	SCP-like extracellular protein, expressed
LOC_Os04g28990	76.9292	75.4325	123.182	26.1597	13.0874	27.5888	0.243384	-2.0387	2.53341e-05	AT4G13010.1	Oxidoreductase, zinc-binding dehydrogenase family protein	dehydrogenase, putative, expressed
LOC_Os01g61080	5.30516	8.42841	13.6252	49.3323	124.563	122.829	10.7389	3.42477	2.62172e-05	AT5G07100.1	WRKY DNA-binding protein 26	WRKY24, expressed
LOC_Os01g42690	16.689	20.5449	15.9066	103.489	49.5651	59.6655	3.98611	1.99498	2.74211e-05	AT1G52700.1	alpha/beta-Hydrolases superfamily protein	OsPOP2 - Putative Prolyl Oligopeptidase homologue, expressed
LOC_Os05g43040	4.79036	6.33955	5.04835	21.0824	37.0106	29.7871	5.3513	2.41989	2.79648e-05	AT1G04770.1	Tetratricopeptide repeat (TPR)-like superfamily protein	tetratricopeptide repeat domain containing protein, expressed
LOC_Os04g37500	17.1434	15.5689	23.2933	1.53322	1.16715	3.37088	0.113155	-3.14363	2.83348e-05	AT2G02010.1	glutamate decarboxylase 4	glutamate decarboxylase, putative, expressed
LOC_Os08g06280	41.8097	22.508	14.6315	134.562	75.7301	83.1944	3.70713	1.8903	2.85751e-05	AT1G32540.1	lsd one like 1	LSD1 zinc finger domain containing protein, expressed
LOC_Os03g05910	35.1835	21.6937	10.698	114.555	61.0757	138.444	4.63167	2.21153	2.90429e-05	AT5G05320.1	FAD/NAD(P)-binding oxidoreductase family protein	expressed protein
LOC_Os06g05910	2.83909	2.31811	2.11833	22.0679	22.936	11.1745	7.45538	2.89828	2.90894e-05	AT2G30920.1	coenzyme Q 3	methyltransferase domain containing protein, expressed
LOC_Os05g39250	0.086119	0.396845	0.247621	6.31483	9.31786	9.66503	24.8381	4.63448	3.00471e-05	AT5G01300.1	PEBP (phosphatidylethanolamine-binding protein) family protein	phosphatidylethanolamine-binding protein, putative, expressed
LOC_Os06g13910	0.128346	0	0	5.72333	8.71964	9.80855	57.317	5.84089	3.00471e-05			expressed protein
LOC_Os04g36750	0.605277	0.82749	1.4031	13.9946	13.0929	12.7395	12.7961	3.67764	3.04732e-05	AT4G10250.1	HSP20-like chaperones superfamily protein	hsp20/alpha crystallin family protein, putative, expressed
LOC_Os10g38120	0.058187	0	0	8.36629	7.05723	10.0007	71.818	6.16627	3.06219e-05	AT2G44890.1	cytochrome P450, family 704, subfamily A, polypeptide 1	cytochrome P450, putative, expressed
LOC_Os11g42290	0.058284	0	0	10.3465	7.66121	7.26723	71.3818	6.15748	3.06726e-05	AT5G48930.1	hydroxycinnamoyl-CoA shikimate/quinate hydroxycinnamoyl transferase	transferase family protein, putative, expressed
LOC_Os08g03420	0.885391	1.22763	1.54792	59.2599	20.6924	25.4565	26.6877	4.7381	3.09382e-05	AT1G51540.1	Galactose oxidase/kelch repeat superfamily protein	kelch repeat protein, putative, expressed
LOC_Os01g19820	32.118	32.0697	20.5959	146.132	80.723	80.5244	3.6162	1.85447	3.10209e-05	AT3G62550.1	Adenine nucleotide alpha hydrolases-like superfamily protein	universal stress protein domain containing protein, putative, expressed
LOC_Os06g34530	0.094969	0.086369	0.055391	9.78302	6.01765	9.43922	47.5843	5.57241	3.10336e-05	AT2G35420.1	RING/U-box superfamily protein	zinc finger, C3HC4 type domain containing protein, expressed
LOC_Os05g31670	0.503045	2.15576	1.33055	10.9938	17.2194	16.4296	10.4778	3.38926	3.13488e-05	AT1G04560.1	AWPM-19-like family protein	AWPM-19-like membrane family protein, putative, expressed
LOC_Os08g08100	0	0	0.171466	12.5418	4.78786	6.86667	51.9578	5.69927	3.15761e-05			expressed protein
LOC_Os10g37100	0.543586	0.382181	0.260381	5.5154	16.3415	17.3147	26.5597	4.73116	3.23553e-05	AT1G64940.1	cytochrome P450, family 87, subfamily A, polypeptide 6	cytochrome P450, putative, expressed
LOC_Os04g56030	3.38899	3.05186	1.98906	16.0787	23.9268	19.2907	6.82666	2.77118	3.32541e-05			glycine-rich cell wall structural protein precursor, putative, expressed
LOC_Os01g40860	112.882	114.159	102.795	19.2785	33.546	31.6788	0.256874	-1.96087	3.41525e-05	AT3G24503.1	aldehyde dehydrogenase 2C4	aldehyde dehydrogenase, putative, expressed
LOC_Os01g50820	70.4609	86.7779	91.2539	10.0411	27.3395	24.1341	0.248459	-2.00892	3.55496e-05	AT1G12940.1	nitrate transporter2.5	transporter, major facilitator family, putative, expressed
LOC_Os04g13210	1.4874	0.987068	0.45871	11.7152	12.7906	10.4053	10.8905	3.445	3.58687e-05	AT3G62700.1	multidrug resistance-associated protein 10	multidrug resistance-associated protein, putative, expressed
LOC_Os08g28710	0.57432	0.644775	1.08764	8.12633	16.3734	15.2074	15.3476	3.93994	3.90973e-05	AT3G55950.1	CRINKLY4 related 3	receptor protein kinase CRINKLY4 precursor, putative, expressed
LOC_Os02g13380	49.5778	72.0208	60.5989	181.851	170.627	251.416	3.3107	1.72714	3.97939e-05	AT5G25940.1	early nodulin-related	early nodulin 93 ENOD93 protein, putative, expressed
LOC_Os03g64260	1.94005	1.0312	0.652154	11.494	19.5017	12.0631	11.0513	3.46615	3.99681e-05	AT2G31230.1	ethylene-responsive element binding factor 15	AP2 domain containing protein, expressed
LOC_Os12g05870	3.7053	6.82246	12.9451	57.9677	163.075	201.833	17.8008	4.15387	4.01112e-05	AT4G14630.1	germin-like protein 9	Cupin domain containing protein, expressed
LOC_Os01g15340	10.2317	18.4885	15.2978	74.0327	38.6961	58.7302	3.8756	1.95442	4.02161e-05	AT5G10625.1		flowering promoting factor-like 1, putative, expressed
LOC_Os09g16330	19.7567	24.2492	17.3886	68.4888	75.1062	84.8471	3.70766	1.89051	4.03031e-05	AT1G15520.1	pleiotropic drug resistance 12	pleiotropic drug resistance protein, putative, expressed
LOC_Os02g15860	15.336	21.2934	30.195	2.39703	0.609064	5.65664	0.133524	-2.90483	4.05485e-05	AT5G41761.1		expressed protein
LOC_Os09g39070	94.6329	250.56	175.708	4.0984	17.2044	39.6513	0.117525	-3.08896	4.2696e-05	AT5G50260.1	Cysteine proteinases superfamily protein	thiol protease SEN102 precursor, putative, expressed
LOC_Os04g26920	19.7064	7.78126	5.60169	65.7258	36.4245	40.6681	4.28635	2.09975	4.27799e-05	AT1G60710.1	NAD(P)-linked oxidoreductase superfamily protein	oxidoreductase, aldo/keto reductase family protein, putative, expressed
LOC_Os03g26310	0	0.049956	0	4.51945	9.65926	8.53064	65.7493	6.0389	4.31298e-05			expressed protein
LOC_Os08g25720	110.21	117.209	107.977	407.691	324.046	331.443	3.16798	1.66356	4.38031e-05	AT1G76550.1	Phosphofructokinase family protein	pyrophosphate--fructose 6-phosphate 1-phosphotransferase subunit alpha, putative, expressed
LOC_Os07g08460	2.43612	6.96911	10.9491	47.1767	24.9822	25.9881	4.7664	2.2529	4.46616e-05	AT1G04240.1	AUX/IAA transcriptional regulator family protein	OsIAA24 - Auxin-responsive Aux/IAA gene family member, expressed
LOC_Os06g11200	1.36108	0.895687	0.131798	6.61202	14.6046	11.9747	12.457	3.63888	4.72927e-05	AT1G76690.1	12-oxophytodienoate reductase 2	12-oxophytodienoate reductase, putative, expressed
LOC_Os01g70550	51.3642	37.9858	45.765	9.16728	10.0263	10.472	0.221287	-2.17601	5.02472e-05	AT5G27730.1	Protein of unknown function (DUF1624)	heparan-alpha-glucosaminide N-acetyltransferase, putative, expressed
LOC_Os01g43890	1.27333	1.95144	2.00052	18.1534	10.2318	18.3119	8.50581	3.08845	5.16199e-05	AT1G15000.1	serine carboxypeptidase-like 50	OsSCP4 - Putative Serine Carboxypeptidase homologue, expressed
LOC_Os01g39890	14.6073	10.7923	8.7877	54.0831	48.1968	42.2221	4.19871	2.06995	5.16765e-05	AT3G25690.1	Hydroxyproline-rich glycoprotein family protein	transposon protein, putative, unclassified, expressed
LOC_Os10g34930	8.08295	6.10042	2.72554	21.245	35.3746	30.527	5.08147	2.34525	5.19798e-05	AT2G15220.1	Plant basic secretory protein (BSP) family protein	secretory protein, putative, expressed
LOC_Os04g57720	6.64643	11.8482	19.2164	48.8072	47.0028	56.9205	4.02594	2.00933	5.29917e-05	AT5G62920.1	response regulator 6	OsRR6 type-A response regulator, expressed
LOC_Os02g56460	0	0.161888	0.686975	38.9841	34.8374	8.15038	71.6116	6.16212	5.4067e-05	AT1G15950.1	cinnamoyl coa reductase 1	dehydrogenase, putative, expressed
LOC_Os03g25440	36.5606	30.5957	39.0087	11.2945	2.72	7.44116	0.204346	-2.29091	5.43982e-05	AT3G21550.1	DUF679 domain membrane protein 2	expressed protein
LOC_Os03g51530	10.5905	9.15399	6.01244	199.745	93.1651	69.1205	13.9053	3.79757	5.45757e-05			expressed protein
LOC_Os06g10050	1.21552	0.262826	0.048882	14.0119	7.89623	6.90201	15.9313	3.99379	5.46166e-05			expressed protein
LOC_Os01g09020	13.7795	12.8001	9.18817	48.8638	54.9964	42.474	4.06552	2.02344	5.68707e-05	AT1G49040.1	stomatal cytokinesis defective / SCD1 protein (SCD1)	WD domain, G-beta repeat domain containing protein, expressed
LOC_Os01g52230	12.6533	11.0204	13.2846	48.9104	54.5632	44.529	3.98039	1.99291	5.72609e-05	AT1G73010.1	phosphate starvation-induced gene 2	phosphoethanolamine/phosphocholine phosphatase, putative, expressed
LOC_Os10g38360	93.5839	83.6336	75.2127	289.939	626.107	697.964	6.38748	2.67525	5.81764e-05	AT1G10360.1	glutathione S-transferase TAU 18	glutathione S-transferase, putative, expressed
LOC_Os03g60780	24.6014	22.6155	22.1751	58.1807	99.1746	92.0308	3.58271	1.84105	5.84254e-05	AT3G09350.3	Fes1A	armadillo/beta-catenin-like repeat containing protein, expressed
LOC_Os10g31780	45.5721	24.8508	9.01748	80.009	117.573	86.4972	3.56632	1.83444	5.88825e-05	AT4G13180.1	NAD(P)-binding Rossmann-fold superfamily protein	oxidoreductase, short chain dehydrogenase/reductase family domain containing protein, expressed
LOC_Os01g43710	49.0468	21.4657	14.7951	92.9235	101.057	99.8373	3.43565	1.78058	5.89988e-05	AT3G14690.1	cytochrome P450, family 72, subfamily A, polypeptide 15	cytochrome P450 72A1, putative, expressed
LOC_Os01g32380	2.3059	2.13245	1.77442	13.8104	19.4059	15.707	7.55798	2.918	5.93339e-05			expressed protein
LOC_Os06g05990	10.6929	22.8072	25.5556	0.96224	3.69469	2.68654	0.128774	-2.95709	6.17338e-05	AT3G54780.1	Zinc finger (C3HC4-type RING finger) family protein	zinc finger family protein, putative, expressed
LOC_Os07g26110	211.843	227.084	131.474	35.4841	71.2443	58.2984	0.289691	-1.78741	6.387e-05	AT4G15610.1	Uncharacterised protein family (UPF0497)	membrane associated DUF588 domain containing protein, putative, expressed
LOC_Os04g39980	6.73903	9.10729	9.71607	45.5793	23.0277	44.9624	4.40289	2.13845	6.39885e-05	AT1G14130.1	2-oxoglutarate (2OG) and Fe(II)-dependent oxygenase superfamily protein	gibberellin 20 oxidase 2, putative, expressed
LOC_Os08g32840	0.47358	0.103026	0.428719	9.22156	9.08811	4.54766	17.7407	4.14899	6.41037e-05	AT1G08065.1	alpha carbonic anhydrase 5	bifunctional monodehydroascorbate reductase and carbonic anhydrasenectarin-3 precursor, putative, expressed
LOC_Os05g17604	8.28611	3.3304	1.32393	23.5013	32.8751	17.1509	5.57589	2.4792	6.57422e-05	AT1G56130.1	Leucine-rich repeat transmembrane protein kinase	SHR5-receptor-like kinase, putative, expressed
LOC_Os12g18560	0.544098	1.3143	2.28427	10.9953	15.5382	13.9563	9.18138	3.19871	6.71268e-05	AT5G64620.1	cell wall / vacuolar inhibitor of fructosidase 2	invertase/pectin methylesterase inhibitor family protein, putative, expressed
LOC_Os01g63060	23.0235	26.8658	32.8399	79.6155	107.757	96.6252	3.42406	1.77571	6.79367e-05	AT3G54020.1	Arabidopsis Inositol phosphorylceramide synthase 1	phosphatidic acid phosphatase-related, putative, expressed
LOC_Os05g19910	132.701	129.216	122.419	23.5173	44.9661	38.4706	0.278846	-1.84246	6.95145e-05	AT3G62160.1	HXXXD-type acyl-transferase family protein	transferase family protein, putative, expressed
LOC_Os01g22670	42.9107	32.2573	23.0215	2.14286	8.33672	8.9948	0.200776	-2.31634	6.99322e-05	AT2G34080.1	Cysteine proteinases superfamily protein	fruit bromelain precursor, putative, expressed
LOC_Os08g32120	132.27	120.833	101.869	25.5991	34.399	38.4023	0.277816	-1.8478	6.99739e-05			expressed protein
LOC_Os03g02300	0.598202	1.06357	1.04828	18.1873	9.1296	10.174	12.5549	3.65018	7.05012e-05	AT4G24110.1		expressed protein
LOC_Os01g20980	2.80692	6.0478	3.74242	25.1982	29.3457	18.0609	5.65279	2.49896	7.07211e-05	AT4G02330.1	Plant invertase/pectin methylesterase inhibitor superfamily	pectinesterase, putative, expressed
LOC_Os08g05960	7.37037	7.21283	7.78406	48.4299	124.876	84.1048	11.3693	3.50707	7.10698e-05			expressed protein
LOC_Os07g44410	5.14668	9.88906	8.19153	29.5533	55.8668	37.3664	5.23165	2.38727	7.41369e-05	AT4G01870.1	tolB protein-related	WD40-like Beta Propeller Repeat family protein, expressed
LOC_Os08g05970	9.35988	10.1636	8.59719	42.8389	113.073	100.404	9.02924	3.1746	7.4666e-05	AT2G35736.1		expressed protein
LOC_Os11g05050	714.146	510.529	531.846	1727.92	1726.47	1739.51	2.95659	1.56393	7.46672e-05	AT5G19140.1	Aluminium induced protein with YGL and LRDR motifs	stem-specific protein TSJT1, putative, expressed
LOC_Os09g31486	19.538	25.2022	33.2343	69.636	91.798	106.232	3.42341	1.77544	7.54974e-05	AT5G09590.1	mitochondrial HSO70 2	DnaK family protein, putative, expressed
LOC_Os06g14180	0.509351	1.31809	2.72825	45.8714	19.0146	17.6736	17.0644	4.09292	7.5699e-05			expressed protein
LOC_Os04g52900	61.4516	47.3823	39.3053	162.463	146.465	162.485	3.17782	1.66804	7.84105e-05	AT2G34660.1	multidrug resistance-associated protein 2	ABC transporter family protein, putative, expressed
LOC_Os03g14370	5.74213	7.55107	11.5122	30.0183	40.1055	41.9694	4.47685	2.16248	7.89085e-05	AT1G12420.1	ACT domain repeat 8	ACT domain containing protein, expressed
LOC_Os04g44060	98.5488	96.4776	63.8096	17.311	30.3167	21.9445	0.269635	-1.89092	8.05224e-05	AT2G37170.1	plasma membrane intrinsic protein 2	aquaporin protein, putative, expressed
LOC_Os10g07556	20.0303	15.9846	10.9664	0.23891	2.17066	2.62362	0.112797	-3.1482	8.22204e-05	AT1G21270.1	wall-associated kinase 2	wall-associated receptor kinase-like 22 precursor, putative, expressed
LOC_Os06g33200	0.316292	1.54515	2.29292	29.2327	9.09112	18.3673	12.7944	3.67745	8.2694e-05	AT5G41761.1		expressed protein
LOC_Os08g24300	2.70709	3.40157	0.94201	12.621	28.2665	18.8388	8.16611	3.02965	8.82706e-05			expressed protein
LOC_Os12g16720	1.8196	2.22139	2.49642	12.8822	18.1062	16.3011	6.96015	2.79912	9.32754e-05	AT4G31500.1	cytochrome P450, family 83, subfamily B, polypeptide 1	cytochrome P450 71A1, putative, expressed
LOC_Os03g01700	287.295	474.338	269.535	74.129	125.47	108.083	0.298586	-1.74378	9.39478e-05	AT1G02260.1	Divalent ion symporter	expressed protein
LOC_Os08g38880	22.4403	16.8951	11.8131	83.2891	61.0602	39.5256	3.5798	1.83988	9.9069e-05	AT1G55680.1	Transducin/WD40 repeat-like superfamily protein	WD-40 repeat family protein, putative, expressed
LOC_Os12g42860	63.4258	53.6133	39.3599	221.933	138.953	126.092	3.10964	1.63675	0.000101659	AT5G39890.1	Protein of unknown function (DUF1637)	2-aminoethanethiol dioxygenase, putative, expressed
LOC_Os05g51130	4.70145	4.55603	4.96995	22.3684	29.8401	24.1511	5.27688	2.39969	0.000102973	AT3G50930.1	cytochrome BC1 synthesis	mitochondrial chaperone BCS1, putative, expressed
LOC_Os03g59320	1.34846	0.453886	0.412706	9.14342	8.75833	8.53661	10.6313	3.41025	0.000104153	AT5G19855.1	Chaperonin-like RbcX protein	expressed protein
LOC_Os12g24580	43.8486	58.3386	70.2154	12.5161	7.52313	22.2332	0.246507	-2.0203	0.000105513	AT4G16146.1	cAMP-regulated phosphoprotein 19-related protein	Lg106, putative, expressed
LOC_Os11g29420	2.06854	2.04782	1.84894	15.0854	11.7522	27.5263	8.72487	3.12513	0.00010605	AT4G30880.1	Bifunctional inhibitor/lipid-transfer protein/seed storage 2S albumin superfamily protein	LTPL30 - Protease inhibitor/seed storage/LTP family protein precursor, putative, expressed
LOC_Os01g42030	8.17769	13.4557	14.2038	38.9826	51.4996	45.8388	3.78062	1.91862	0.000107036	AT3G50930.1	cytochrome BC1 synthesis	mitochondrial chaperone BCS1, putative, expressed
LOC_Os04g58110	60.643	68.3681	71.0683	207.937	205.788	197.068	3.04968	1.60866	0.000107585	AT5G08570.1	Pyruvate kinase family protein	pyruvate kinase, putative, expressed
LOC_Os11g47510	0	0.115633	0.039877	17.463	11.4196	3.88313	72.5907	6.18171	0.000108693	AT5G24090.1	chitinase A	glycosyl hydrolase, putative, expressed
LOC_Os05g12090	0	0	0.1473	6.28802	5.33007	12.7825	55.2215	5.78716	0.000108899			VQ domain containing protein, putative
LOC_Os06g41940	1.62427	0.834456	1.02036	14.16	13.5312	11.3372	10.4068	3.37946	0.000113517	AT5G66580.1		expressed protein
LOC_Os08g40940	9.69299	30.4298	36.6717	99.8919	76.8319	80.3229	3.33807	1.73901	0.000113783	AT4G31330.1	Protein of unknown function, DUF599	expressed protein
LOC_Os11g05700	14.8361	13.0407	11.3272	52.4316	47.5229	47.0372	3.72852	1.8986	0.000114705	AT3G59140.1	multidrug resistance-associated protein 14	ABC transporter family protein, putative, expressed
LOC_Os06g13560	126.768	57.6526	52.2895	4.75452	5.26933	6.74759	0.0720285	-3.79529	0.000114858	AT5G66430.1	S-adenosyl-L-methionine-dependent methyltransferases superfamily protein	SAM dependent carboxyl methyltransferase, putative, expressed
LOC_Os12g16200	89.0472	48.4224	50.0411	8.956	18.6927	10.355	0.203949	-2.29372	0.000117724	AT5G27380.1	glutathione synthetase 2	glutathione synthetase, chloroplast precursor, putative, expressed
LOC_Os04g06590	0.465557	0.710528	0.741245	8.57693	12.7142	8.50023	13.571	3.76246	0.00011786	AT5G45540.1	Protein of unknown function (DUF594)	expressed protein
LOC_Os03g53340	0.999513	1.07571	0.742535	9.4641	14.1064	11.6176	11.3826	3.50876	0.000118575	AT2G26150.1	heat shock transcription factor A2	HSF-type DNA-binding domain containing protein, expressed
LOC_Os04g24600	126.686	112.917	125.719	30.894	35.4297	39.9424	0.291466	-1.7786	0.000118628	AT4G39090.1	Papain family cysteine protease	cysteine proteinase 1 precursor, putative, expressed
LOC_Os01g56420	89.5145	87.1973	42.3171	10.5272	23.5994	13.2992	0.217599	-2.20026	0.000119315	AT2G26975.1	Ctr copper transporter family	ctr copper transporter family protein, putative, expressed
LOC_Os07g34640	14.1082	16.9716	13.1896	70.0942	55.4304	36.4113	3.64007	1.86397	0.000120176	AT4G21210.1	PPDK regulatory protein	pyruvate Pi dikinase regulatory protein, putative, expressed
LOC_Os01g43370	12.1026	10.5687	9.45798	45.2563	38.1986	43.2691	3.91695	1.96973	0.000120195	AT1G64140.1		CPuORF17 - conserved peptide uORF-containing transcript, expressed
LOC_Os03g46454	34.8844	46.3041	40.2039	134.775	116.701	129.484	3.13298	1.64754	0.000122127	AT1G31260.1	zinc transporter 10 precursor	metal cation transporter, putative, expressed
LOC_Os12g05110	21.411	35.4424	49.0171	106.67	107.856	120.44	3.1578	1.65892	0.000124412	AT3G52990.1	Pyruvate kinase family protein	pyruvate kinase, putative, expressed
LOC_Os03g55670	17.3495	10.3924	5.15798	69.4346	55.4552	29.2433	4.65162	2.21773	0.000124464	AT2G15890.1	maternal effect embryo arrest 14	expressed protein
LOC_Os12g38300	13659.4	13038.2	7595.07	1938.9	5061.28	3629.38	0.309972	-1.68979	0.000124782			metallothionein, putative, expressed
LOC_Os02g21460	38.2346	42.519	44.9993	100.425	149.86	144.145	3.13146	1.64683	0.000127282	AT4G19880.1	Glutathione S-transferase family protein	uncharacterized protein yqjG, putative, expressed
LOC_Os05g51570	21.1959	28.397	31.2831	4.66917	2.45617	7.78185	0.187336	-2.4163	0.000129396	AT4G32940.1	gamma vacuolar processing enzyme	vacuolar-processing enzyme precursor, putative, expressed
LOC_Os03g58880	1.66709	1.72674	1.59105	84.2731	41.3476	22.4783	28.0799	4.81147	0.000134249	AT3G28480.1	Oxoglutarate/iron-dependent oxygenase	oxidoreductase, putative, expressed
LOC_Os01g40430	0.508126	0.931926	0.121645	8.76587	26.6181	37.7177	39.4273	5.30112	0.000135114	AT1G68150.1	WRKY DNA-binding protein 9	WRKY27, expressed
LOC_Os12g22970	0	0	0	6.22791	9.05639	6.0554	72.1323	6.17257	0.000136128			expressed protein
LOC_Os11g14910	59.5714	27.9219	17.7237	112.603	242.43	200.872	5.27125	2.39814	0.000136362	AT5G37980.1	Zinc-binding dehydrogenase family protein	NADP-dependent oxidoreductase, putative, expressed
LOC_Os05g38530	41.3152	19.5362	9.44244	77.3329	160.709	128.666	5.19885	2.37819	0.000136733	AT3G12580.1	heat shock protein 70	DnaK family protein, putative, expressed
LOC_Os01g64520	119.057	152.832	84.1656	327.727	487.249	306.23	3.14716	1.65405	0.000136875	AT2G26230.1	uricase / urate oxidase / nodulin 35, putative	uricase, putative, expressed
LOC_Os04g34970	0.044407	0.349252	0.427941	5.8784	7.30563	7.87063	19.0395	4.25092	0.000137797	AT5G61890.1	Integrase-type DNA-binding superfamily protein	AP2 domain containing protein, expressed
LOC_Os07g33270	7.47843	18.1325	24.9458	53.333	57.5951	65.4785	3.47459	1.79684	0.000142092	AT1G61930.1	Protein of unknown function, DUF584	DUF584 domain containing protein, putative, expressed
LOC_Os03g52340	11.0543	14.4602	17.2347	60.1752	49.5946	43.3515	3.56386	1.83344	0.000143645	AT2G38960.2	endoplasmic reticulum oxidoreductins 2	endoplasmic oxidoreductin-1 precursor, putative, expressed
LOC_Os10g42960	69.9911	69.2837	46.7137	7.05081	22.6948	19.2114	0.264412	-1.91914	0.000146736	AT5G45380.1	solute:sodium symporters;urea transmembrane transporters	urea active transporter, putative, expressed
LOC_Os06g37300	1.01215	2.12426	0.867116	12.1588	14.2217	11.7462	8.92914	3.15852	0.000146741	AT5G25900.1	GA requiring 3	cytochrome P450, putative, expressed
LOC_Os04g58280	104.164	97.1479	56.7963	301.904	264.268	190.377	2.92889	1.55036	0.000155747	AT4G27450.1	Aluminium induced protein with YGL and LRDR motifs	stem-specific protein TSJT1, putative, expressed
LOC_Os08g04350	3.96269	6.25241	13.1616	31.266	73.2247	88.1362	8.14837	3.02651	0.000160216	AT2G32300.1	uclacyanin 1	plastocyanin-like domain containing protein, putative, expressed
LOC_Os08g40680	1.16401	0.663522	0.14742	11.0413	12.5371	5.5797	12.9489	3.69476	0.000160754	AT5G24090.1	chitinase A	glycosyl hydrolase, putative, expressed
LOC_Os01g05490	179.082	253.515	301.547	749.733	637.494	691.256	2.83041	1.50101	0.000161211	AT3G55440.1	triosephosphate isomerase	triosephosphate isomerase, cytosolic, putative, expressed
LOC_Os04g58740	0.508828	1.07035	0.922758	18.1439	16.6326	5.79	14.5851	3.86642	0.000163406			expressed protein
LOC_Os10g25400	2.3496	0.335689	0	13.14	9.27284	8.37323	10.4131	3.38032	0.000163901	AT1G28600.1	GDSL-like Lipase/Acylhydrolase superfamily protein	GDSL-like lipase/acylhydrolase, putative, expressed
LOC_Os01g47690	20.6622	36.9191	59.9459	146.834	83.3213	179	3.47505	1.79703	0.000165309	AT1G53580.1	glyoxalase II 3	metallo-beta-lactamase family protein, putative, expressed
LOC_Os07g03499	25.0532	64.085	23.5636	134.814	116.907	98.3573	3.10065	1.63257	0.000165972	AT5G26130.1	CAP (Cysteine-rich secretory proteins, Antigen 5, and Pathogenesis-related 1 protein) superfamily protein	SCP-like extracellular protein, expressed
LOC_Os08g05590	1.145	3.22607	1.89165	10.7667	24.7212	17.2137	8.07617	3.01367	0.000167315	AT4G10380.1	NOD26-like intrinsic protein 5;1	aquaporin protein, putative, expressed
LOC_Os01g54450	8.15452	15.6227	18.9684	62.7832	36.9813	53.589	3.56956	1.83574	0.000167371	AT1G29640.1	Protein of unknown function, DUF584	DUF584 domain containing protein, putative, expressed
LOC_Os06g38750	11.196	13.1166	10.7407	36.1985	52.1007	42.8176	3.71724	1.89423	0.000169954			proline-rich family protein, putative, expressed
LOC_Os04g45290	8.43484	15.8089	12.0197	0.486064	2.34896	1.42985	0.124848	-3.00175	0.000171286	AT1G62660.1	Glycosyl hydrolases family 32 protein	glycosyl hydrolases, putative, expressed
LOC_Os02g07160	3.31457	4.11863	2.37624	15.7197	18.5841	18.9321	5.29563	2.4048	0.000177644	AT1G06570.1	phytoene desaturation 1	glyoxalase family protein, putative, expressed
LOC_Os05g03620	4.88188	9.83829	11.5769	23.3371	44.0062	42.8309	4.15362	2.05437	0.000178598	AT3G55950.1	CRINKLY4 related 3	TKL_IRAK_CR4L.4 - The CR4L subfamily has homology with Crinkly4, expressed
LOC_Os01g58240	30.4182	44.9896	52.9743	4.99978	14.5592	10.5302	0.236157	-2.08218	0.000179444	AT4G10540.1	Subtilase family protein	OsSub6 - Putative Subtilisin homologue, expressed
LOC_Os07g37320	8.9935	24.0067	24.9479	57.7205	64.5498	71.5744	3.33306	1.73685	0.000181295	AT1G11260.1	sugar transporter 1	transporter family protein, putative, expressed
LOC_Os08g31850	3.92977	2.97207	3.37994	11.2713	22.5604	22.6496	5.36595	2.42383	0.000181299	AT1G13480.1	Protein of unknown function (DUF1262)	expressed protein
LOC_Os02g56820	3.04232	3.51753	3.47911	23.451	19.2439	14.5563	5.56644	2.47676	0.000184332	AT2G02230.1	phloem protein 2-B1	OsFBX69 - F-box domain containing protein, expressed
LOC_Os04g45590	1.02799	3.35491	1.62635	9.33613	15.7256	19.2404	7.06931	2.82157	0.000185124	AT1G15380.2	Lactoylglutathione lyase / glyoxalase I family protein	glyoxalase family protein, putative, expressed
LOC_Os05g25850	71.4564	72.9657	105.418	287.328	192.44	242.07	2.88694	1.52954	0.000186784	AT3G10920.1	manganese superoxide dismutase 1	superoxide dismutase, mitochondrial precursor, putative, expressed
LOC_Os12g04320	15.4996	19.0519	12.9455	1.34584	1.91416	3.45766	0.146822	-2.76786	0.000189124	AT3G45070.1	P-loop containing nucleoside triphosphate hydrolases superfamily protein	sulfotransferase domain containing protein, expressed
LOC_Os01g37000	57.0758	262.721	215.291	3.6975	8.12359	16.0202	0.0525625	-4.24982	0.000190285	AT3G13510.1	Protein of Unknown Function (DUF239)	carboxyl-terminal peptidase, putative, expressed
LOC_Os08g25140	4.84769	5.98374	7.45789	35.0315	22.7592	22.9822	4.36126	2.12474	0.000190646	AT2G03800.1	D-aminoacyl-tRNA deacylases	ethanol tolerance protein GEKO1, putative, expressed
LOC_Os06g05450	3.74981	2.29011	1.25034	10.1644	18.8053	18.0048	6.22832	2.63884	0.000197679			expressed protein
LOC_Os04g45890	0.479867	0.32819	0	5.23487	9.4079	5.67197	18.6044	4.21757	0.000200135			retrotransposon protein, putative, unclassified, expressed
LOC_Os10g38720	0	0.365285	0.967293	3.80815	10.3392	10.5877	15.3346	3.93872	0.00020098	AT1G10360.1	glutathione S-transferase TAU 18	glutathione S-transferase, putative, expressed
LOC_Os08g09040	8.70103	24.2303	9.83262	49.3921	60.5906	104.004	4.976	2.31499	0.000201166	AT3G05950.1	RmlC-like cupins superfamily protein	Cupin domain containing protein, expressed
LOC_Os09g19820	58.5088	61.9712	45.2986	169.609	153.115	167.196	2.95173	1.56156	0.000201478	AT4G33090.1	aminopeptidase M1	aminopeptidase, putative, expressed
LOC_Os07g36560	0.210517	0.469719	0	6.38994	8.27179	6.28343	21.6735	4.43786	0.000202167	AT5G17540.1	HXXXD-type acyl-transferase family protein	transferase family protein, putative, expressed
LOC_Os03g47160	0.260504	0.131927	0.361117	5.15495	6.78622	8.35693	19.5512	4.28918	0.000202615			expressed protein
LOC_Os06g11260	0.174813	0	0	4.75838	5.78825	9.35459	42.5456	5.41094	0.000203877	AT1G76680.1	12-oxophytodienoate reductase 1	12-oxophytodienoate reductase 2, putative, expressed
LOC_Os01g71410	0	0.610914	0	8.64196	8.37817	7.69238	27.4587	4.77919	0.000206316	AT3G57270.1	beta-1,3-glucanase 1	glycosyl hydrolases family 17, putative, expressed
LOC_Os08g08090	0.056957	0.290146	0.27696	9.34995	4.89643	6.13544	22.3814	4.48423	0.00020851	AT4G10265.1	Wound-responsive family protein	wound induced protein, putative, expressed
LOC_Os09g08130	2.22968	0.584793	0.283698	8.68555	12.6759	11.4598	9.74677	3.28492	0.000208722	AT5G48220.1	Aldolase-type TIM barrel family protein	indole-3-glycerol phosphate synthase, chloroplast precursor, putative, expressed
LOC_Os03g07600	5.39051	5.79702	11.065	57.7993	28.2575	27.3099	5.0401	2.33345	0.000209349	AT5G47540.1	Mo25 family protein	calcium-binding protein, putative, expressed
LOC_Os05g25920	10.1679	13.6875	12.8745	31.048	62.9579	58.9288	4.13814	2.04898	0.000211956			expressed protein
LOC_Os08g23150	25.9566	22.3922	20.1738	64.075	90.472	65.9744	3.20856	1.68193	0.000213431	AT2G04400.1	Aldolase-type TIM barrel family protein	indole-3-glycerol phosphate synthase, chloroplast precursor, putative, expressed
LOC_Os05g08570	17.0896	22.8013	23.5337	90.4685	57.2341	62.4437	3.30243	1.72353	0.000214064	AT1G04250.1	AUX/IAA transcriptional regulator family protein	OsIAA15 - Auxin-responsive Aux/IAA gene family member, expressed
LOC_Os01g46120	39.7997	24.4722	18.4615	4.40152	5.42157	4.94643	0.181487	-2.46206	0.000220872	AT2G27360.1	GDSL-like Lipase/Acylhydrolase superfamily protein	GDSL-like lipase/acylhydrolase, putative, expressed
LOC_Os06g28670	14.2063	9.60258	11.2727	1.39663	0.637766	1.07459	0.0963493	-3.37558	0.00022335	AT1G10640.1	Pectin lyase-like superfamily protein	polygalacturonase, putative, expressed
LOC_Os09g21710	10.7592	12.9003	11.1447	27.9662	46.7073	52.6333	3.63509	1.86199	0.000224844	AT3G28210.1	zinc finger (AN1-like) family protein	AN1-like zinc finger domain containing protein, expressed
LOC_Os07g03467	2.47061	8.30023	2.49924	20.3392	26.3197	16.0038	4.63981	2.21407	0.000224908	AT3G09590.1	CAP (Cysteine-rich secretory proteins, Antigen 5, and Pathogenesis-related 1 protein) superfamily protein	SCP-like extracellular protein, expressed
LOC_Os07g27850	10.6197	5.17975	4.78353	0	0	0	0.0143658	-6.12122	0.000226339	AT1G48590.3	Calcium-dependent lipid-binding (CaLB domain) family protein	GTPase activating protein, putative, expressed
LOC_Os01g46720	25.7739	45.5307	36.4194	119.735	88.3497	119.515	3.03543	1.6019	0.000227386	AT5G53450.1	OBP3-responsive gene 1	expressed protein
LOC_Os07g03580	2.46713	6.85793	2.18154	26.8663	16.1209	15.6717	4.99373	2.32012	0.000227391	AT5G26130.1	CAP (Cysteine-rich secretory proteins, Antigen 5, and Pathogenesis-related 1 protein) superfamily protein	SCP-like extracellular protein, expressed
LOC_Os03g03700	14.5807	13.5239	10.5291	34.1504	56.4006	50.5905	3.63288	1.86111	0.000243335	AT2G39200.1	Seven transmembrane MLO family protein	MLO domain containing protein, putative, expressed
LOC_Os01g32670	7.86416	6.84851	4.79222	23.9539	57.596	46.2851	6.46987	2.69374	0.000244812			expressed protein
LOC_Os01g09100	6.46101	8.49933	5.39717	21.2042	32.382	28.666	3.99623	1.99864	0.000245651	AT5G26170.1	WRKY DNA-binding protein 50	WRKY10, expressed
LOC_Os10g17650	11.4756	28.1071	17.2207	0.777276	2.72245	3.2774	0.123935	-3.01234	0.00024674	AT1G26560.1	beta glucosidase 40	Os10bglu34 - beta-glucosidase homologue, similar to Os3bglu6, expressed
LOC_Os10g28000	1.21249	1.15067	1.95637	10.446	13.4445	13.2422	8.10316	3.01848	0.000247323	AT3G54660.1	glutathione reductase	glutathione reductase, putative, expressed
LOC_Os07g08410	33.1416	43.207	47.3105	149.628	93.0807	122.632	2.94969	1.56056	0.00025049	AT4G14615.1		expressed protein
LOC_Os02g07730	1.17376	1.33117	2.33008	14.7905	9.90682	11.2239	7.05378	2.8184	0.000251647	AT5G44730.2	Haloacid dehalogenase-like hydrolase (HAD) superfamily protein	haloacid dehalogenase-like hydrolase domain-containing protein 3, putative, expressed
LOC_Os02g32980	4.39971	6.0506	6.40321	22.7951	26.4859	23.6218	4.26751	2.09339	0.000258474	AT3G10080.1	RmlC-like cupins superfamily protein	Cupin domain containing protein, expressed
LOC_Os11g16990	21.1923	12.6964	15.2432	1.5175	3.11953	2.14977	0.143365	-2.80224	0.000259162	AT4G14440.1	3-hydroxyacyl-CoA dehydratase 1	expressed protein
LOC_Os12g12000	6.98918	2.90688	1.78994	22.5213	25.3135	13.4317	5.13654	2.3608	0.000268252			RALFL46 - Rapid ALkalinization Factor RALF family protein precursor, expressed
LOC_Os07g47790	0.802187	0.987558	1.6042	58.6781	23.0746	17.6173	26.982	4.75393	0.000271916	AT1G72360.3	Integrase-type DNA-binding superfamily protein	AP2 domain containing protein, expressed
LOC_Os02g12350	1.07942	1.14848	1.02585	9.36588	13.2091	10.4852	9.38732	3.23071	0.000277146	AT4G38130.1	histone deacetylase 1	histone deacetylase, putative, expressed
LOC_Os01g37910	340.691	224.223	182.198	73.7868	92.1745	69.5637	0.315522	-1.66419	0.000282284	AT4G32940.1	gamma vacuolar processing enzyme	vacuolar-processing enzyme precursor, putative, expressed
LOC_Os09g33680	54.3583	55.4153	38.147	136.604	135.161	153.643	2.87213	1.52212	0.000288382	AT1G02850.2	beta glucosidase 11	Os9bglu31 - beta-glucosidase, dhurrinase, similar to G. max hydroxyisourate hydrolase, expressed
LOC_Os01g71624	0	0	0.243829	4.47296	8.72571	5.67091	35.2493	5.13952	0.000295647			expressed protein
LOC_Os02g54880	47.1226	91.395	76.3488	166.978	247.407	188.333	2.80256	1.48675	0.000304289	AT4G28060.1	Cytochrome c oxidase, subunit Vib family protein	cytochrome c oxidase subunit, putative, expressed
LOC_Os02g04170	3.02587	1.87018	1.52181	14.308	17.8446	12.7883	6.73442	2.75155	0.000308465	AT5G14760.1	L-aspartate oxidase	L-aspartate oxidase 1, putative, expressed
LOC_Os02g56600	12.937	25.7098	19.0548	2.92253	3.61777	3.30722	0.174952	-2.51497	0.00031529	AT4G28530.1	NAC domain containing protein 74	no apical meristem protein, putative, expressed
LOC_Os02g33590	0.716644	2.28079	3.31343	8.3748	18.5233	16.4037	6.59547	2.72148	0.0003153	AT3G52450.1	plant U-box 22	U-box domain-containing protein, putative, expressed
LOC_Os09g25060	2.86941	4.94953	3.32178	16.3346	24.2219	16.9073	5.04896	2.33599	0.000320671	AT1G80840.1	WRKY DNA-binding protein 40	WRKY76, expressed
LOC_Os04g03164	5.58619	2.26528	1.34748	14.6074	17.4919	19.2926	5.44185	2.4441	0.000322387			expressed protein
LOC_Os08g13840	41.7238	46.5149	37.6279	101.248	134.066	134.401	2.93275	1.55225	0.00032683	AT4G31550.1	WRKY DNA-binding protein 11	WRKY25, expressed
LOC_Os02g56680	0	0	0.405232	17.7115	23.3317	3.91892	64.1804	6.00406	0.000344788	AT1G15950.1	cinnamoyl coa reductase 1	dehydrogenase, putative, expressed
LOC_Os05g38940	13.467	5.48601	4.61609	41.6665	62.2528	27.806	5.53123	2.4676	0.000352834			expressed protein
LOC_Os03g07570	84.3998	50.9141	61.2415	15.8071	25.4505	16.4372	0.294606	-1.76314	0.000356922	AT4G39660.1	alanine:glyoxylate aminotransferase 2	aminotransferase, putative, expressed
LOC_Os01g27390	19.7407	24.5575	31.122	3.14319	6.78508	6.11511	0.215839	-2.21197	0.000357601	AT3G62760.1	Glutathione S-transferase family protein	glutathione S-transferase, putative, expressed
LOC_Os03g21960	135.299	154.207	139.805	48.2386	40.7686	50.3026	0.324967	-1.62163	0.000365416	AT3G08860.1	PYRIMIDINE 4	aminotransferase, putative, expressed
LOC_Os01g72530	63.5816	103.054	97.5712	211.037	436.719	486.416	4.28901	2.10064	0.000371865	AT1G76640.1	Calcium-binding EF-hand family protein	OsCML31 - Calmodulin-related calcium sensor protein, expressed
LOC_Os04g27070	21.3755	54.3312	29.7501	2.41946	2.43986	8.66825	0.130749	-2.93513	0.000373553	AT1G70080.1	Terpenoid cyclases/Protein prenyltransferases superfamily protein	terpene synthase, putative, expressed
LOC_Os01g47760	94.9289	86.3221	83.4932	202.904	255.398	263.996	2.72633	1.44696	0.000379406	AT1G28480.1	Thioredoxin superfamily protein	OsGrx_I1 - glutaredoxin subgroup III, expressed
LOC_Os10g38150	2.57369	1.35403	1.59684	19.7973	9.68706	10.9288	6.98992	2.80528	0.000381506	AT1G10370.1	Glutathione S-transferase family protein	glutathione S-transferase, N-terminal domain containing protein, expressed
LOC_Os06g08540	4.51963	6.5488	6.20415	16.1607	29.8543	29.7708	4.3298	2.1143	0.00038187	AT5G58160.1	actin binding	formin-like protein 13, putative, expressed
LOC_Os01g58290	3.66421	1.98131	1.18573	17.3933	15.9875	11.2978	6.30726	2.65701	0.000387532	AT4G10540.1	Subtilase family protein	OsSub9 - Putative Subtilisin homologue, expressed
LOC_Os04g47220	1111.93	902.302	836.159	279.238	355.354	367.912	0.351776	-1.50727	0.00039688	AT4G00430.1	plasma membrane intrinsic protein 1;4	aquaporin protein, putative, expressed
LOC_Os06g35540	6.67568	7.80447	9.55223	37.197	26.5143	31.3571	3.91941	1.97063	0.000399975	AT2G30970.1	aspartate aminotransferase 1	aminotransferase, classes I and II, domain containing protein, expressed
LOC_Os05g01380	1.72573	1.06096	0.851982	9.98132	15.2692	8.98898	8.76933	3.13247	0.000417869	AT5G06860.1	polygalacturonase inhibiting protein 1	polygalacturonase inhibitor precursor, putative, expressed
LOC_Os02g09490	320.942	275.76	260.479	78.2104	108.272	108.356	0.344192	-1.53871	0.000427129	AT3G19450.1	GroES-like zinc-binding alcohol dehydrogenase family protein	dehydrogenase, putative, expressed
LOC_Os01g49410	9.936	9.54877	11.9721	29.5025	47.3308	35.7804	3.55557	1.83008	0.000434865	AT1G25370.1	Protein of unknown function (DUF1639)	expressed protein
LOC_Os08g39850	1.33207	1.94791	0.43365	7.2758	22.1796	16.5763	11.5436	3.52902	0.000437451	AT3G45140.1	lipoxygenase 2	lipoxygenase, chloroplast precursor, putative, expressed
LOC_Os04g28360	0	0.250812	0	2.8265	7.86075	6.92437	32.5186	5.02319	0.000441643			expressed protein
LOC_Os01g47290	0.103189	0.100186	0.093709	5.14274	7.70057	5.23336	30.7774	4.9438	0.000445235			expressed protein
LOC_Os03g25400	21.7844	19.0871	17.2887	67.6252	61.9776	50.8526	3.09194	1.62851	0.000451222	AT3G06483.1	pyruvate dehydrogenase kinase	kinase, putative, expressed
LOC_Os07g03620	0	0.203197	0	3.6244	4.8213	9.33187	35.9254	5.16693	0.000451982	AT2G14610.1	pathogenesis-related gene 1	SCP-like extracellular protein, expressed
LOC_Os01g67860	489.297	968.461	869.814	1906.29	2054.12	2050.09	2.5821	1.36854	0.000452166	AT2G36460.1	Aldolase superfamily protein	fructose-bisphospate aldolase isozyme, putative, expressed
LOC_Os01g03340	52.3919	168.573	159.342	338.367	243.924	427.712	2.65445	1.40842	0.000452193			BBTI4 - Bowman-Birk type bran trypsin inhibitor precursor, expressed
LOC_Os10g23060	9.88875	14.2874	22.8966	2.07825	0.653686	3.65166	0.141085	-2.82536	0.00045443	AT2G14095.1		expressed protein
LOC_Os12g24390	8.13683	13.0128	15.3322	1.00879	2.47359	1.14969	0.13409	-2.89873	0.000455826	AT5G60710.1	Zinc finger (C3HC4-type RING finger) family protein	retrotransposon protein, putative, unclassified, expressed
LOC_Os12g41110	2.92984	5.04615	8.97271	20.6408	52.0498	65.8553	8.04964	3.00893	0.000455874	AT3G22930.1	calmodulin-like 11	OsCML5 - Calmodulin-related calcium sensor protein, expressed
LOC_Os10g01134	1.5754	1.51657	0.768832	12.7166	10.4352	14.221	9.0542	3.17859	0.000458886	AT3G12203.1	serine carboxypeptidase-like 17	OsSCP46 - Putative Serine Carboxypeptidase homologue, expressed
LOC_Os04g16450	119.835	115.135	161.445	49.0627	37.0137	43.5608	0.327533	-1.61029	0.000460998	AT2G16850.1	plasma membrane intrinsic protein 2;8	aquaporin protein, putative, expressed
LOC_Os03g26210	42.1894	48.9145	31.4429	136.256	106.074	103.906	2.82089	1.49615	0.000462535	AT3G47640.3	basic helix-loop-helix (bHLH) DNA-binding superfamily protein	helix-loop-helix DNA-binding domain containing protein, expressed
LOC_Os07g03319	17.6728	43.6753	16.7008	87.9599	79.8074	66.8878	2.99883	1.5844	0.000464601	AT5G26130.1	CAP (Cysteine-rich secretory proteins, Antigen 5, and Pathogenesis-related 1 protein) superfamily protein	SCP-like extracellular protein, expressed
LOC_Os01g46810	8.13287	9.16105	7.37752	38.3913	33.1598	19.7571	3.66851	1.8752	0.00046551			viral A-type inclusion protein repeat containing protein, expressed
LOC_Os08g34580	2.08767	2.28057	1.72625	10.3732	16.1913	13.6077	6.32923	2.66203	0.000469778	AT1G23870.1	trehalose-phosphatase/synthase 9	trehalose-6-phosphate synthase, putative, expressed
LOC_Os01g65520	10.3485	12.5264	15.2355	34.2427	47.0909	47.2694	3.35593	1.74671	0.000473988	AT1G71360.1	Galactose-binding protein	Sad1 / UNC-like C-terminal domain containing protein, putative, expressed
LOC_Os04g55720	53.5047	41.1901	45.8377	147.421	113.882	133.427	2.80497	1.48798	0.000475579	AT4G34200.1	D-3-phosphoglycerate dehydrogenase	D-3-phosphoglycerate dehydrogenase, chloroplast precursor, putative, expressed
LOC_Os11g04104	5.52364	4.81028	5.42041	25.0932	20.8886	22.5998	4.29053	2.10116	0.000476717	AT5G13750.1	zinc induced facilitator-like 1	major facilitator superfamily antiporter, putative, expressed
LOC_Os03g28300	87.4827	105.444	86.4289	24.7115	31.5836	31.2911	0.314266	-1.66994	0.000477639	AT1G79570.1	Protein kinase superfamily protein with octicosapeptide/Phox/Bem1p domain	protein kinase domain containing protein, expressed
LOC_Os01g72130	175.391	174.333	99.0496	278.391	458.432	443.31	2.62859	1.39429	0.000482409	AT2G29420.1	glutathione S-transferase tau 7	glutathione S-transferase, putative, expressed
LOC_Os03g42130	7.89741	9.34425	8.64862	29.9841	21.6574	44.3476	3.67652	1.87834	0.000487458	AT3G19000.1	2-oxoglutarate (2OG) and Fe(II)-dependent oxygenase superfamily protein	gibberellin 20 oxidase 2, putative, expressed
LOC_Os10g25290	13.9496	20.25	28.4117	53.7416	66.2675	69.9284	3.0239	1.59641	0.000492484	AT1G19180.1	jasmonate-zim-domain protein 1	ZIM domain containing protein, putative, expressed
LOC_Os07g39470	38.764	80.5831	92.0565	153.958	218.128	202.464	2.71535	1.44114	0.0004976	AT1G50600.1	scarecrow-like 5	gibberellin response modulator protein, putative, expressed
LOC_Os09g30414	18.6599	18.3805	10.6497	61.032	92.1911	46.1044	4.15976	2.0565	0.000498563	AT5G10770.1	Eukaryotic aspartyl protease family protein	aspartic proteinase nepenthesin-2 precursor, putative, expressed
LOC_Os06g13810	67.6291	95.7602	114.773	281.842	235.255	226.616	2.67186	1.41785	0.000505229	AT1G12000.1	Phosphofructokinase family protein	pyrophosphate--fructose 6-phosphate 1-phosphotransferase subunit beta, putative, expressed
LOC_Os07g39350	97.6435	61.4455	61.8989	17.7554	26.3043	24.2202	0.309913	-1.69007	0.000507242	AT3G18830.1	polyol/monosaccharide transporter 5	transporter family protein, putative, expressed
LOC_Os01g04800	8.14967	6.91581	6.13097	32.7001	30.6096	18.3702	3.81365	1.93117	0.000521755	AT1G25560.1	AP2/B3 transcription factor family protein	B3 DNA binding domain containing protein, expressed
LOC_Os09g30438	14.031	13.1093	8.14406	51.5473	75.5734	35.4286	4.57642	2.19422	0.000531582	AT2G33690.1	Late embryogenesis abundant protein, group 6	expressed protein
LOC_Os09g28440	2.2838	13.4265	22.3099	32.0561	46.4294	45.8047	3.25129	1.70101	0.000536888	AT4G34410.1	redox responsive transcription factor 1	AP2 domain containing protein, expressed
LOC_Os01g46370	17.0993	21.8911	15.9258	1.76934	3.38226	5.12812	0.191606	-2.38379	0.000538473	AT4G18550.1	alpha/beta-Hydrolases superfamily protein	lipase class 3 family protein, putative, expressed
LOC_Os03g26910	8.35354	14.5385	10.542	39.6356	35.5752	40.1658	3.42907	1.77782	0.000547723	AT4G39770.1	Haloacid dehalogenase-like hydrolase (HAD) superfamily protein	uncharacterized glycosyl hydrolase Rv2006/MT2062, putative, expressed
LOC_Os01g25280	17.9699	159.508	132.283	0.724535	1.97698	5.34888	0.0269315	-5.21456	0.000548519	AT3G16450.2	Mannose-binding lectin superfamily protein	jacalin-like lectin domain containing protein, expressed
LOC_Os01g45140	29.2651	22.9314	18.4486	5.00526	6.36737	3.95711	0.220307	-2.18241	0.000552202	AT2G15490.3	UDP-glycosyltransferase 73B4	anthocyanin 3-O-beta-glucosyltransferase, putative, expressed
LOC_Os02g15930	5.07243	2.77611	2.67791	18.6257	19.3427	15.5055	4.9669	2.31235	0.0005603	AT2G46240.1	BCL-2-associated athanogene 6	expressed protein
LOC_Os11g29870	30.892	15.2195	10.8567	51.9515	75.2105	47.6936	3.05851	1.61283	0.000564345	AT5G13080.1	WRKY DNA-binding protein 75	WRKY72, expressed
LOC_Os01g57854	3.51756	8.39778	7.15572	29.2632	25.6777	20.6402	3.91724	1.96984	0.00056723	AT1G11580.1	methylesterase PCR A	pectinesterase, putative, expressed
LOC_Os03g17480	41.5367	20.5769	17.1531	93.4117	79.8119	170.19	4.31981	2.11097	0.000567683	AT3G55040.1	glutathione transferase lambda 2	IN2-1 protein, putative, expressed
LOC_Os04g33590	5.86878	7.08611	5.65681	36.0147	25.3991	14.7677	4.04413	2.01583	0.000569276	AT2G36290.1	alpha/beta-Hydrolases superfamily protein	hydrolase, alpha/beta fold family protein, putative, expressed
LOC_Os04g45510	0	0.5318	0	7.13746	8.4721	7.28594	27.8859	4.80146	0.00058025			expressed protein
LOC_Os04g32480	0.493691	0.459521	0.814505	7.51231	6.20442	7.74619	10.5251	3.39576	0.000586833	AT5G13220.1	jasmonate-zim-domain protein 10	zinc-finger protein, putative, expressed
LOC_Os08g42170	11.712	13.8277	9.38484	1.32047	1.8295	1.42665	0.138444	-2.85263	0.000587043	AT1G55910.1	zinc transporter 11 precursor	zinc transporter 2 precursor, putative, expressed
LOC_Os03g51390	8.96716	15.1791	13.3784	33.3324	44.5884	44.8357	3.25334	1.70192	0.000588719			expressed protein
LOC_Os02g53620	54.0419	56.2489	39.2102	14.1003	14.5763	14.4665	0.290005	-1.78585	0.000595183	AT1G54160.1	nuclear factor Y, subunit A5	nuclear transcription factor Y subunit, putative, expressed
LOC_Os09g19800	16.4808	23.0663	13.4173	45.0016	109.033	103.693	4.84429	2.27628	0.000595785	AT4G33090.1	aminopeptidase M1	aminopeptidase, putative, expressed
LOC_Os01g58130	10.6716	11.4849	6.95614	23.7804	41.989	36.286	3.47998	1.79908	0.000598978			expressed protein
LOC_Os12g11840	2.53997	1.51676	1.73997	13.5404	17.8108	10.0228	6.83551	2.77305	0.000599555			hypothetical protein
LOC_Os03g08900	3.30074	3.10453	1.71036	16.5504	14.1635	14.314	5.38616	2.42926	0.000602065	AT5G65380.1	MATE efflux family protein	MATE efflux family protein, putative, expressed
LOC_Os10g34020	1.54692	1.63282	1.78116	14.5896	9.49578	14.8687	7.46147	2.89946	0.000607427	AT1G10360.1	glutathione S-transferase TAU 18	glutathione S-transferase, putative, expressed
LOC_Os02g26260	0.110204	0	0	5.73789	14.6001	6.49885	66.1545	6.04777	0.000612999			expressed protein
LOC_Os08g42590	63.5443	49.7585	31.8957	129.458	125.947	142.463	2.73658	1.45237	0.000642251	AT5G61820.1		mtN19, putative, expressed
LOC_Os06g46940	15.4678	18.5827	19.7067	4.01983	2.14828	4.40062	0.20106	-2.3143	0.000645896	AT5G54570.1	beta glucosidase 41	Os6bglu25 - beta-glucosidase homologue, similar to Os3bglu6, expressed
LOC_Os02g32770	15.3018	30.7007	16.8947	2.05059	4.68096	6.00293	0.206251	-2.27753	0.000649742	AT3G26330.1	cytochrome P450, family 71, subfamily B, polypeptide 37	cytochrome P450, putative, expressed
LOC_Os01g65110	3.11744	12.2108	7.29253	26.8187	20.5254	35.4046	3.62329	1.8573	0.000650399	AT1G22540.1	Major facilitator superfamily protein	POT family protein, expressed
LOC_Os11g13970	1.58766	0.883828	0.332951	6.90561	12.8419	8.77385	9.28392	3.21473	0.000653901	AT5G42830.1	HXXXD-type acyl-transferase family protein	transferase family protein, putative, expressed
LOC_Os11g04010	11.0944	15.4447	11.6615	1.66906	1.13004	1.97647	0.131831	-2.92324	0.000655716	AT5G04200.1	metacaspase 9	ICE-like protease p20 domain containing protein, putative, expressed
LOC_Os07g39270	10.6473	20.4038	10.3659	38.4957	50.1339	43.7543	3.18058	1.66929	0.000659882	AT4G36810.1	geranylgeranyl pyrophosphate synthase 1	polyprenyl synthetase, putative, expressed
LOC_Os04g53606	0.182719	0.084395	0	3.76512	7.7141	5.38317	30.2627	4.91947	0.000664371			expressed protein
LOC_Os02g15700	87.2072	116.186	116.611	275.758	225.826	328.187	2.59151	1.3738	0.000664792			expressed protein
LOC_Os05g50100	10.3747	8.6843	9.56926	21.6092	42.4882	36.7693	3.49716	1.80618	0.000666734			expressed protein
LOC_Os11g13980	0	0	0	5.19672	7.20481	5.07179	59.2444	5.88861	0.000671418	AT4G10250.1	HSP20-like chaperones superfamily protein	hsp20/alpha crystallin family protein, putative, expressed
LOC_Os11g31090	86.3834	59.7363	47.5761	13.2207	16.3353	31.3593	0.315549	-1.66406	0.00067217	AT5G41040.1	HXXXD-type acyl-transferase family protein	transferase family protein, putative, expressed
LOC_Os03g16920	2.51023	0.848034	0.994597	10.3794	22.7462	12.6757	9.90815	3.30862	0.000673709	AT3G12580.1	heat shock protein 70	DnaK family protein, putative, expressed
LOC_Os10g23240	0	0	0	4.85992	6.34847	6.26382	59.2407	5.88852	0.000675785			expressed protein
LOC_Os08g08990	1.78195	3.94015	2.94794	13.6816	33.2676	49.575	10.7942	3.43218	0.000676051	AT5G39110.1	RmlC-like cupins superfamily protein	Cupin domain containing protein, expressed
LOC_Os12g14930	0.447999	0.289743	0.142786	4.84974	5.34855	6.75514	14.615	3.86938	0.00068021	ATMG00640.1	hydrogen ion transporting ATP synthases, rotational mechanism;zinc ion binding	ATP synthase protein MI25, putative, expressed
LOC_Os07g40290	19.4625	18.3882	13.892	63.4108	52.7905	41.4408	3.03485	1.60163	0.000683967	AT4G37390.1	Auxin-responsive GH3 family protein	OsGH3.8 - Probable indole-3-acetic acid-amido synthetase, expressed
LOC_Os08g44390	3.9815	5.87215	4.22985	15.5381	25.1934	20.4316	4.27317	2.09531	0.000702414	AT3G10300.5	Calcium-binding EF-hand family protein	EF hand family protein, putative, expressed
LOC_Os08g08980	13.7574	57.7777	49.2569	1.42475	3.88751	5.14399	0.0888271	-3.49286	0.000709275	AT3G05950.1	RmlC-like cupins superfamily protein	cupin domain containing protein, expressed
LOC_Os08g38700	124.098	93.1914	75.848	33.1154	33.6303	30.2721	0.331647	-1.59228	0.000717095	AT1G55760.1	BTB/POZ domain-containing protein	C3-BTB2 - Bric-a-Brac, Tramtrack, Broad Complex BTB domain with C3 subfamily conserved sequence, expressed
LOC_Os09g31000	0	0.336967	0.174542	17.6645	8.05259	3.9625	36.943	5.20723	0.000717625	AT2G44310.1	Calcium-binding EF-hand family protein	EF hand family protein, expressed
LOC_Os03g04130	29.8305	25.2212	18.8377	4.13131	7.80248	4.61064	0.227046	-2.13894	0.000717909	AT1G20560.1	acyl activating enzyme 1	AMP-binding domain containing protein, expressed
LOC_Os05g48690	20.635	21.4516	23.8263	52.7674	69.9426	71.4957	2.93758	1.55463	0.000718291	AT3G14180.1	sequence-specific DNA binding transcription factors	transcription factor like protein, putative, expressed
LOC_Os06g36560	174.141	166.548	132.332	35.6639	73.606	53.8964	0.345361	-1.53382	0.000720985	AT1G14520.2	myo-inositol oxygenase 1	inositol oxygenase, putative, expressed
LOC_Os03g01014	3.50585	3.20014	2.09834	17.5241	16.1303	13.3291	5.19352	2.37671	0.000722943	AT4G17840.1		expressed protein
LOC_Os08g09010	18.1159	44.8252	20.643	59.3895	104.736	119.656	3.38659	1.75983	0.00072421	AT3G05950.1	RmlC-like cupins superfamily protein	Cupin domain containing protein, expressed
LOC_Os02g18880	31.6898	23.3656	15.6554	4.41777	8.56923	3.4654	0.235914	-2.08367	0.000728319	AT5G24270.2	Calcium-binding EF-hand family protein	calcineurin B, putative, expressed
LOC_Os02g32590	1.44001	1.74641	4.04286	11.266	18.0838	11.6669	5.48746	2.45614	0.000746635	AT5G03720.1	heat shock transcription factor A3	HSF-type DNA-binding domain containing protein, expressed
LOC_Os08g33670	76.8405	37.7189	23.8934	3.38061	4.6995	2.45416	0.0780832	-3.67884	0.000749462	AT5G61430.1	NAC domain containing protein 100	no apical meristem protein, putative, expressed
LOC_Os02g42450	17.2355	12.6142	16.7409	0.938942	3.44775	3.55701	0.175807	-2.50793	0.000750029			RIPER1 - Ripening-related family protein precursor, expressed
LOC_Os07g07860	11.1551	18.261	24.1557	1.33607	3.56451	5.30307	0.194975	-2.35864	0.000767359	AT3G22600.1	Bifunctional inhibitor/lipid-transfer protein/seed storage 2S albumin superfamily protein	LTPL76 - Protease inhibitor/seed storage/LTP family protein precursor, expressed
LOC_Os03g51580	21.0638	15.1357	20.0623	4.4917	4.36276	3.12655	0.217125	-2.2034	0.000769665	AT4G37850.1	basic helix-loop-helix (bHLH) DNA-binding superfamily protein	helix-loop-helix DNA-binding domain containing protein, expressed
LOC_Os03g16860	296.866	301.472	233.199	565.728	1096.23	863.887	3.03683	1.60256	0.000770617	AT3G12580.1	heat shock protein 70	DnaK family protein, putative, expressed
LOC_Os02g07044	10.2915	12.0205	15.1119	47.7283	26.7166	45.0431	3.17539	1.66693	0.000780131	AT1G79230.1	mercaptopyruvate sulfurtransferase 1	rhodanese-like domain containing protein, putative, expressed
LOC_Os12g16010	36.9522	52.5355	94.0137	3.72022	13.5535	10.4265	0.15234	-2.71464	0.000787438	AT4G03140.1	NAD(P)-binding Rossmann-fold superfamily protein	sex determination protein tasselseed-2, putative, expressed
LOC_Os05g04500	35.553	14.333	51.0187	3.72783	1.91867	3.02716	0.0886684	-3.49544	0.000790655	AT1G05260.1	Peroxidase superfamily protein	peroxidase precursor, putative, expressed
LOC_Os10g02750	4.09511	5.18819	4.50407	33.8743	15.8074	14.8222	4.60014	2.20168	0.000795233	AT1G14700.1	purple acid phosphatase 3	Ser/Thr protein phosphatase family protein, putative, expressed
LOC_Os01g45914	14.804	25.8976	38.6538	93.63	47.0486	86.109	2.85088	1.51141	0.000798664			expressed protein
LOC_Os08g09000	3.2683	8.48029	3.11839	14.2786	24.6243	35.5825	4.9308	2.30182	0.000798718	AT3G05950.1	RmlC-like cupins superfamily protein	Cupin domain containing protein, expressed
LOC_Os06g11240	19.4255	28.388	15.8953	55.1149	138.523	153.285	5.42461	2.43952	0.000799356	AT1G76690.1	12-oxophytodienoate reductase 2	12-oxophytodienoate reductase, putative, expressed
LOC_Os09g25720	4.77535	4.64951	2.59696	32.5481	15.6783	13.744	5.05366	2.33733	0.000817028			glycine-rich cell wall structural protein 2 precursor, putative, expressed
LOC_Os02g37930	19.9197	37.8357	53.3839	72.9448	115.311	115.062	2.72451	1.446	0.000817852	AT3G05550.1	Hypoxia-responsive family protein	hypoxia-responsive family protein, putative, expressed
LOC_Os05g31140	298.936	264.438	151.848	82.8361	98.401	76.4876	0.360611	-1.47149	0.000821283	AT4G16260.1	Glycosyl hydrolase superfamily protein	glycosyl hydrolases family 17, putative, expressed
LOC_Os01g63690	32.1424	61.0462	45.35	104.306	142.632	121.785	2.65793	1.4103	0.000830119	AT2G40000.1	ortholog of sugar beet HS1 PRO-1 2	hs1, putative, expressed
LOC_Os06g13320	0.395911	0.404802	0.308522	2.0464	7.37317	7.61316	12.2994	3.62051	0.000835331	AT4G32300.1	S-domain-2 5	protein kinase, putative, expressed
LOC_Os10g39870	3.22868	3.71182	3.40667	14.5833	17.2475	17.0503	4.61917	2.20763	0.00084628	AT3G51790.1	transmembrane protein G1P-related 1	ATG1, putative, expressed
LOC_Os07g03409	12.5759	29.5881	11.5088	63.2345	56.1566	44.7939	3.04756	1.60765	0.000847646	AT5G26130.1	CAP (Cysteine-rich secretory proteins, Antigen 5, and Pathogenesis-related 1 protein) superfamily protein	SCP-like extracellular protein, expressed
LOC_Os03g12370	14.4036	14.13	17.471	33.9524	54.9096	50.3119	3.0121	1.59077	0.000851643	AT1G32330.1	heat shock transcription factor A1D	HSF-type DNA-binding domain containing protein, expressed
LOC_Os11g16970	26.9272	14.4898	26.0113	4.07718	5.92637	5.26906	0.229928	-2.12075	0.000857168	AT1G65520.1	delta(3), delta(2)-enoyl CoA isomerase 1	carnitine racemase like protein, putative, expressed
LOC_Os01g39000	37.596	41.6834	45.3904	10.2573	13.6896	11.5785	0.286673	-1.80252	0.000875874			ZmGR2c, putative, expressed
LOC_Os05g12280	40.6595	102.614	97.5998	20.1944	16.5754	20.5576	0.238946	-2.06524	0.000890401			clumping factor A precursor, putative, expressed
LOC_Os12g42980	48.7936	46.0455	52.8159	90.468	159.494	188.288	2.96408	1.56758	0.000899197	AT4G14880.1	O-acetylserine (thiol) lyase (OAS-TL) isoform A1	cysteine synthase, putative, expressed
LOC_Os02g29000	0	0.06223	0.537276	3.07427	10.2683	9.93837	26.2155	4.71235	0.000911654	AT5G39110.1	RmlC-like cupins superfamily protein	Cupin domain containing protein, expressed
LOC_Os02g01355	2.31218	3.10984	2.68296	15.7422	18.0412	8.99944	5.12587	2.3578	0.000913102	AT2G45660.1	AGAMOUS-like 20	MADS-box transcription factor, putative, expressed
LOC_Os09g36200	24.0689	15.561	12.2009	3.42118	4.25347	3.14566	0.213316	-2.22894	0.000922315	AT4G22920.1	non-yellowing 1	senescence-inducible chloroplast stay-green protein 1, putative, expressed
LOC_Os05g30350	15.9986	10.4009	4.98422	30.6306	39.7927	32.3334	3.25267	1.70163	0.0009294	AT1G02850.2	beta glucosidase 11	Os5bglu22 - beta-glucosidase homologue, similar to G. max isohydroxyurate hydrolase, expressed
LOC_Os10g35500	7.06459	6.17643	12.547	0.381497	0.559285	0.713089	0.0748953	-3.73898	0.000934062	AT3G51000.1	alpha/beta-Hydrolases superfamily protein	epoxide hydrolase, putative, expressed
LOC_Os04g31790	4.76409	6.19159	4.36903	32.0618	15.1209	15.0857	4.00445	2.00161	0.000939777			expressed protein
LOC_Os06g43440	4.76511	13.0949	8.13432	0.468206	1.36049	0.73454	0.108892	-3.19903	0.000943126	AT2G45560.1	cytochrome P450, family 76, subfamily C, polypeptide 1	cytochrome P450, putative, expressed
LOC_Os03g51980	11.0318	8.12943	7.10643	0.7236	0.421241	1.00473	0.0922012	-3.43907	0.000945046			expressed protein
LOC_Os08g04630	4.93319	6.30925	10.5503	20.3249	33.4522	26.6795	3.65534	1.87001	0.000946666	AT4G21490.1	NAD(P)H dehydrogenase B3	external NADH-ubiquinone oxidoreductase 1, mitochondrial precursor, putative, expressed
LOC_Os09g07460	179.858	232.413	288.996	81.6052	76.146	97.4364	0.364167	-1.45733	0.000953322	AT3G07720.1	Galactose oxidase/kelch repeat superfamily protein	kelch repeat protein, putative, expressed
LOC_Os07g04560	11.3424	6.08736	4.24796	20.4463	48.6925	38.5873	4.91525	2.29727	0.000964697	AT2G43000.1	NAC domain containing protein 42	no apical meristem protein, putative, expressed
LOC_Os02g03560	6.84415	8.07279	9.24313	31.0813	27.2419	26.6837	3.4876	1.80223	0.000966023	AT1G32260.1		expressed protein
LOC_Os07g37400	2.28102	4.92685	6.77433	16.0079	20.0892	23.4418	4.18975	2.06687	0.000981039	AT4G05010.1	F-box family protein	OsFBX257 - F-box domain containing protein, expressed
LOC_Os07g47620	0	0.136266	0.04663	29.3671	9.0824	6.92297	94.5802	6.56347	0.000981277	AT2G47710.1	Adenine nucleotide alpha hydrolases-like superfamily protein	universal stress protein domain containing protein, putative, expressed
LOC_Os04g38720	54.5702	38.2024	28.4632	12.0856	13.1353	10.3211	0.294909	-1.76166	0.000983335	AT5G07680.1	NAC domain containing protein 80	no apical meristem protein, putative, expressed
LOC_Os01g71310	4.80838	4.73894	3.98513	24.5138	21.5667	12.3319	4.24454	2.08561	0.000984829	AT2G41510.1	cytokinin oxidase/dehydrogenase 1	cytokinin dehydrogenase precursor, putative, expressed
LOC_Os08g37210	40.0262	57.9921	17.2024	0.805125	8.13736	5.47442	0.127396	-2.97261	0.00098553	AT2G26560.1	phospholipase A 2A	patatin, putative, expressed
LOC_Os03g17870	1328.35	1035.79	664.371	150.825	459.27	360.71	0.320622	-1.64106	0.00100981	AT3G09390.1	metallothionein 2A	metallothionein, putative, expressed
LOC_Os04g52280	0	0	0.480585	5.30498	6.54892	3.52315	20.0837	4.32795	0.00101138	AT4G39330.1	cinnamyl alcohol dehydrogenase 9	dehydrogenase, putative, expressed
LOC_Os03g16960	5.17287	8.4999	3.51495	67.5637	157.916	54.9914	16.0553	4.00498	0.00101353	AT5G48540.1	receptor-like protein kinase-related family protein	cysteine-rich repeat secretory protein 55 precursor, putative, expressed
LOC_Os05g18090	0	0	0	6.03771	6.67375	3.29977	54.3708	5.76476	0.00101566	AT1G56130.1	Leucine-rich repeat transmembrane protein kinase	SHR5-receptor-like kinase, putative, expressed
LOC_Os01g16140	2.65111	1.55052	5.6431	115.767	54.4093	25.308	19.2991	4.27046	0.00102964			expressed protein
LOC_Os08g41730	2.90025	4.24446	5.60845	11.3159	24.4879	21.3217	4.39936	2.13729	0.00103208	AT3G60820.1	N-terminal nucleophile aminohydrolases (Ntn hydrolases) superfamily protein	peptidase, T1 family, putative, expressed
LOC_Os08g01370	0.089028	0	0.188484	6.53895	5.48058	3.93316	28.1426	4.81468	0.00103364	AT3G12960.1		expressed protein
LOC_Os02g40040	9.57063	8.9659	9.99771	35.9117	29.7161	30.6679	3.35003	1.74418	0.00103591	AT3G24506.1		expressed protein
LOC_Os02g02320	42.0638	51.331	74.5516	18.4197	11.3254	24.2621	0.322783	-1.63136	0.00105728	AT3G10410.1	SERINE CARBOXYPEPTIDASE-LIKE 49	OsSCP6 - Putative Serine Carboxypeptidase homologue, expressed
LOC_Os03g32490	11.3006	26.6627	26.5004	63.9837	54.3396	67.1618	2.86866	1.52038	0.00106663	AT5G67370.1	Protein of unknown function (DUF1230)	DUF1230 domain containing protein, expressed
LOC_Os02g11070	6.83975	13.6559	22.9595	31.8724	65.3334	61.1133	3.62515	1.85804	0.00106738	AT2G26640.1	3-ketoacyl-CoA synthase 11	3-ketoacyl-CoA synthase, putative, expressed
LOC_Os01g06660	9.94839	8.1436	6.13916	25.6758	30.9532	27.4095	3.43802	1.78158	0.00108809	AT4G33070.1	Thiamine pyrophosphate dependent pyruvate decarboxylase family protein	thiamine pyrophosphate enzyme, C-terminal TPP binding domain containing protein, expressed
LOC_Os08g38720	6.58295	9.40382	10.4005	40.081	23.1376	26.3418	3.36717	1.75154	0.00109922	AT5G56090.1	cytochrome c oxidase 15	cytochrome c oxidase assembly protein COX15, putative, expressed
LOC_Os01g57350	10.6065	11.2145	6.62714	0.298765	2.484	1.30813	0.152737	-2.71088	0.00112615	AT4G21534.1	Diacylglycerol kinase family protein	diacylglycerol kinase, putative, expressed
LOC_Os03g55320	23.86	42.8824	46.6777	76.6641	115.422	109.846	2.65768	1.41017	0.00112714	AT4G33920.1	Protein phosphatase 2C family protein	protein phosphatase 2C, putative, expressed
LOC_Os11g47600	0.576169	0.695151	0.801246	8.76442	11.9429	6.14689	11.4451	3.51666	0.00118039	AT5G24090.1	chitinase A	glycosyl hydrolase, putative, expressed
LOC_Os01g70850	6.52915	7.28679	8.59169	33.0678	126.567	91.7196	11.0824	3.47019	0.00118509	AT2G23600.1	acetone-cyanohydrin lyase	esterase, putative, expressed
LOC_Os08g39730	0.612571	0.344055	0.13491	8.3826	7.22247	4.59864	14.7346	3.88113	0.0011876	AT2G45550.1	cytochrome P450, family 76, subfamily C, polypeptide 4	cytochrome P450, putative, expressed
LOC_Os09g15365	59.6301	51.11	41.6118	10.1141	23.1623	15.2911	0.320124	-1.6433	0.0011943	AT2G38905.1	Low temperature and salt responsive protein family	hydrophobic protein, putative, expressed
LOC_Os07g41860	0.291002	2.44199	0.867646	12.0039	4.06185	11.3401	7.1029	2.82841	0.0012207	AT2G37800.1	Cysteine/Histidine-rich C1 domain family protein	DC1 domain-containing protein, putative, expressed
LOC_Os05g46480	0.72421	1.83669	2.45173	8.48873	14.3353	11.3105	6.48165	2.69636	0.00123362	AT1G52690.2	Late embryogenesis abundant protein (LEA) family protein	late embryogenesis abundant protein, group 3, putative, expressed
LOC_Os04g01950	1.27155	1.68293	1.46593	7.52057	9.63718	11.6665	6.16985	2.62524	0.00123977			legume lectins beta domain containing protein, putative, expressed
LOC_Os01g25560	46.2261	73.1622	76.8036	183.045	146.219	165.366	2.51883	1.33275	0.00125012	AT4G15800.1	ralf-like 33	RALFL7 - Rapid ALkalinization Factor RALF family protein precursor, expressed
LOC_Os06g07250	30.9462	501.175	418.938	2.37077	8.25917	15.4434	0.0277218	-5.17284	0.00126042	AT1G73040.1	Mannose-binding lectin superfamily protein	jacalin-like lectin domain containing protein, expressed
LOC_Os01g55540	73.5143	87.9395	105.707	260.365	168.944	234.893	2.48448	1.31294	0.00126453	AT5G11520.1	aspartate aminotransferase 3	aminotransferase, classes I and II, domain containing protein, expressed
LOC_Os02g04130	38.3679	61.6828	54.8142	108.789	204.687	147.371	2.97198	1.57142	0.00127339	AT1G70420.1	Protein of unknown function (DUF1645)	DUF1645 domain containing protein, putative, expressed
LOC_Os03g22020	5.81606	11.0688	9.17954	51.6589	17.3687	49.8367	4.51989	2.17629	0.0012772	AT5G05340.1	Peroxidase superfamily protein	peroxidase precursor, putative, expressed
LOC_Os08g37470	1.23801	0.183744	0.40971	18.1828	13.6598	2.53481	16.2693	4.02408	0.00128461	AT5G15120.1	Protein of unknown function (DUF1637)	2-aminoethanethiol dioxygenase, putative, expressed
LOC_Os08g37180	23.1287	12.2701	7.63424	0.656958	1.74417	1.02772	0.0860509	-3.53867	0.00129755	AT2G26560.1	phospholipase A 2A	patatin, putative, expressed
LOC_Os12g38150	2.85407	6.41126	8.365	39.4225	14.4794	23.0908	4.31073	2.10793	0.0012998	AT2G28790.1	Pathogenesis-related thaumatin superfamily protein	osmotin, putative, expressed
LOC_Os03g61490	6.72727	5.93354	5.84026	22.588	26.027	20.9753	3.71736	1.89428	0.00131025			expressed protein
LOC_Os04g25650	4.64898	4.7978	1.27244	20.7805	22.2877	9.09244	4.76083	2.25121	0.00131268	AT4G23180.1	cysteine-rich RLK (RECEPTOR-like protein kinase) 10	cysteine-rich receptor-like protein kinase, putative, expressed
LOC_Os03g05700	0.198233	0.542449	0.734145	4.75765	23.1572	18.2334	26.1706	4.70988	0.00131777			expressed protein
LOC_Os04g20164	107.489	67.2653	45.0391	17.2476	20.5017	14.8557	0.240375	-2.05664	0.00132275	AT4G12290.1	Copper amine oxidase family protein	amine oxidase precursor, putative, expressed
LOC_Os05g49840	9.57029	14.9305	9.6196	0.414004	1.81299	2.67666	0.151179	-2.72567	0.00132511	AT4G18550.1	alpha/beta-Hydrolases superfamily protein	phospholipase, putative, expressed
LOC_Os12g03899	3.7369	3.3093	5.20337	16.5436	13.7616	20.746	4.09187	2.03276	0.00132878	AT5G13750.1	zinc induced facilitator-like 1	major facilitator superfamily antiporter, putative, expressed
LOC_Os10g05660	3.71984	6.0394	10.9314	15.1737	29.7937	30.8934	3.62832	1.8593	0.00133249	AT4G36010.1	Pathogenesis-related thaumatin superfamily protein	thaumatin, putative, expressed
LOC_Os05g03820	39.7349	35.7029	36.8999	120.315	62.0996	113.302	2.62805	1.39399	0.00134627	AT4G23100.3	glutamate-cysteine ligase	glutamate--cysteine ligase, chloroplast precursor, putative, expressed
LOC_Os11g08380	81.8498	72.8252	41.2083	9.79726	31.5163	19.8993	0.313548	-1.67324	0.00134717	AT1G77330.1	2-oxoglutarate (2OG) and Fe(II)-dependent oxygenase superfamily protein	1-aminocyclopropane-1-carboxylate oxidase, putative, expressed
LOC_Os10g42610	7.86162	6.12859	6.29595	71.6646	27.5091	28.834	6.23272	2.63986	0.00134921	AT4G17940.1	Tetratricopeptide repeat (TPR)-like superfamily protein	expressed protein
LOC_Os08g09020	1.71923	15.198	5.98842	23.2172	37.0857	58.5362	5.13405	2.3601	0.00136453	AT3G05950.1	RmlC-like cupins superfamily protein	Cupin domain containing protein, expressed
LOC_Os04g45860	17.6252	34.3082	43.2397	7.66857	6.43244	11.0705	0.266792	-1.90621	0.00137812	AT5G53550.1	YELLOW STRIPE like 3	transposon protein, putative, unclassified, expressed
LOC_Os03g03810	34.704	15.7331	14.2402	89.0406	44.5454	51.3825	2.85128	1.51161	0.00141686	AT2G02100.1	low-molecular-weight cysteine-rich 69	DEF8 - Defensin and Defensin-like DEFL family, expressed
LOC_Os04g57550	47.8191	43.8705	38.4172	103.005	110.405	120.433	2.56231	1.35745	0.00145083	AT3G59050.1	polyamine oxidase 3	amine oxidase, flavin-containing, domain containing protein, expressed
LOC_Os02g36140	1.71921	0.470997	0.0408683	6.97007	9.63591	5.94265	9.02725	3.17429	0.00145392	AT1G79460.1	Terpenoid cyclases/Protein prenyltransferases superfamily protein	terpene synthase, putative, expressed
LOC_Os07g36544	3.40124	2.3962	1.63104	13.249	15.7206	9.252	4.98437	2.31741	0.00147519	AT4G21380.1	receptor kinase 3	serine/threonine-protein kinase receptor precursor, putative, expressed
LOC_Os03g58800	0.442751	0.578502	0.7081	9.07905	5.64595	8.44203	11.5638	3.53154	0.00148554	AT5G40010.1	AAA-ATPase 1	ATPase, putative, expressed
LOC_Os01g44120	3.10337	5.15487	6.84439	12.1573	21.7838	25.4373	3.87457	1.95404	0.00149097			expressed protein
LOC_Os10g37570	3.50915	7.17892	6.34692	13.791	24.4709	25.7076	3.7075	1.89045	0.00150396	AT2G17030.1	F-box family protein with a domain of unknown function (DUF295)	OsFBDUF49 - F-box and DUF domain containing protein, expressed
LOC_Os11g30760	9.5222	5.10979	3.7497	23.0844	25.7153	19.9282	3.69495	1.88555	0.0015084	AT4G32110.1	Beta-1,3-N-Acetylglucosaminyltransferase family protein	expressed protein
LOC_Os04g35060	15.7433	10.3732	9.17403	37.8516	37.6574	32.3247	3.03827	1.60325	0.00150965	AT2G23420.1	nicotinate phosphoribosyltransferase 2	nicotinate phosphoribosyltransferase family domain containing protein, expressed
LOC_Os11g20160	9.35715	19.3525	29.4283	0.950997	0.479116	5.05892	0.116175	-3.10563	0.00152259	AT4G35160.1	O-methyltransferase family protein	O-methyltransferase, putative, expressed
LOC_Os10g11354	9.09537	10.2699	9.24945	31.0122	30.2929	29.96	3.16673	1.66299	0.0015272	AT5G52450.1	MATE efflux family protein	MATE efflux family protein, putative, expressed
LOC_Os06g12290	0.072182	0.327404	0.071401	3.70942	5.61118	4.54898	18.3785	4.19995	0.00153535	AT1G74590.1	glutathione S-transferase TAU 10	glutathione S-transferase GSTU6, putative, expressed
LOC_Os01g14440	26.1425	32.4748	28.7928	57.2243	121.231	100.022	3.17839	1.6683	0.00154821	AT1G62300.1	WRKY family transcription factor	WRKY1, expressed
LOC_Os03g18030	3.9514	1.81019	0.492422	13.3225	13.9703	7.57905	5.36646	2.42397	0.00155057	AT3G11180.2	2-oxoglutarate (2OG) and Fe(II)-dependent oxygenase superfamily protein	leucoanthocyanidin dioxygenase, putative, expressed
LOC_Os01g34480	25.487	29.845	40.2511	85.17	62.8519	101.107	2.60139	1.37928	0.0015686	AT5G19440.1	NAD(P)-binding Rossmann-fold superfamily protein	NAD dependent epimerase/dehydratase family protein, putative, expressed
LOC_Os03g15780	15.4386	15.0762	13.8997	31.5787	55.2426	41.8008	2.88324	1.52769	0.00157206	AT2G29690.1	anthranilate synthase 2	anthranilate synthase component I-1, chloroplast precursor, putative, expressed
LOC_Os04g17660	1.61055	2.37047	2.38771	36.3975	13.3662	13.1527	9.47953	3.24482	0.00157362	AT5G66170.1	sulfurtransferase 18	rhodanese-like domain containing protein, putative, expressed
LOC_Os06g50080	13.0072	6.40647	4.18608	54.6217	23.9486	25.3303	4.35991	2.1243	0.00157537	AT5G47060.1	Protein of unknown function (DUF581)	DUF581 domain containing protein, expressed
LOC_Os05g04490	21.9198	30.8876	26.3367	46.0794	89.5489	91.2591	2.85971	1.51587	0.00159379	AT1G05260.1	Peroxidase superfamily protein	peroxidase precursor, putative, expressed
LOC_Os03g61150	41.8273	31.1257	7.99526	166.727	164.356	59.9066	4.81597	2.26783	0.00160132	AT1G19530.1		expressed protein
LOC_Os04g44510	37.8066	67.4169	96.1342	151.584	161.469	182.477	2.45877	1.29794	0.00160995	AT5G08350.1	GRAM domain-containing protein / ABA-responsive protein-related	GEM, putative, expressed
LOC_Os06g16060	3.08057	6.57218	2.03089	25.5124	16.1043	10.0315	4.33493	2.11601	0.00161024	AT5G17600.1	RING/U-box superfamily protein	zinc finger, C3HC4 type domain containing protein, expressed
LOC_Os06g03800	58.8942	34.1756	22.5593	8.40448	9.22953	4.8448	0.196489	-2.34748	0.00162573	AT5G07270.1	XB3 ortholog 3 in Arabidopsis thaliana	pollen ankyrin, putative, expressed
LOC_Os06g04889	27.7215	22.7219	33.3808	6.22424	7.85622	9.0386	0.278387	-1.84484	0.00164495			expressed protein
LOC_Os11g02290	3.7358	9.61779	16.1294	21.7259	32.5709	40.0938	3.17935	1.66873	0.00166611			expressed protein
LOC_Os04g54310	9.22068	4.51725	3.62944	76.6134	36.9754	22.7643	7.73477	2.95136	0.00166655	AT4G10270.1	Wound-responsive family protein	expressed protein
LOC_Os05g07700	180.926	198.965	235.54	412.135	475.35	565.621	2.36046	1.23907	0.00167237	AT1G66580.1	senescence associated gene 24	ribosomal protein, putative, expressed
LOC_Os02g36280	0.566934	0.165608	0.017853	6.82924	7.99877	4.03387	18.2425	4.18923	0.0016875	AT2G45550.1	cytochrome P450, family 76, subfamily C, polypeptide 4	cytochrome P450, putative, expressed
LOC_Os07g36170	14.5891	30.8744	50.9689	61.1913	98.3356	92.6049	2.60959	1.38382	0.00168828	AT5G48150.2	GRAS family transcription factor	chitin-inducible gibberellin-responsive protein, putative, expressed
LOC_Os01g43372	2.54954	2.7486	5.91424	25.1646	44.4573	17.3738	7.58276	2.92272	0.00173093	AT1G64140.1		expressed protein
LOC_Os01g35040	19.3172	19.9702	20.3331	37.592	56.6697	67.7579	2.70892	1.43772	0.00173413	AT4G15420.1	Ubiquitin fusion degradation UFD1 family protein	ZOS1-09 - C2H2 zinc finger protein, expressed
LOC_Os10g02380	11.305	3.5123	1.80767	15.0523	23.4188	24.8316	3.75793	1.90994	0.00174914	AT1G59960.1	NAD(P)-linked oxidoreductase superfamily protein	oxidoreductase, aldo/keto reductase family protein, putative, expressed
LOC_Os01g51870	5.78748	3.80347	2.77239	17.1031	16.9469	18.8605	4.20193	2.07105	0.00174981	AT5G10830.1	S-adenosyl-L-methionine-dependent methyltransferases superfamily protein	methyltransferase, putative, expressed
LOC_Os04g37990	108.624	75.6991	43.7447	14.6841	29.4955	11.3559	0.244498	-2.03211	0.00175472	AT1G34580.1	Major facilitator superfamily protein	transporter family protein, putative, expressed
LOC_Os09g10274	194.622	159.497	178.744	51.265	78.6749	71.7709	0.378891	-1.40014	0.00176656			expressed protein
LOC_Os12g04204	109.711	135.804	108.123	378.123	238.747	226.475	2.3836	1.25314	0.00177042			expressed protein
LOC_Os02g31080	9.35293	11.6261	11.335	23.407	46.4623	33.2649	3.17147	1.66515	0.00181151	AT2G33490.1	hydroxyproline-rich glycoprotein family protein	hydroxyproline-rich glycoprotein family protein, putative, expressed
LOC_Os08g08970	40.7083	154.015	150.76	6.82633	22.6081	17.1072	0.135466	-2.884	0.00183451	AT3G05950.1	RmlC-like cupins superfamily protein	Cupin domain containing protein, expressed
LOC_Os01g49820	6.85937	5.31574	5.81442	16.1745	24.8515	23.6232	3.55117	1.82829	0.00187277	AT1G15080.1	lipid phosphate phosphatase 2	lipid phosphatase protein, putative, expressed
LOC_Os04g54220	2.2774	1.03527	1.66706	70.2687	29.2333	13.9636	21.5476	4.42946	0.00187833			expressed protein
LOC_Os05g04510	4770.56	2736.21	2362.34	896.024	1194.05	968.332	0.309918	-1.69004	0.00188245	AT1G02500.1	S-adenosylmethionine synthetase 1	S-adenosylmethionine synthetase, putative, expressed
LOC_Os12g05260	40.799	56.9491	51.4076	129.101	115.347	124.865	2.47306	1.3063	0.00188413	AT3G44735.2	PHYTOSULFOKINE 3 PRECURSOR	phytosulfokines precursor, putative, expressed
LOC_Os03g48180	94.0962	98.3486	153.706	39.674	30.0638	57.5445	0.368255	-1.44122	0.00190922			peptide transporter PTR2, putative, expressed
LOC_Os06g01760	30.1187	39.5753	22.8649	85.5196	101.471	53.2356	2.59024	1.37308	0.00191079			ligA, putative, expressed
LOC_Os02g17900	0	0.262566	0.544491	10.3221	16.0323	3.68705	27.4073	4.77649	0.00191466	AT4G28850.1	xyloglucan endotransglucosylase/hydrolase 26	glycosyl hydrolases family 16, putative, expressed
LOC_Os03g32230	2.58065	9.8419	19.7593	24.833	56.2793	54.7847	4.19301	2.06799	0.00196014	AT1G27730.1	salt tolerance zinc finger	ZOS3-12 - C2H2 zinc finger protein, expressed
LOC_Os01g12710	10.225	9.4273	7.50789	0.921607	0.528271	0.783304	0.0922494	-3.43832	0.00196484	AT4G13250.1	NAD(P)-binding Rossmann-fold superfamily protein	oxidoreductase, short chain dehydrogenase/reductase family domain containing protein, expressed
LOC_Os01g65660	3.48815	1.73102	0.930167	13.3996	14.7467	6.02818	5.34544	2.41831	0.00196614	AT1G10010.1	amino acid permease 8	amino acid transporter, putative, expressed
LOC_Os03g10478	29.6262	25.7982	28.9343	6.77925	10.8907	6.48857	0.288907	-1.79132	0.00198108	AT4G33840.1	Glycosyl hydrolase family 10 protein	glycosyl hydrolase family 10 protein, putative, expressed
LOC_Os01g63190	24.3922	24.7469	22.6645	6.32181	5.3938	7.65994	0.272879	-1.87367	0.00198713	AT3G09220.1	laccase 7	laccase precursor protein, putative, expressed
LOC_Os06g10650	21.7221	12.8193	9.10409	51.5877	39.487	35.0093	2.87593	1.52403	0.00202042	AT1G05000.1	Phosphotyrosine protein phosphatases superfamily protein	tyrosine phosphatase family protein, putative, expressed
LOC_Os01g72900	1.59623	3.07632	1.98581	11.6188	55.732	37.8863	15.1669	3.92286	0.00206212			abscisic stress-ripening, putative, expressed
LOC_Os05g39720	5.01082	7.44902	8.65973	17.1568	45.6297	38.58	4.74643	2.24684	0.00207386	AT2G38470.1	WRKY DNA-binding protein 33	WRKY70, expressed
LOC_Os01g15270	327.31	453.63	376.457	1707.09	735.805	928.344	2.91228	1.54215	0.00208665			expressed protein
LOC_Os11g47580	0.478377	1.19573	0.911241	13.9168	7.10529	4.00661	8.77837	3.13395	0.00208877	AT5G24090.1	chitinase A	glycosyl hydrolase, putative, expressed
LOC_Os08g33710	16.7262	16.5685	19.1056	2.52815	3.26769	6.30142	0.235241	-2.08779	0.00209022	AT1G26820.1	ribonuclease 3	ribonuclease T2 family domain containing protein, expressed
LOC_Os03g13210	52.704	68.8358	36.9696	152.734	120.194	114.624	2.44225	1.28821	0.00211017	AT5G19890.1	Peroxidase superfamily protein	peroxidase precursor, putative, expressed
LOC_Os05g50730	1.35255	1.25708	1.10505	10.974	8.70005	4.83935	6.18068	2.62777	0.00215913	AT5G52870.1		expressed protein
LOC_Os03g18130	38.2736	39.8738	24.3197	5.28125	11.3242	14.7785	0.308308	-1.69756	0.00218012	AT5G65010.1	asparagine synthetase 2	asparagine synthetase, putative, expressed
LOC_Os01g52160	18.3145	15.0432	17.1685	2.50482	3.15621	4.72893	0.210324	-2.24931	0.0021902	AT3G24450.1	Heavy metal transport/detoxification superfamily protein	heavy metal-associated domain containing protein, expressed
LOC_Os06g06490	22.4066	20.1036	18.6146	49.5173	63.2716	51.4318	2.67841	1.42138	0.0021968	AT4G12400.2	stress-inducible protein, putative	U-box domain containing heat shock protein, putative, expressed
LOC_Os04g55410	124.871	162.311	118.243	40.4816	57.9386	55.8359	0.380939	-1.39237	0.002219	AT1G80460.1	Actin-like ATPase superfamily protein	FGGY family of carbohydrate kinases, putative, expressed
LOC_Os03g49524	3.88246	3.66273	2.38478	16.5851	13.7881	13.3397	4.30236	2.10513	0.00225404	AT5G49690.1	UDP-Glycosyltransferase superfamily protein	anthocyanidin 3-O-glucosyltransferase, putative, expressed
LOC_Os03g07200	4.14234	4.67834	5.55029	0.388742	0.0897785	0.366345	0.0780362	-3.67971	0.00225937	AT5G39530.1	Protein of unknown function (DUF1997)	expressed protein
LOC_Os02g41860	136.894	181.864	189.84	61.4327	58.4785	77.7971	0.389093	-1.36181	0.00228089	AT2G37170.1	plasma membrane intrinsic protein 2	aquaporin protein, putative, expressed
LOC_Os06g46970	15.6619	10.94	17.4671	128.038	59.6882	43.8007	5.22498	2.38543	0.00228766	AT4G10270.1	Wound-responsive family protein	wound induced protein, putative, expressed
LOC_Os07g46852	8.82052	23.7905	13.2324	42.4808	50.6777	36.1009	2.80776	1.48942	0.00229803	AT4G03140.1	NAD(P)-binding Rossmann-fold superfamily protein	sex determination protein tasselseed-2, putative, expressed
LOC_Os02g50460	0.454087	0.124612	0.35307	3.69426	4.95798	5.33219	11.5967	3.53564	0.00235403	AT1G66160.1	CYS, MET, PRO, and GLY protein 1	immediate-early fungal elicitor protein CMPG1, putative, expressed
LOC_Os10g21234	0.024273	0	0.106399	4.28497	5.09197	5.01092	34.1045	5.09189	0.00235403	ATCG00160.1	ribosomal protein S2	chloroplast 30S ribosomal protein S2, putative, expressed
LOC_Os06g31090	0	0	0	3.63742	3.93983	6.22274	47	5.55459	0.00237014	AT3G61600.2	POZ/BTB containin G-protein 1	GAMYB-binding protein, putative, expressed
LOC_Os08g05980	0.138611	0.922265	0.595909	4.33222	18.4022	13.7122	18.7791	4.23105	0.00237441	AT2G35736.2		expressed protein
LOC_Os01g39770	15.616	16.1323	12.0813	2.33401	3.19541	4.17505	0.226706	-2.1411	0.00240035	AT4G33000.1	calcineurin B-like protein 10	calcineurin B, putative, expressed
LOC_Os07g41850	0.023219	0.2875	0	5.83298	2.99012	5.10018	23.2894	4.5416	0.00240788	AT2G16050.1	Cysteine/Histidine-rich C1 domain family protein	C1-like domain containing protein, expressed
LOC_Os07g33610	22.9799	18.728	9.81471	2.99282	6.35952	2.80352	0.240356	-2.05676	0.00246671	AT5G36110.1	cytochrome P450, family 716, subfamily A, polypeptide 1	cytochrome P450, putative, expressed
LOC_Os10g26340	2.03199	1.6065	0.786663	5.01002	15.0652	13.57	7.18394	2.84478	0.00247492	AT5G09970.1	cytochrome P450, family 78, subfamily A, polypeptide 7	cytochrome P450, putative, expressed
LOC_Os05g27780	66.1621	64.8743	45.1515	229.701	113.381	118.39	2.61645	1.38761	0.00247577	AT2G41430.4	dehydration-induced protein (ERD15)	expressed protein
LOC_Os01g18530	7.44808	3.19829	1.28478	11.1301	16.3467	19.148	3.8365	1.93979	0.00247733			expressed protein
LOC_Os09g18620	2.90783	20.1008	14.1761	0.205907	0	1.07025	0.0420479	-4.57182	0.00249259	AT2G19230.1	Leucine-rich repeat transmembrane protein kinase protein	serine/threonine-protein kinase, putative, expressed
LOC_Os11g45210	3.02761	11.9705	18.457	27.8806	35.3617	34.6749	2.9097	1.54087	0.0025388			expressed protein
LOC_Os12g04340	8.50556	8.10514	8.56339	0.89651	0.982666	1.42634	0.141537	-2.82075	0.00259226	AT1G74100.1	sulfotransferase 16	sulfotransferase domain containing protein, expressed
LOC_Os06g14670	1.1238	3.58291	3.28184	8.51112	15.8922	13.0758	4.55799	2.1884	0.00265895	AT1G66230.1	myb domain protein 20	ODORANT1, putative, expressed
LOC_Os03g47034	33.4443	47.3297	44.208	76.7338	99.7441	125.473	2.41257	1.27057	0.00266069			expressed protein
LOC_Os03g06390	23.1146	17.7704	11.3112	71.2848	46.5932	29.7717	2.81829	1.49482	0.00267106	AT3G22530.1		expressed protein
LOC_Os10g08550	270.675	380.702	481.501	918.907	766.585	858.776	2.24551	1.16705	0.00267125	AT2G36530.1	Enolase	enolase, putative, expressed
LOC_Os11g02130	0.748447	1.90787	2.36159	8.65605	9.71118	10.6945	5.52129	2.46501	0.00268215	AT5G05340.1	Peroxidase superfamily protein	peroxidase precursor, putative, expressed
LOC_Os11g30560	23.7069	20.2522	17.8957	4.35892	3.6349	7.99687	0.262098	-1.93182	0.0026842	AT5G50600.1	hydroxysteroid dehydrogenase 1	dehydrogenase/reductase, putative, expressed
LOC_Os06g06000	6.33505	12.6304	12.948	0.625339	3.03757	1.24434	0.161648	-2.62907	0.00270773	AT1G08050.1	Zinc finger (C3HC4-type RING finger) family protein	expressed protein
LOC_Os12g16240	13.7389	10.2992	7.95127	2.40102	1.82096	1.48045	0.185895	-2.42744	0.00271754	AT1G32100.1	pinoresinol reductase 1	nmrA-like family domain containing protein, expressed
LOC_Os04g53990	12.297	13.1337	7.28517	32.7231	38.8183	22.9038	2.86969	1.52089	0.00272662	AT1G61660.1	basic helix-loop-helix (bHLH) DNA-binding superfamily protein	ethylene-responsive protein related, putative, expressed
LOC_Os10g31690	3.83267	8.09357	19.2186	0	0.097846	0.071902	0.0149388	-6.06479	0.00273433			glycine-rich cell wall structural protein 2 precursor, putative, expressed
LOC_Os04g46880	74.3013	75.7278	56.5715	21.7198	28.3041	25.3413	0.365709	-1.45123	0.00274107	AT3G47420.1	phosphate starvation-induced gene 3	transporter, major facilitator family, putative, expressed
LOC_Os01g04620	1.55074	6.02562	1.34699	9.36603	27.5005	22.6723	6.48775	2.69772	0.00275265	AT5G38200.1	Class I glutamine amidotransferase-like superfamily protein	transposon protein, putative, unclassified, expressed
LOC_Os01g64360	9.49348	13.3235	14.155	34.421	38.1084	32.099	2.81521	1.49324	0.00276638	AT2G38090.1	Duplicated homeodomain-like superfamily protein	MYB family transcription factor, putative, expressed
LOC_Os01g69140	52.6022	33.34	27.6599	10.3322	15.1796	12.3145	0.334729	-1.57894	0.00285225	AT1G14590.1	Nucleotide-diphospho-sugar transferase family protein	regulatory protein, putative, expressed
LOC_Os03g18250	0	1.89374	0	7.27238	4.28469	10.2646	10.084	3.33399	0.00285394			expressed protein
LOC_Os01g72150	30.7765	21.8395	14.7148	37.565	71.9611	69.8522	2.65675	1.40966	0.00289261	AT3G09270.1	glutathione S-transferase TAU 8	glutathione S-transferase, putative, expressed
LOC_Os04g54300	21.7473	11.4954	9.50395	146.23	72.3591	42.9148	6.08186	2.60451	0.00293629	AT4G10270.1	Wound-responsive family protein	wound induced protein, putative, expressed
LOC_Os11g11050	21.8828	53.7708	75.9472	6.04347	7.81706	10.7224	0.163811	-2.6099	0.00295719	AT2G05830.1	NagB/RpiA/CoA transferase-like superfamily protein	initiation factor 2 subunit family domain containing protein, expressed
LOC_Os02g43410	36.0051	227.086	202.989	4.30728	16.0483	19.8421	0.0868339	-3.5256	0.00296929	AT5G53550.2	YELLOW STRIPE like 3	transposon protein, putative, unclassified, expressed
LOC_Os02g51110	952.631	1220.93	741.78	382	481.35	350.291	0.416355	-1.26411	0.00297246	AT5G37820.1	NOD26-like intrinsic protein 4;2	aquaporin protein, putative, expressed
LOC_Os03g29410	18.2487	13.1018	12.2731	31.1569	54.3989	34.1775	2.73277	1.45036	0.002974	AT2G05940.1	Protein kinase superfamily protein	tyrosine protein kinase domain containing protein, putative, expressed
LOC_Os04g54240	41.2407	30.5582	34.0449	174.983	96.7721	68.7366	3.21066	1.68287	0.00297614	AT4G10270.1	Wound-responsive family protein	wound induced protein, putative, expressed
LOC_Os02g52670	0.543696	2.25751	7.6034	11.0611	17.7458	15.7515	4.19057	2.06715	0.00297948	AT2G33710.2	Integrase-type DNA-binding superfamily protein	AP2 domain containing protein, expressed
LOC_Os03g62480	3.8412	1.56468	2.89613	8.01644	16.1852	15.9527	4.7029	2.23355	0.00298586	AT3G16520.3	UDP-glucosyl transferase 88A1	anthocyanidin 5,3-O-glucosyltransferase, putative, expressed
LOC_Os03g18070	10.2588	18.7892	34.5336	38.9142	70.4328	75.4366	2.89729	1.53471	0.00299146	AT5G05580.1	fatty acid desaturase 8	omega-3 fatty acid desaturase, chloroplast precursor, putative, expressed
LOC_Os03g28940	45.0765	76.3781	104.195	144.051	186.43	190.506	2.30709	1.20607	0.00301167	AT1G74950.1	TIFY domain/Divergent CCT motif family protein	ZIM domain containing protein, putative, expressed
LOC_Os04g44250	5.47948	9.45669	7.8992	13.5139	31.941	33.7147	3.43498	1.7803	0.00302004	AT2G36790.1	UDP-glucosyl transferase 73C6	cytokinin-O-glucosyltransferase 3, putative, expressed
LOC_Os10g23050	2.69071	2.54615	2.79988	22.1918	8.12555	10.5183	4.93427	2.30284	0.0030321	AT1G72210.1	basic helix-loop-helix (bHLH) DNA-binding superfamily protein	helix-loop-helix DNA-binding protein, putative, expressed
LOC_Os04g47360	14.192	35.332	56.5185	1.77231	3.77266	5.09517	0.102876	-3.28102	0.00306614	AT1G76140.1	Prolyl oligopeptidase family protein	OsPOP9 - Putative Prolyl Oligopeptidase homologue, expressed
LOC_Os10g33760	18.5859	11.7117	8.73985	2.56202	1.51744	3.48078	0.199816	-2.32326	0.00306946	AT4G28530.1	NAC domain containing protein 74	No apical meristem protein, putative, expressed
LOC_Os02g02600	26.4019	24.4444	26.3032	47.7553	70.8332	72.6001	2.47243	1.30593	0.00308338	AT2G17220.1	Protein kinase superfamily protein	serine/threonine-protein kinase Cx32, chloroplast precursor, putative, expressed
LOC_Os08g29570	20.4261	8.02063	5.06738	29.8861	56.4005	34.2463	3.57344	1.83731	0.00309117	AT1G15520.1	pleiotropic drug resistance 12	pleiotropic drug resistance protein 3, putative, expressed
LOC_Os03g63900	55.0115	40.7988	33.9943	9.74696	20.5525	12.6646	0.332533	-1.58843	0.0031026	AT1G17020.1	senescence-related gene 1	1-aminocyclopropane-1-carboxylate oxidase 2, putative, expressed
LOC_Os02g42890	50.1454	32.7042	29.7132	10.6982	14.0083	11.7439	0.325621	-1.61873	0.00311264	AT4G25570.1	Cytochrome b561/ferric reductase transmembrane protein family	cytochrome b561, putative, expressed
LOC_Os09g17600	19.4519	29.3678	38.0695	7.73752	7.02429	10.6464	0.294856	-1.76192	0.00313222	AT2G25737.1	Sulfite exporter TauE/SafE family protein	membrane protein, putative, expressed
LOC_Os09g39090	13.8501	177.745	143.783	1.09548	4.57229	9.06336	0.0447784	-4.48105	0.00314166	AT5G50260.1	Cysteine proteinases superfamily protein	vignain precursor, putative, expressed
LOC_Os01g72570	9.19451	8.82215	8.32366	32.2125	21.5926	25.57	2.99077	1.58052	0.00314796	AT5G19380.1	CRT (chloroquine-resistance transporter)-like transporter 1	expressed protein
LOC_Os08g06100	968.768	978.584	991.996	352.454	426.457	451.767	0.41875	-1.25584	0.00316435	AT5G54160.1	O-methyltransferase 1	O-methyltransferase, putative, expressed
LOC_Os01g55240	7.70377	12.4531	9.59813	29.7117	30.0724	28.9466	2.96226	1.5667	0.00317716	AT1G30040.1	gibberellin 2-oxidase	gibberellin 2-beta-dioxygenase, putative, expressed
LOC_Os11g13720	3.81407	9.28478	8.53539	0.850223	0.336467	1.06683	0.116417	-3.10262	0.00318347	AT4G02360.1	Protein of unknown function, DUF538	expressed protein
LOC_Os03g47280	1.60052	1.6746	2.06358	10.3703	12.4701	10.0094	5.87897	2.55556	0.00318881	AT2G22880.1	VQ motif-containing protein	VQ domain containing protein, putative, expressed
LOC_Os03g19720	68.1418	95.8082	112.916	151.3	226.452	254.473	2.28212	1.19037	0.00325129	AT5G49480.1	Ca2+-binding protein 1	EF hand family protein, putative, expressed
LOC_Os03g11900	12.4438	13.6895	13.1884	31.5909	40.7691	36.0883	2.74466	1.45663	0.00325697	AT5G26340.1	Major facilitator superfamily protein	transporter family protein, putative, expressed
LOC_Os03g25320	3.53422	23.3498	15.3693	0	0.202794	1.6624	0.0508821	-4.2967	0.00326063	AT4G33420.1	Peroxidase superfamily protein	peroxidase precursor, putative, expressed
LOC_Os06g39120	109.954	128.979	83.4837	398.812	497.199	199.53	3.39568	1.7637	0.00326309			expressed protein
LOC_Os08g43210	0	0.028145	0.031579	19.9533	7.83372	3.19819	86.97	6.44245	0.0032738	AT4G25470.1	C-repeat/DRE binding factor 2	AP2 domain containing protein, expressed
LOC_Os04g56390	3.24612	6.18116	14.5109	23.5145	18.4155	33.1176	3.10863	1.63628	0.00331039			expressed protein
LOC_Os12g02240	7.84187	19.8526	30.3124	36.2206	48.7015	65.8219	2.5905	1.37323	0.00331479			expressed protein
LOC_Os04g28390	2.60025	3.27691	6.62074	12.8448	49.8869	68.4137	10.2709	3.36049	0.00331795			expressed protein
LOC_Os03g47530	2.43009	7.95905	8.43	19.1467	23.2898	18.6103	3.20866	1.68197	0.00336882	AT3G50760.1	galacturonosyltransferase-like 2	glycosyl transferase 8 domain containing protein, putative, expressed
LOC_Os11g43049	0.151354	0.860712	0.995138	0	59.3835	58.4527	51.2032	5.67816	0.00345684	AT1G07725.1	exocyst subunit exo70 family protein H6	exo70 exocyst complex subunit, putative, expressed
LOC_Os03g18740	19.8213	40.6826	31.811	58.9191	75.3064	93.2805	2.45971	1.29849	0.00347126	AT3G51680.1	NAD(P)-binding Rossmann-fold superfamily protein	oxidoreductase, short chain dehydrogenase/reductase family, putative, expressed
LOC_Os02g14190	37.0245	48.1035	24.7489	106.755	84.4803	72.6175	2.39754	1.26155	0.00348463	AT5G19530.1	S-adenosyl-L-methionine-dependent methyltransferases superfamily protein	spermidine synthase, putative, expressed
LOC_Os08g28970	10.1123	10.3074	8.1706	1.33335	0.668134	2.48976	0.165843	-2.59211	0.00350447	AT5G46060.1	Protein of unknown function, DUF599	expressed protein
LOC_Os11g38050	9.8345	19.2383	12.9694	0.453068	4.87636	4.10944	0.230004	-2.12027	0.00350947	AT3G03530.1	non-specific phospholipase C4	phosphoesterase family protein, putative, expressed
LOC_Os07g04960	6.68508	17.5312	16.7443	1.69311	5.48287	2.10762	0.232271	-2.10612	0.00351396	AT5G09530.1	hydroxyproline-rich glycoprotein family protein	app1, putative, expressed
LOC_Os01g04300	11.2502	19.52	24.4029	5.29739	3.47466	5.9444	0.270698	-1.88524	0.00355651	AT1G58370.1	glycosyl hydrolase family 10 protein / carbohydrate-binding domain-containing protein	glycosyl hydrolase family 10 protein, putative, expressed
LOC_Os04g01354	0	0.150183	0	4.14946	6.56497	2.20326	29.3607	4.87582	0.00355668	AT5G13930.1	Chalcone and stilbene synthase family protein	chalcone synthase, putative, expressed
LOC_Os02g48900	62.1798	48.3248	60.6138	20.0366	17.1416	24.7219	0.362855	-1.46253	0.0035802	AT5G10770.1	Eukaryotic aspartyl protease family protein	aspartic proteinase nepenthesin-1 precursor, putative, expressed
LOC_Os05g43895	2.61112	6.3268	2.52358	35.6475	28.2981	8.96205	6.22435	2.63792	0.00358945			expressed protein
LOC_Os01g52010	66.0185	54.0596	57.6631	18.9854	20.826	24.9361	0.365351	-1.45264	0.00359975	AT1G34060.1	Pyridoxal phosphate (PLP)-dependent transferases superfamily protein	alliin lyase precursor, putative, expressed
LOC_Os12g41630	0.194133	0.488968	0.129774	3.5941	5.20799	4.28079	12.0255	3.58802	0.00360554	AT3G48880.2	RNI-like superfamily protein	OsFBX463 - F-box domain containing protein, expressed
LOC_Os06g35560	4.04077	1.43008	0.962622	15.9759	20.0686	5.90976	6.27524	2.64967	0.00361095	AT1G30760.1	FAD-binding Berberine family protein	reticuline oxidase-like protein precursor, putative, expressed
LOC_Os11g30290	0.413218	0	0	2.736	3.88896	5.89555	17.9756	4.16797	0.00361444	AT2G30000.1	PHF5-like protein	PHF5-like protein domain containing protein, expressed
LOC_Os12g04350	1.89273	7.89386	4.47625	0.072796	0	0	0.0255991	-5.28776	0.00362507	AT5G07000.1	sulfotransferase 2B	sulfotransferase domain containing protein, expressed
LOC_Os07g11870	0	0	0	4.36098	2.67818	6.47824	46.058	5.52538	0.00365595	AT1G13110.1	cytochrome P450, family 71 subfamily B, polypeptide 7	cytochrome P450, putative, expressed
LOC_Os10g37400	121.386	89.2897	83.3434	26.2189	24.9331	62.5106	0.387208	-1.36882	0.00366765	AT4G24130.1	Protein of unknown function, DUF538	DUF538 domain containing protein, putative, expressed
LOC_Os07g11790	0	0.027419	0	5.08957	2.50919	5.2852	40.2663	5.3315	0.00367247	AT5G23960.2	terpene synthase 21	terpene synthase, putative, expressed
LOC_Os01g36790	1.97359	0.804894	0.654326	9.17539	9.39308	7.95237	7.18517	2.84502	0.00372486	AT1G70520.1	cysteine-rich RLK (RECEPTOR-like protein kinase) 2	TKL_IRAK_DUF26-lf.2 - DUF26 kinases have homology to DUF26 containing loci, expressed
LOC_Os03g19260	2.27711	6.75127	8.24245	17.349	20.4185	20.9789	3.36048	1.74867	0.00372825	AT4G02090.1		expressed protein
LOC_Os05g31750	9.10131	18.4802	23.6342	1.5131	4.12422	5.52955	0.22259	-2.16754	0.0037336	AT2G38750.1	annexin 4	annexin, putative, expressed
LOC_Os08g31510	14.0606	13.1742	11.8602	2.36867	4.00185	2.37556	0.229625	-2.12265	0.0037382	AT1G22160.1	Protein of unknown function (DUF581)	DUF581 domain containing protein, expressed
LOC_Os04g52630	1.64684	0.894203	0.896992	11.2557	8.26345	6.93114	7.15625	2.8392	0.00374817	AT1G56130.1	Leucine-rich repeat transmembrane protein kinase	leucine-rich repeat-containing protein kinase family protein, putative, expressed
LOC_Os01g70930	16.6663	20.2806	22.212	67.2971	33.8149	50.2021	2.5499	1.35044	0.0038481	AT3G21420.1	2-oxoglutarate (2OG) and Fe(II)-dependent oxygenase superfamily protein	leucoanthocyanidin dioxygenase, putative, expressed
LOC_Os06g39110	132.306	115.835	54.3717	593.128	618.591	192.366	4.6378	2.21344	0.00384984			expressed protein
LOC_Os08g24630	1.34159	0.3634	0.565931	6.31339	7.57956	5.75742	7.76	2.95606	0.00387811	AT1G66980.1	suppressor of npr1-1 constitutive 4	protein kinase domain containing protein, expressed
LOC_Os09g15480	0.737214	0.231481	0.171027	17.6522	41.2846	7.13167	46.0981	5.52664	0.0039032	AT4G38260.1	Protein of unknown function (DUF833)	Ser/Thr-rich protein T10 in DGCR region, putative, expressed
LOC_Os06g12410	37.137	31.7101	27.1214	7.76743	8.54675	13.9304	0.317285	-1.65615	0.0039221	AT1G74460.1	GDSL-like Lipase/Acylhydrolase superfamily protein	GDSL-like lipase/acylhydrolase, putative, expressed
LOC_Os02g33710	22.3395	44.0362	44.0179	97.3093	70.9476	93.4452	2.36691	1.24301	0.00392823	AT1G43710.1	Pyridoxal phosphate (PLP)-dependent transferases superfamily protein	decarboxylase, putative, expressed
LOC_Os11g42430	1.96148	9.85363	16.9917	0.47423	0.155458	0.32308	0.0430403	-4.53817	0.00395464	AT5G18840.1	Major facilitator superfamily protein	transporter family protein, putative, expressed
LOC_Os02g27360	10.0117	12.9701	12.0281	35.3203	36.8325	25.9806	2.78771	1.47908	0.00396801	AT1G05840.1	Eukaryotic aspartyl protease family protein	aspartic proteinase-like protein 2 precursor, putative, expressed
LOC_Os11g03730	69.5985	91.5383	81.9294	25.6483	37.2595	31.0359	0.38725	-1.36866	0.00398909	AT3G10740.1	alpha-L-arabinofuranosidase 1	alpha-N-arabinofuranosidase A, putative, expressed
LOC_Os03g62230	5.02795	2.15853	2.58307	9.54699	15.176	16.2985	4.10361	2.03689	0.00403034	AT1G34370.1	C2H2 and C2HC zinc fingers superfamily protein	ZOS3-24 - C2H2 zinc finger protein, expressed
LOC_Os08g24310	5.09561	2.90228	2.48179	11.7894	15.4022	13.6523	3.8168	1.93237	0.00403872	AT3G47570.1	Leucine-rich repeat protein kinase family protein	receptor-like protein kinase precursor, putative, expressed
LOC_Os04g03796	23.6905	51.3712	34.9892	11.8666	13.8046	11.184	0.3367	-1.57046	0.00404686	AT4G10550.1	Subtilase family protein	OsSub37 - Putative Subtilisin homologue, expressed
LOC_Os02g09990	2.04366	1.62154	2.0495	7.93922	12.184	11.1792	5.25418	2.39347	0.00405014	AT5G66580.1		expressed protein
LOC_Os03g04890	2.22015	3.57187	2.43657	8.57056	14.7798	11.9276	4.17161	2.0606	0.0041051	AT5G60710.1	Zinc finger (C3HC4-type RING finger) family protein	zinc finger family protein, putative, expressed
LOC_Os03g25270	34.6349	40.3719	29.4008	103.657	76.9414	65.5503	2.35368	1.23492	0.00410678	AT1G56700.2	Peptidase C15, pyroglutamyl peptidase I-like	pyrrolidone-carboxylate peptidase, putative, expressed
LOC_Os04g57870	29.8745	38.1725	55.9693	16.156	10.9892	16.1012	0.350287	-1.51339	0.00411932	AT1G15030.1	Protein of unknown function (DUF789)	expressed protein
LOC_Os04g11820	3.41344	4.55797	4.69809	11.1162	21.4994	16.2505	3.7909	1.92254	0.00413159	AT5G60740.1	ABC transporter family protein	white-brown complex homolog protein, putative, expressed
LOC_Os08g10290	8.28228	4.85453	3.20991	17.285	22.4025	15.6596	3.34282	1.74107	0.00413614	AT1G56130.1	Leucine-rich repeat transmembrane protein kinase	SHR5-receptor-like kinase, putative, expressed
LOC_Os10g31530	19.2588	47.4035	77.2687	5.86631	2.21378	8.544	0.11734	-3.09123	0.00416527			glycine-rich cell wall protein, putative, expressed
LOC_Os02g32520	11.4669	8.52852	7.82487	20.4725	31.6414	30.17	2.93681	1.55425	0.00417267	AT5G51070.1	Clp ATPase	ERD1 protein, chloroplast precursor, putative, expressed
LOC_Os05g03630	7.05741	7.4575	6.4792	16.2138	25.4386	23.0061	3.05053	1.60906	0.00421535	AT3G08910.1	DNAJ heat shock family protein	dnaJ domain containing protein, expressed
LOC_Os11g23930	5.13009	13.3854	14.9195	1.63326	0.792848	2.9513	0.168294	-2.57094	0.00421615			expressed protein
LOC_Os01g04950	33.7143	22.4054	20.3387	7.99448	8.60277	5.93438	0.297448	-1.74929	0.00423323	AT3G54140.1	peptide transporter 1	peptide transporter PTR2, putative, expressed
LOC_Os01g63210	3.05991	2.56107	0.714702	6.20796	18.2601	14.6824	5.94519	2.57172	0.00427169	AT2G37970.1	SOUL heme-binding family protein	SOUL heme-binding protein, putative, expressed
LOC_Os08g38170	62.1644	61.7001	58.1384	28.2494	19.1744	20.6535	0.375075	-1.41475	0.00427938			methyladenine glycosylase, putative, expressed
LOC_Os03g08500	261.405	273.705	221.944	106.266	115.148	95.8796	0.419346	-1.25379	0.00429433	AT3G16770.1	ethylene-responsive element binding protein	AP2 domain containing protein, expressed
LOC_Os03g05750	52.3207	119.485	121.376	156.263	241.519	249.044	2.205	1.14078	0.00429465	AT2G36950.1	Heavy metal transport/detoxification superfamily protein	heavy-metal-associated domain-containing protein, putative, expressed
LOC_Os09g24350	3.58185	8.42001	9.12707	0.493643	0.344207	1.65094	0.130141	-2.94185	0.00431449			THION32 - Plant thionin family protein precursor, expressed
LOC_Os06g01660	7.42569	7.84037	6.1997	1.3222	0.420721	1.23798	0.150736	-2.7299	0.00433148	AT5G47470.1	Nodulin MtN21 /EamA-like transporter family protein	integral membrane protein DUF6 domain containing protein, expressed
LOC_Os06g47850	9.92048	3.97169	3.13666	19.2188	20.9845	17.0262	3.31987	1.73113	0.00433631	AT4G31420.2	Zinc finger protein 622	zinc finger family protein, putative, expressed
LOC_Os02g18930	30.5602	31.9541	20.4691	5.6988	10.7171	9.32211	0.312644	-1.67741	0.0043434	AT5G24270.2	Calcium-binding EF-hand family protein	calcineurin B, putative, expressed
LOC_Os03g62490	7.54265	10.2894	17.258	24.2878	32.5674	40.2594	2.75261	1.4608	0.00436771	AT1G03860.3	prohibitin 2	prohibitin-2, putative, expressed
LOC_Os04g41160	18.4934	16.1232	13.4011	33.1955	47.4343	43.2469	2.57001	1.36177	0.00440903	AT3G25250.1	AGC (cAMP-dependent, cGMP-dependent and protein kinase C) kinase family protein	protein kinase, putative, expressed
LOC_Os03g15020	10.8186	31.716	26.8305	6.34963	3.069	8.13342	0.256255	-1.96435	0.00449265	AT2G28470.1	beta-galactosidase 8	beta-galactosidase precursor, putative, expressed
LOC_Os11g07770	5.75502	43.2976	58.6722	0.645101	0.132242	3.79902	0.0451412	-4.46941	0.00451881	AT5G42500.1	Disease resistance-responsive (dirigent-like protein) family protein	dirigent, putative, expressed
LOC_Os02g46690	0.79129	1.77889	2.00696	15.4557	6.97698	6.43257	5.98	2.58014	0.00455947	AT1G06630.1	F-box/RNI-like superfamily protein	OsFBD8 - F-box and FBD domain containing protein, expressed
LOC_Os02g55134	2.50448	3.1462	3.05958	12.6989	11.1265	13.5565	4.18211	2.06423	0.00456299	AT3G15352.1	cytochrome c oxidase 17	cytochrome c oxidase copper chaperone, putative, expressed
LOC_Os11g04550	5.88248	14.5349	6.11776	0.430116	1.02507	1.80736	0.132757	-2.91314	0.00458305	AT3G45070.1	P-loop containing nucleoside triphosphate hydrolases superfamily protein	sulfotransferase domain containing protein, expressed
LOC_Os09g37620	14.846	12.5671	9.50378	2.3916	2.72806	2.64432	0.216675	-2.2064	0.004589	AT1G19250.1	flavin-dependent monooxygenase 1	flavin-containing monooxygenase family protein, putative, expressed
LOC_Os01g52900	0	0	0.063247	9.36688	8.89449	1.30765	54.6984	5.77343	0.00461764	AT1G08490.1	chloroplastic NIFS-like cysteine desulfurase	expressed protein
LOC_Os10g38780	42.9077	20.2898	9.93018	50.2644	70.6695	57.4993	2.43414	1.28341	0.00465952	AT1G10370.1	Glutathione S-transferase family protein	glutathione S-transferase, putative, expressed
LOC_Os01g58310	2.89821	5.59456	3.4988	10.6664	15.4904	19.4608	3.7357	1.90138	0.00466687			expressed protein
LOC_Os12g08270	26.4357	38.44	48.8889	8.26072	12.9266	17.6857	0.343429	-1.54192	0.00467285	AT5G63980.1	Inositol monophosphatase family protein	inositol-1-monophosphatase, putative, expressed
LOC_Os02g47580	23.0762	23.8603	27.3332	56.9774	57.977	64.9713	2.41688	1.27314	0.00469703	AT3G50910.1		expressed protein
LOC_Os03g14810	84.159	41.4791	47.3513	20.0078	22.7603	11.8447	0.316885	-1.65797	0.00472626	AT4G39250.1	RAD-like 1	MYB-like transcription factor DIVARICATA, putative, expressed
LOC_Os01g02020	13.8147	14.078	11.8583	36.7528	32.7013	36.5997	2.65546	1.40896	0.00474627	AT5G47720.2	Thiolase family protein	acetyl-CoA acetyltransferase, cytosolic, putative, expressed
LOC_Os04g28870	27.1824	26.1659	22.3061	7.0454	9.31821	7.16014	0.313659	-1.67273	0.0047662	AT4G13010.1	Oxidoreductase, zinc-binding dehydrogenase family protein	dehydrogenase, putative, expressed
LOC_Os12g02020	1.8389	4.30037	8.39221	0.120228	0.340165	0	0.0512689	-4.28577	0.00478184	AT2G40435.1		expressed protein
LOC_Os08g36320	52.7409	42.3816	41.3754	15.9332	19.6318	13.3062	0.359445	-1.47616	0.0047842	AT5G17330.1	glutamate decarboxylase	decarboxylase, putative, expressed
LOC_Os01g37690	61.8823	37.7754	35.9311	15.9936	15.5347	16.9393	0.358879	-1.47843	0.00478955	AT3G51860.1	cation exchanger 3	sodium/calcium exchanger protein, putative, expressed
LOC_Os05g06780	192.413	312.44	250.224	161.663	77.0385	80.4959	0.422964	-1.24139	0.00479625	AT5G05960.1	Bifunctional inhibitor/lipid-transfer protein/seed storage 2S albumin superfamily protein	LTPL104 - Protease inhibitor/seed storage/LTP family protein precursor, expressed
LOC_Os01g06560	0.0990121	0.357652	0.640739	9.58615	3.46406	3.93051	12.3663	3.62834	0.00482816	AT3G14880.2		transcription factor HBP-1b, putative, expressed
LOC_Os08g37670	177.401	254.97	268.248	402.209	510.704	586.285	2.13933	1.09716	0.00484349	AT1G72230.1	Cupredoxin superfamily protein	plastocyanin-like domain containing protein, putative, expressed
LOC_Os04g44460	9.73096	5.1482	2.77365	0.364582	1.05648	0.164874	0.105049	-3.25086	0.00490038	AT5G07010.1	sulfotransferase 2A	sulfotransferase domain containing protein, expressed
LOC_Os05g02530	103.84	96.417	126.121	41.6286	39.996	49.8215	0.40329	-1.31011	0.00490612	AT1G75270.1	dehydroascorbate reductase 2	glutathione S-transferase, N-terminal domain containing protein, expressed
LOC_Os03g03660	32.3025	37.9044	36.5342	75.8192	92.3838	81.3338	2.33403	1.22282	0.00492649	AT4G35310.1	calmodulin-domain protein kinase 5	CAMK_CAMK_like.17 - CAMK includes calcium/calmodulin depedent protein kinases, expressed
LOC_Os08g34280	238.206	194.158	152.965	73.5111	82.7096	89.3524	0.419845	-1.25207	0.00498852	AT1G15950.1	cinnamoyl coa reductase 1	cinnamoyl-CoA reductase, putative, expressed
LOC_Os02g33060	2.04218	1.3078	0.898163	14.1767	6.46749	4.53175	5.60139	2.48579	0.00499541			expressed protein
LOC_Os06g11210	82.4838	55.6512	35.3004	107.357	308.762	292.386	4.0798	2.0285	0.00499798	AT1G76680.1	12-oxophytodienoate reductase 1	12-oxophytodienoate reductase, putative, expressed
LOC_Os11g05380	0.675484	5.08192	15.4189	24.7678	19.2305	21.2265	3.05103	1.6093	0.00502063	AT2G27690.1	cytochrome P450, family 94, subfamily C, polypeptide 1	cytochrome P450, putative, expressed
LOC_Os01g66940	16.862	24.8953	34.183	62.7464	67.1376	52.7562	2.39952	1.26274	0.00502998	AT2G31390.1	pfkB-like carbohydrate kinase family protein	kinase, pfkB family, putative, expressed
LOC_Os02g44990	2.04259	4.46823	1.99983	8.46254	15.5888	10.7899	3.98849	1.99584	0.00508603	AT5G55150.1	Protein of unknown function (DUF295)	OsFBDUF13 - F-box and DUF domain containing protein, expressed
LOC_Os11g37210	1.34272	0.404438	0.414437	5.78073	5.81653	3.65096	6.31632	2.65908	0.00508664	AT4G14746.1		MTN26L5 - MtN26 family protein precursor, expressed
LOC_Os08g04800	0.354711	0.333293	0.549624	4.98445	4.9459	6.46088	10.8552	3.44031	0.00509364	AT4G16820.1	alpha/beta-Hydrolases superfamily protein	triacylglycerol lipase like protein, putative, expressed
LOC_Os07g48020	9.10465	14.7521	22.4575	34.2345	35.4521	49.8142	2.57005	1.3618	0.0051133	AT5G05340.1	Peroxidase superfamily protein	peroxidase precursor, putative, expressed
LOC_Os01g22640	5.31126	2.75616	9.35572	0.473042	0.154806	0.96848	0.106997	-3.22435	0.00512952	AT1G09390.1	GDSL-like Lipase/Acylhydrolase superfamily protein	GDSL-like lipase/acylhydrolase, putative, expressed
LOC_Os05g10370	9.01758	4.85118	3.23225	0	0.966298	0.288125	0.0893295	-3.48472	0.00512955	AT5G24780.1	vegetative storage protein 1	acid phosphatase, putative, expressed
ChrSy.fgenesh.gene.21	17.8678	86.3335	80.0794	4.56082	5.99551	14.0915	0.135159	-2.88727	0.00514767
LOC_Os06g43410	6.30587	7.92846	2.73147	0.060536	0.664444	0.460369	0.0860284	-3.53904	0.00515101	AT2G30770.1	cytochrome P450, family 71, subfamily A, polypeptide 13	cytochrome P450, putative, expressed
LOC_Os04g41500	44.33	73.0446	82.8691	125.282	159.38	159.064	2.21411	1.14673	0.00517468	AT2G43320.1	S-adenosyl-L-methionine-dependent methyltransferases superfamily protein	expressed protein
LOC_Os03g19375	53.6269	49.6847	47.2354	18.6233	19.668	17.0448	0.368824	-1.43899	0.00517864	AT1G75390.1	basic leucine-zipper 44	expressed protein
LOC_Os03g19240	25.1571	27.1452	27.3632	7.07866	10.2194	8.18951	0.322483	-1.6327	0.00519835	AT3G16910.1	acyl-activating enzyme 7	AMP-binding enzyme, putative, expressed
LOC_Os03g58010	8.06391	5.40332	4.51782	13.3394	23.5892	21.3936	3.20602	1.68078	0.00520965	AT2G32030.1	Acyl-CoA N-acyltransferases (NAT) superfamily protein	acetyltransferase, GNAT family, putative, expressed
LOC_Os02g36070	1.40033	1.31081	0.608382	5.52384	9.95764	5.75036	5.94881	2.5726	0.00521556	AT2G45550.1	cytochrome P450, family 76, subfamily C, polypeptide 4	cytochrome P450, putative, expressed
LOC_Os07g33560	14.8657	10.6868	6.34838	1.34994	3.30828	2.26169	0.224214	-2.15705	0.00525922	AT5G36110.1	cytochrome P450, family 716, subfamily A, polypeptide 1	cytochrome P450, putative, expressed
LOC_Os12g24170	27.2662	34.1487	39.0564	10.3173	10.1336	13.9536	0.344388	-1.53789	0.00525931	AT2G32810.1	beta galactosidase 9	beta-galactosidase precursor, putative, expressed
LOC_Os03g43010	7.81222	10.5195	13.4201	0.880034	2.30791	2.81385	0.196612	-2.34657	0.0052646	AT2G30630.1	P-loop containing nucleoside triphosphate hydrolases superfamily protein	expressed protein
LOC_Os06g50930	0.83685	2.07188	2.63113	13.8251	5.42261	11.1402	5.2549	2.39366	0.00527398	AT4G35770.1	Rhodanese/Cell cycle control phosphatase superfamily protein	rhodanese-like domain containing protein, putative, expressed
LOC_Os05g36290	18.1631	16.0698	15.2959	40.4061	38.5233	46.2634	2.51848	1.33255	0.00527479	AT5G09810.1	actin 7	actin, putative, expressed
LOC_Os01g67630	16.0309	16.5086	12.2296	2.81523	4.40486	3.80426	0.251267	-1.99271	0.00527641	AT3G54140.1	peptide transporter 1	peptide transporter PTR2, putative, expressed
LOC_Os01g06600	41.8563	41.8592	30.55	91.3252	93.1577	79.6267	2.30794	1.2066	0.00529998	AT3G51840.1	acyl-CoA oxidase 4	glutaryl-CoA dehydrogenase, mitochondrial precursor, putative, expressed
LOC_Os06g14510	17.4766	23.5081	26.6429	53.1754	49.4563	62.6517	2.43765	1.28549	0.00535483	AT5G42740.1	Sugar isomerase (SIS) family protein	glucose-6-phosphate isomerase, putative, expressed
LOC_Os01g48710	101.271	105.531	88.6198	39.2147	43.7984	36.7807	0.406105	-1.30008	0.00536305	AT5G52750.1	Heavy metal transport/detoxification superfamily protein	heavy metal-associated domain containing protein, expressed
LOC_Os07g35510	62.1268	91.5958	91.9118	22.0547	37.7428	37.5158	0.396908	-1.33312	0.00537954	AT4G26830.1	O-Glycosyl hydrolases family 17 protein	glucan endo-1,3-beta-glucosidase precursor, putative, expressed
LOC_Os09g39380	100.566	119.585	145.163	37.9348	50.6125	62.075	0.412791	-1.27652	0.00538921	AT3G52880.1	monodehydroascorbate reductase 1	monodehydroascorbate reductase, putative, expressed
LOC_Os05g02070	1016.49	584.37	471.184	306.854	210.942	169.933	0.332005	-1.59072	0.00539905			expressed protein
LOC_Os12g36110	25.3944	38.4766	37.2669	54.6094	90.2182	86.6746	2.28516	1.1923	0.00542031	AT5G57580.1	Calmodulin-binding protein	calmodulin binding protein, putative, expressed
LOC_Os02g42220	30.0604	26.1919	25.0749	10.1267	8.30921	7.51724	0.321622	-1.63656	0.00542299	AT1G65730.1	YELLOW STRIPE like 7	transposon protein, putative, unclassified, expressed
LOC_Os09g22540	8.28144	8.99487	6.87696	29.4536	20.0495	22.1445	2.94225	1.55692	0.0054365	AT1G62310.1	transcription factor jumonji (jmjC) domain-containing protein	transcription factor jumonji, putative, expressed
LOC_Os04g58800	49.5583	37.5879	36.944	23.4754	12.4581	9.68866	0.369178	-1.43761	0.00546562	AT2G36060.1	MMS ZWEI homologue 3	ubiquitin-conjugating enzyme, putative, expressed
LOC_Os12g15680	11.6812	11.5354	3.43427	22.0642	111.984	92.8321	8.4294	3.07543	0.00550691	AT3G09220.1	laccase 7	laccase precursor protein, putative, expressed
LOC_Os05g49860	96.9393	144.754	190.193	62.0826	34.8261	82.0857	0.414854	-1.26932	0.00560922	AT3G45980.1	Histone superfamily protein	Core histone H2A/H2B/H3/H4 domain containing protein, putative, expressed
LOC_Os02g48140	0.061764	0.14866	0.317835	4.68674	4.23361	2.81811	14.5347	3.86143	0.00561893	AT1G53540.1	HSP20-like chaperones superfamily protein	hsp20/alpha crystallin family protein, putative, expressed
LOC_Os02g55900	0.02353	0.056472	0	6.12763	4.106	1.70504	32.2069	5.0093	0.00564459			expressed protein
LOC_Os01g03360	26.0597	56.7956	54.9177	187.579	73.8651	242.77	3.65397	1.86946	0.00565674			BBTI5 - Bowman-Birk type bran trypsin inhibitor precursor, expressed
LOC_Os01g53430	0.031924	0.255386	0.147506	5.6467	2.9047	2.85554	15.9318	3.99384	0.00568509	AT3G16520.3	UDP-glucosyl transferase 88A1	anthocyanidin 5,3-O-glucosyltransferase, putative, expressed
LOC_Os04g43760	202.513	134.537	134.249	80.5332	49.1364	68.9065	0.421706	-1.24569	0.0057071	AT3G10340.1	phenylalanine ammonia-lyase 4	phenylalanine ammonia-lyase, putative, expressed
LOC_Os04g06520	45.7268	57.8764	44.7572	94.1272	187.51	122.979	2.72377	1.4456	0.00572788			expressed protein
LOC_Os02g53040	25.3733	27.6757	28.8694	60.3236	59.7181	73.0944	2.35271	1.23432	0.00577488	AT4G08500.1	MAPK/ERK kinase kinase 1	STE_MEKK_ste11_MAP3K.11 - STE kinases include homologs to sterile 7, sterile 11 and sterile 20 from yeast, expressed
LOC_Os09g19136	2.02841	10.4238	7.14922	0.293937	0.3103	1.37959	0.114757	-3.12335	0.00578404	AT2G28970.1	Leucine-rich repeat protein kinase family protein	expressed protein
LOC_Os07g41650	2.13227	1.73313	0.898053	10.6091	10.6817	5.4688	5.34409	2.41795	0.00581364	AT5G55590.1	Pectin lyase-like superfamily protein	pectinesterase, putative, expressed
LOC_Os03g32580	109.985	95.4003	78.975	220.479	217.376	174.981	2.15392	1.10697	0.00582712	AT5G21090.1	Leucine-rich repeat (LRR) family protein	BRASSINOSTEROID INSENSITIVE 1-associated receptor kinase 1 precursor, putative, expressed
LOC_Os04g47190	8.2106	10.5834	9.09426	36.2973	20.298	22.6405	2.8216	1.49651	0.00589146	AT5G65780.1	branched-chain amino acid aminotransferase 5 / branched-chain amino acid transaminase 5 (BCAT5)	aminotransferase domain containing protein, putative, expressed
LOC_Os01g13210	212.901	144.946	138.859	68.7613	85.5192	55.8271	0.423351	-1.24007	0.00593102	AT4G20260.2	plasma-membrane associated cation-binding protein 1	salt stress root protein RS1, putative, expressed
LOC_Os03g55280	14.4467	12.9758	18.1859	42.2645	35.4911	38.3904	2.53649	1.34283	0.0059529	AT1G14810.1	semialdehyde dehydrogenase family protein	semialdehyde dehydrogenase, NAD binding domain containing protein, putative, expressed
LOC_Os07g03377	1.79456	5.73759	1.69477	13.0651	16.4651	10.0968	4.19097	2.06729	0.00599213	AT3G09590.1	CAP (Cysteine-rich secretory proteins, Antigen 5, and Pathogenesis-related 1 protein) superfamily protein	SCP-like extracellular protein, expressed
LOC_Os04g39880	28.0724	22.0473	23.1514	5.46369	10.6534	7.45214	0.324438	-1.62399	0.00602091	AT2G44480.1	beta glucosidase 17	Os4bglu12 - beta-glucosidase, exo-beta-glucanase, expressed
LOC_Os06g45060	10.0496	7.26943	6.06944	34.7819	17.5286	15.3743	2.86995	1.52103	0.00604277	AT1G78890.1		expressed protein
LOC_Os04g45900	13.315	38.0341	31.6613	7.30142	7.07277	8.52836	0.278507	-1.84421	0.00612951	AT5G24380.1	YELLOW STRIPE like 2	transposon protein, putative, unclassified, expressed
LOC_Os12g40330	10.9138	8.37285	5.27785	59.875	22.5639	24.2577	4.30319	2.10541	0.00613218			expressed protein
LOC_Os12g07640	14.4603	21.2423	14.4597	2.8724	3.89172	6.33242	0.265476	-1.91335	0.00620873	AT4G38620.1	myb domain protein 4	MYB family transcription factor, putative, expressed
LOC_Os12g38760	44.0696	45.1594	31.6147	121.458	84.6202	66.4537	2.25214	1.17129	0.00627371	AT1G13750.1	Purple acid phosphatases superfamily protein	nucleotide pyrophosphatase/phosphodiesterase, putative, expressed
LOC_Os02g03280	114.188	167.528	184.423	242.662	352.126	387.213	2.10596	1.07448	0.00627703	AT5G47120.1	BAX inhibitor 1	transmembrane BAX inhibitor motif-containing protein, putative, expressed
LOC_Os05g41420	57.1983	40.8596	24.504	13.3167	19.2008	12.2003	0.366409	-1.44847	0.00627999	AT5G07050.1	nodulin MtN21 /EamA-like transporter family protein	auxin-induced protein 5NG4, putative, expressed
LOC_Os07g48980	33.5031	31.7189	31.5994	7.45509	8.88791	18.4581	0.361415	-1.46827	0.0063202	AT1G09240.1	nicotianamine synthase 3	nicotianamine synthase, putative, expressed
LOC_Os06g35700	0.179965	0.682808	0.210446	4.40643	9.77806	4.17317	13.5868	3.76413	0.00633695	AT4G20820.1	FAD-binding Berberine family protein	reticuline oxidase-like protein precursor, putative, expressed
LOC_Os04g50700	73.6912	45.6859	66.0416	24.6053	16.5496	30.6763	0.38839	-1.36442	0.00636431			pathogenesis-related Bet v I family protein, putative, expressed
LOC_Os10g37340	3.30868	4.53472	11.6044	16.4702	25.8879	19.1037	3.12752	1.64502	0.00637149	AT1G64660.1	methionine gamma-lyase	cystathionine gamma-synthase, putative, expressed
LOC_Os07g43240	3.01451	0.520742	0.33104	5.89976	10.94	6.7278	5.72874	2.51822	0.00641595	AT3G21850.1	SKP1-like 9	SKP1-like protein 1B, putative, expressed
LOC_Os05g05060	90.36	72.3477	41.0035	158.116	138.829	143.443	2.16011	1.11111	0.0064175			expressed protein
LOC_Os07g35380	2.06056	1.07791	0.518043	7.48626	10.8629	5.89669	6.20391	2.63318	0.00642536	AT4G23180.1	cysteine-rich RLK (RECEPTOR-like protein kinase) 10	TKL_IRAK_DUF26-lc.16 - DUF26 kinases have homology to DUF26 containing loci, expressed
LOC_Os01g14670	86.7022	80.3658	109.927	35.615	28.9448	48.509	0.408839	-1.2904	0.00651609	AT3G62020.1	germin-like protein 10	Cupin domain containing protein, expressed
LOC_Os06g09560	3.21135	1.76792	1.16153	9.69365	10.8476	8.19782	4.50861	2.17268	0.00660806	AT3G14200.1	Chaperone DnaJ-domain superfamily protein	heat shock protein DnaJ, putative, expressed
LOC_Os08g38600	0.82972	2.54185	2.48238	10.2707	10.2315	9.3265	4.89583	2.29155	0.0066234	AT3G01650.1	RING domain ligase1	copine, putative, expressed
LOC_Os04g37980	40.1966	29.045	17.0496	8.91769	11.9698	8.44827	0.34225	-1.54688	0.00666302	AT1G34580.1	Major facilitator superfamily protein	transporter family protein, putative, expressed
LOC_Os04g54390	13.2794	18.3221	20.2855	6.17613	1.6295	6.21718	0.274451	-1.86538	0.00666302	AT1G11190.1	bifunctional nuclease i	nuclease PA3, putative, expressed
LOC_Os10g11889	116.587	207.221	169.729	330.831	362.503	339.157	2.09136	1.06444	0.00670125			expressed protein
LOC_Os04g45480	4.84531	1.71727	1.51156	8.8788	13.5601	13.464	4.32318	2.11209	0.00684051	AT4G12400.2	stress-inducible protein, putative	heat shock protein STI, putative, expressed
LOC_Os04g01140	66.3477	37.2817	31.9136	12.2302	16.6561	18.0914	0.348032	-1.52271	0.00686465	AT5G06900.1	cytochrome P450, family 93, subfamily D, polypeptide 1	cytochrome P450 93A2, putative, expressed
LOC_Os04g50970	742.527	476.091	356.741	238.146	199.656	211.331	0.412166	-1.2787	0.00687427	AT3G03150.1		seed specific protein Bn15D1B, putative, expressed
LOC_Os01g59930	53.6883	72.2656	103.358	193.111	123.373	174.009	2.13749	1.09592	0.00688372	AT5G17770.1	NADH:cytochrome B5 reductase 1	NADH-cytochrome b5 reductase, putative, expressed
LOC_Os03g03724	12.6052	5.1261	4.05091	0.467797	1.03306	0.433034	0.101163	-3.30525	0.0068944			expressed protein
LOC_Os09g16110	19.3671	14.5665	7.10128	1.91024	4.50429	2.75441	0.229078	-2.12609	0.00689859	AT2G16890.2	UDP-Glycosyltransferase superfamily protein	expressed protein
LOC_Os05g33400	4.1337	5.17682	15.1653	20.0629	24.2669	25.1111	2.81487	1.49307	0.00693057	AT1G03220.1	Eukaryotic aspartyl protease family protein	basic 7S globulin precursor, putative, expressed
LOC_Os03g44100	5.8631	8.11013	4.35971	11.6336	21.7584	21.7564	2.97583	1.57329	0.00699472	AT1G30300.1	Metallo-hydrolase/oxidoreductase superfamily protein	phosphonate metabolism protein-related, putative, expressed
LOC_Os09g35870	0.50401	1.16574	1.68711	13.8624	4.2875	6.62248	6.85626	2.77742	0.00699816	AT4G29080.1	phytochrome-associated protein 2	OsIAA26 - Auxin-responsive Aux/IAA gene family member, expressed
LOC_Os09g33490	41.8639	21.3448	17.9656	6.26602	8.36502	7.43574	0.274525	-1.86499	0.00706048	AT2G33480.1	NAC domain containing protein 41	no apical meristem protein, putative, expressed
LOC_Os03g55410	177.154	164.103	101.068	35.4455	92.8923	62.2982	0.431372	-1.213	0.00710729	AT4G37530.1	Peroxidase superfamily protein	peroxidase precursor, putative, expressed
LOC_Os09g36600	7.87812	25.0854	30.8856	43.3343	61.2474	47.5251	2.37582	1.24843	0.00710818	AT4G34950.1	Major facilitator superfamily protein	nodulin, putative, expressed
LOC_Os05g08554	100.556	68.8044	67.021	37.3498	35.7304	24.0715	0.411743	-1.28018	0.00710925			expressed protein
LOC_Os01g68770	28.9597	41.065	36.2506	77.7166	73.5002	86.3221	2.23165	1.15811	0.00711001	AT4G14030.1	selenium-binding protein 1	selenium-binding protein, putative, expressed
LOC_Os10g28299	1.7643	0.86758	0.227422	9.30438	8.70286	2.93605	6.72405	2.74933	0.00711332			expressed protein
LOC_Os05g44260	1.11132	0.671486	0.819673	16.4358	10.2138	3.10583	10.3551	3.37226	0.00715901	AT1G29640.1	Protein of unknown function, DUF584	DUF584 domain containing protein, putative, expressed
LOC_Os05g48840	7.49874	11.252	10.3497	1.51446	1.41972	2.21296	0.185274	-2.43227	0.00716602	AT5G46090.1	Protein of unknown function (DUF679)	expressed protein
LOC_Os03g08940	3.89794	11.7728	21.4287	22.6511	38.8456	33.8308	2.55692	1.35441	0.00720598			expressed protein
LOC_Os10g40550	7.01384	15.9899	14.071	26.3763	32.9632	36.9494	2.58433	1.36979	0.00721951	AT4G22590.1	Haloacid dehalogenase-like hydrolase (HAD) superfamily protein	CPuORF23 - conserved peptide uORF-containing transcript, expressed
LOC_Os07g45080	23.9866	87.6424	53.3107	2.6834	12.1967	15.2808	0.184344	-2.43953	0.00725956	AT3G21550.1	DUF679 domain membrane protein 2	expressed protein
LOC_Os07g06830	4.79562	5.26233	3.97677	12.9246	18.0714	15.9727	3.29751	1.72138	0.00726822	AT5G06570.1	alpha/beta-Hydrolases superfamily protein	gibberellin receptor GID1L2, putative, expressed
LOC_Os03g51930	4.98584	4.74302	3.74948	15.4175	17.5283	13.672	3.40519	1.76773	0.00727619	AT1G44920.1		expressed protein
LOC_Os02g50960	11.8396	22.0596	37.8488	69.8717	42.4282	56.185	2.34268	1.22816	0.00729405	AT1G73590.1	Auxin efflux carrier family protein	auxin efflux carrier component, putative, expressed
LOC_Os05g45880	40.495	27.0287	17.6451	7.28333	14.4075	8.2464	0.353781	-1.49907	0.00736496	AT1G74320.1	Protein kinase superfamily protein	phosphotransferase, putative, expressed
LOC_Os10g23310	0.511533	0.401947	0.179704	5.79845	5.5118	3.30848	10.7084	3.42067	0.00737423	AT5G48930.1	hydroxycinnamoyl-CoA shikimate/quinate hydroxycinnamoyl transferase	transferase family protein, putative, expressed
LOC_Os12g12470	13.119	11.5088	27.9959	2.71617	2.28509	6.18776	0.217087	-2.20366	0.00738507	AT3G03080.1	Zinc-binding dehydrogenase family protein	NADP-dependent oxidoreductase, putative, expressed
LOC_Os01g66840	0.576541	0.43495	0.32459	4.20131	3.81835	6.53875	9.08171	3.18296	0.00740061	AT3G09410.1	Pectinacetylesterase family protein	pectinacetylesterase domain containing protein, expressed
LOC_Os10g33350	21.1641	20.0007	21.4825	7.0598	6.00682	6.3838	0.313761	-1.67226	0.00745715	AT3G07090.1	PPPDE putative thiol peptidase family protein	endo-beta-N-acetylglucosaminidase, putative, expressed
LOC_Os01g52530	8.06524	7.84461	11.707	24.7135	51.0964	25.7993	3.65045	1.86808	0.00747147	AT1G10700.1	phosphoribosyl pyrophosphate (PRPP) synthase 3	phosphoribosyl transferase, putative, expressed
LOC_Os02g46850	64.3742	69.5802	70.5456	29.8922	21.0041	32.0786	0.406616	-1.29826	0.00747188	AT5G64410.1	oligopeptide transporter 4	oligopeptide transporter, putative, expressed
LOC_Os05g33380	105.565	206.343	342.156	478.995	454.574	410.599	2.05462	1.03887	0.00751393	AT2G36460.1	Aldolase superfamily protein	fructose-bisphospate aldolase isozyme, putative, expressed
LOC_Os06g11760	8.95958	8.38788	15.8433	2.29127	2.06364	3.42298	0.241197	-2.05171	0.00755078			expressed protein
LOC_Os11g03290	80.0398	36.0219	22.5782	5.69559	8.20805	3.73924	0.129141	-2.95298	0.00760305	AT5G18280.1	apyrase 2	nucleoside-triphosphatase, putative, expressed
LOC_Os02g45890	9.19571	12.6033	15.7177	2.34484	2.15774	4.71626	0.25171	-1.99017	0.00763242	AT5G07010.1	sulfotransferase 2A	sulfotransferase domain containing protein, expressed
LOC_Os03g53230	192.171	275.949	362.33	515.806	560.381	621.64	2.04409	1.03146	0.00763964	AT4G14680.1	Pseudouridine synthase/archaeosine transglycosylase-like family protein	bifunctional 3-phosphoadenosine 5-phosphosulfate synthetase, putative, expressed
LOC_Os05g50250	7.07709	6.8003	8.06271	30.7133	15.5409	16.6847	2.84346	1.50765	0.00766876	AT5G14700.1	NAD(P)-binding Rossmann-fold superfamily protein	cinnamoyl-CoA reductase-related, putative, expressed
LOC_Os02g26700	76.6369	93.0601	73.3706	236.156	112.773	163.935	2.1086	1.07628	0.00767399	AT4G31290.1	ChaC-like family protein	cation transport regulator-like protein 1, putative, expressed
LOC_Os03g42259	50.8906	55.6889	27.7803	136.387	102.544	60.6559	2.22699	1.1551	0.00769415			hypervariable Bacillus group-specific protein, putative, expressed
LOC_Os06g45710	32.7309	32.0807	38.0933	85.6123	68.1241	76.4335	2.23313	1.15907	0.00769643	AT1G79550.2	phosphoglycerate kinase	phosphoglycerate kinase protein, putative, expressed
LOC_Os06g30030	17.5188	10.2542	5.53014	1.48324	3.00407	1.87783	0.198349	-2.33389	0.00769677	AT5G23100.1	Protein of unknown function, DUF617	DUF617 domain containing protein, expressed
LOC_Os05g32970	16.4565	15.923	17.7479	4.59039	4.27496	5.12082	0.283302	-1.81959	0.00776491			expressed protein
LOC_Os05g44130	31.7048	24.7778	23.372	11.2091	7.14966	8.71378	0.341497	-1.55006	0.00777176	AT1G78680.1	gamma-glutamyl hydrolase 2	gamma-glutamyl hydrolase precursor, putative, expressed
LOC_Os08g20570	41.9842	38.6161	37.2293	12.1093	16.9162	14.6372	0.372156	-1.42602	0.0078094	AT5G33280.1	Voltage-gated chloride channel family protein	chloride channel protein, putative, expressed
LOC_Os01g71710	98.4936	54.5673	34.1535	11.8989	21.7557	8.17	0.224648	-2.15427	0.00781998	AT2G01170.1	bidirectional amino acid transporter 1	amino acid permease family protein, putative, expressed
LOC_Os09g31478	17.3927	13.0793	6.31653	33.1916	33.5028	25.6263	2.49729	1.32036	0.00788152	AT1G20925.1	Auxin efflux carrier family protein	auxin efflux carrier component, putative, expressed
LOC_Os05g49270	19.1283	22.5	24.6722	6.14583	7.07489	8.0202	0.323435	-1.62845	0.0080593	AT1G75220.1	Major facilitator superfamily protein	transporter family protein, putative, expressed
LOC_Os12g31850	157.078	118.228	106.757	56.2627	58.462	51.3701	0.435174	-1.20033	0.00810026	AT2G03530.2	ureide permease 2	ureide permease, putative, expressed
LOC_Os01g72170	72.7428	59.2827	38.2221	19.585	26.7523	20.6074	0.394288	-1.34268	0.00827285	AT3G09270.1	glutathione S-transferase TAU 8	glutathione S-transferase, putative, expressed
LOC_Os04g33150	44.6997	57.8752	43.0075	35.9178	8.97907	11.7542	0.39039	-1.35701	0.00827295	AT1G47980.1		desiccation-related protein PCC13-62 precursor, putative, expressed
LOC_Os04g32050	40.8188	55.9271	61.6588	18.7942	19.4921	25.473	0.403639	-1.30886	0.008305	AT3G27020.1	YELLOW STRIPE like 6	transposon protein, putative, unclassified, expressed
LOC_Os04g57410	11.215	38.3655	40.3342	5.2061	6.0912	7.90818	0.216212	-2.20948	0.00835373	AT1G49820.1	S-methyl-5-thioribose kinase	methylthioribose kinase, putative, expressed
LOC_Os03g11960	36.0631	36.818	32.6235	98.0806	59.0451	77.3093	2.21857	1.14963	0.00838592	AT5G18100.1	copper/zinc superoxide dismutase 3	copper/zinc superoxide dismutase, putative, expressed
LOC_Os04g25060	5.90446	6.82043	1.87873	20.3332	27.4107	10.4465	3.92458	1.97254	0.0083957	AT3G22060.1	Receptor-like protein kinase-related family protein	cysteine-rich receptor-like protein kinase, putative, expressed
LOC_Os07g09670	5.31513	6.95477	8.12698	16.2857	22.3687	21.3366	2.91305	1.54253	0.00841992	AT5G62620.1	Galactosyltransferase family protein	galactosyltransferase family protein, putative, expressed
LOC_Os06g43620	24.8993	18.7851	17.0961	5.34397	4.96396	9.48674	0.328986	-1.6039	0.00851335	AT4G30850.2	heptahelical transmembrane protein2	haemolysin-III, putative, expressed
LOC_Os01g57004	0.391221	0.850585	4.70969	13.8398	6.5585	6.78398	4.39611	2.13623	0.0085246			adhesive/proline-rich protein, putative, expressed
LOC_Os09g17190	0.205447	0.015841	0.148609	1.44043	3.57701	5.51887	16.1761	4.01579	0.00855242			OsFBX320 - F-box domain containing protein, expressed
LOC_Os08g43430	11.2537	15.7304	20.1421	3.4931	4.8799	4.717	0.282333	-1.82453	0.00856628	AT2G45600.1	alpha/beta-Hydrolases superfamily protein	CXE carboxylesterase, putative, expressed
LOC_Os09g37230	10.689	13.3307	10.2472	33.8235	26.2014	28.0602	2.55694	1.35442	0.00859602	AT4G35780.1	ACT-like protein tyrosine kinase family protein	protein kinase family protein, putative, expressed
LOC_Os03g58764	4.97806	4.61927	4.07073	14.3024	15.9974	15.6705	3.31258	1.72795	0.00861463	AT4G22660.1	F-box family protein with a domain of unknown function (DUF295)	OsFBDUF18 - F-box and DUF domain containing protein, expressed
LOC_Os07g36690	0.484212	0.207324	0.223956	2.90279	4.32759	4.21901	9.66636	3.27297	0.00862989	AT1G02730.1	cellulose synthase-like D5	CSLF2 - cellulose synthase-like family F; beta1,3;1,4 glucan synthase, expressed
LOC_Os11g05170	0.045393	0.465401	0.33821	3.12786	3.54585	3.62664	9.22569	3.20566	0.00862989	AT3G10020.1		expressed protein
LOC_Os08g04540	0.423335	0.930314	0.199495	8.64557	39.1691	10.9946	31.8968	4.99534	0.00867408	AT2G20340.1	Pyridoxal phosphate (PLP)-dependent transferases superfamily protein	decarboxylase, putative, expressed
LOC_Os11g04020	96.1343	321.729	568.283	27.0505	13.9837	55.5019	0.0981667	-3.34862	0.00870734	AT5G13750.1	zinc induced facilitator-like 1	major facilitator superfamily antiporter, putative, expressed
LOC_Os01g29330	3.27709	7.87441	7.06451	10.9849	33.7181	30.441	4.07453	2.02663	0.00874056	AT3G02430.1	Protein of unknown function (DUF679)	expressed protein
LOC_Os03g19420	337.461	1317.89	2608.33	45.8037	62.037	164.956	0.0640474	-3.96472	0.00874145	AT1G09240.1	nicotianamine synthase 3	nicotianamine synthase, putative, expressed
LOC_Os05g02390	30.9007	30.3794	28.8571	9.39613	13.427	10.1276	0.367666	-1.44353	0.0087596	AT5G59820.1	C2H2-type zinc finger family protein	ZOS5-02 - C2H2 zinc finger protein, expressed
LOC_Os10g39660	0.102378	0.145159	0.18814	5.22998	2.99695	3.45729	16.2901	4.02592	0.00877199	AT1G76240.1	Arabidopsis protein of unknown function (DUF241)	expressed protein
LOC_Os05g49140	55.3977	58.8141	69.9402	21.5265	22.9741	29.7425	0.404133	-1.3071	0.00884951	AT2G42880.1	MAP kinase 20	CGMC_MAPKCMGC_2.8 - CGMC includes CDA, MAPK, GSK3, and CLKC kinases, expressed
LOC_Os07g35310	5.74009	4.17691	4.73596	15.8417	17.4292	14.517	3.21594	1.68524	0.00885297	AT4G05200.1	cysteine-rich RLK (RECEPTOR-like protein kinase) 25	TKL_IRAK_DUF26-lc.12 - DUF26 kinases have homology to DUF26 containing loci, expressed
LOC_Os03g57980	26.466	24.428	22.0647	6.22009	6.97023	10.9168	0.333163	-1.5857	0.008887	AT2G48140.1	Bifunctional inhibitor/lipid-transfer protein/seed storage 2S albumin superfamily protein	LTPL99 - Protease inhibitor/seed storage/LTP family protein precursor, expressed
LOC_Os08g41910	4.35314	2.9432	3.07674	15.3539	12.3247	9.79409	3.53906	1.82336	0.00893825	AT3G01920.1	DHBP synthase RibB-like alpha/beta domain	Sua5/YciO/YrdC/YwlC family protein, putative, expressed
LOC_Os05g42190	20.5321	51.6504	69.2696	8.2898	7.7606	18.2754	0.24427	-2.03345	0.00898872	AT5G54500.1	flavodoxin-like quinone reductase 1	NADPH-dependent FMN reductase domain containing protein, expressed
LOC_Os01g57570	421.474	295.368	248.705	144.908	163.649	128.846	0.45318	-1.14184	0.00901267	AT5G54500.2	flavodoxin-like quinone reductase 1	NADPH-dependent FMN reductase domain containing protein, expressed
LOC_Os11g25454	5.85633	4.93587	4.74798	14.0432	19.9216	15.8901	3.16631	1.6628	0.00903792	AT5G05880.1	UDP-Glycosyltransferase superfamily protein	cytokinin-N-glucosyltransferase 1, putative, expressed
LOC_Os03g09980	6.87329	28.916	24.5492	1.86535	2.73025	6.29625	0.184567	-2.43778	0.00907034	AT1G22150.1	sulfate transporter 1;3	sulfate transporter, putative, expressed
LOC_Os02g33780	20.1946	24.8295	50.1969	6.14349	5.63919	10.8789	0.240382	-2.0566	0.00911256			serine-aspartate repeat-containing protein I precursor, putative, expressed
LOC_Os07g07410	19.2772	22.2395	26.4432	49.5854	44.2566	60.0146	2.25838	1.17529	0.00913991	AT4G10490.1	2-oxoglutarate (2OG) and Fe(II)-dependent oxygenase superfamily protein	oxidoreductase, 2OG-Fe oxygenase family protein, putative, expressed
LOC_Os02g09220	77.6698	42.4709	23.6084	2.73659	14.7895	9.37704	0.188846	-2.40472	0.00916837	AT3G26300.1	cytochrome P450, family 71, subfamily B, polypeptide 34	cytochrome P450, putative, expressed
LOC_Os07g25060	222.866	441.328	144.161	25.4665	78.8028	72.4768	0.218939	-2.1914	0.00920684			thionin-like peptide, putative, expressed
LOC_Os09g25070	4.56204	7.24245	3.39464	13.0279	28.4215	15.261	3.6783	1.87904	0.00922745	AT1G80840.1	WRKY DNA-binding protein 40	WRKY62, expressed
LOC_Os03g15230	35.8599	23.6996	15.6606	11.8273	9.34554	5.24721	0.353814	-1.49894	0.00939289	AT1G13340.1	Regulator of Vps4 activity in the MVB pathway protein	DUF292 domain containing protein, expressed
LOC_Os01g24680	45.2119	45.8326	42.0116	14.7849	18.4098	19.0723	0.394186	-1.34305	0.00941199	AT3G06860.1	multifunctional protein 2	3-hydroxyacyl-CoA dehydrogenase, putative, expressed
LOC_Os02g53880	2.55492	23.3903	20.332	0.930729	1.26576	2.49384	0.107141	-3.22242	0.00955373			expressed protein
LOC_Os05g31620	23.7473	32.1236	37.2633	60.4968	84.0606	60.9078	2.20225	1.13898	0.00956464	AT1G24620.1	EF hand calcium-binding protein family	OsCML15 - Calmodulin-related calcium sensor protein, expressed
LOC_Os05g02520	44.1216	49.474	105.732	11.962	15.5367	20.7764	0.243328	-2.03902	0.00960067	AT1G07750.1	RmlC-like cupins superfamily protein	cupin domain containing protein, expressed
LOC_Os05g46020	10.1112	14.4856	20.3172	22.0129	41.9309	43.0475	2.37297	1.24669	0.00965792	AT5G64810.1	WRKY DNA-binding protein 51	WRKY7, expressed
LOC_Os05g45020	14.114	8.27368	7.72878	141.452	49.5948	37.4709	7.52284	2.91128	0.0096717	AT2G25900.1	Zinc finger C-x8-C-x5-C-x3-H type family protein	zinc finger/CCCH transcription factor, putative, expressed
LOC_Os01g49720	6.94727	3.33808	2.05275	16.4635	9.95829	14.782	3.28402	1.71546	0.00970162	AT1G10360.1	glutathione S-transferase TAU 18	glutathione S-transferase, putative, expressed
LOC_Os03g14570	65.3298	47.8566	38.804	22.4415	18.816	20.2141	0.405617	-1.30181	0.00972231	AT2G21180.1		expressed protein
LOC_Os01g45910	41.6476	35.2365	34.1573	83.5152	77.2288	79.1297	2.15709	1.10909	0.00984744	AT1G80300.1	nucleotide transporter 1	plastidic ATP/ADP-transporter, putative, expressed
LOC_Os11g04350	10.2961	6.88233	7.08159	0.462194	2.49824	2.44762	0.232413	-2.10524	0.00985221	AT5G16080.1	carboxyesterase 17	cell death associated protein, putative, expressed
LOC_Os07g35540	6.73875	3.80288	2.33392	15.0868	19.0411	9.2055	3.3117	1.72757	0.00990904	AT4G23130.2	cysteine-rich RLK (RECEPTOR-like protein kinase) 5	TKL_IRAK_DUF26-lc.19 - DUF26 kinases have homology to DUF26 containing loci, expressed
LOC_Os12g16220	22.6478	10.4189	10.7221	1.60658	6.08438	2.46551	0.237168	-2.07602	0.00991596	AT1G32100.1	pinoresinol reductase 1	nmrA-like family domain containing protein, expressed
LOC_Os11g33050	4.97563	6.3952	10.9155	24.835	18.9107	17.9055	2.74286	1.45568	0.00991958	AT1G28190.1		expressed protein
LOC_Os06g39590	15.5816	29.2833	40.5772	78.6647	40.8497	69.6503	2.20971	1.14386	0.0100935	AT1G04250.1	AUX/IAA transcriptional regulator family protein	OsIAA23 - Auxin-responsive Aux/IAA gene family member, expressed
LOC_Os01g65900	74.1225	63.0797	51.4456	110.73	156.376	123.56	2.06917	1.04906	0.0101117	AT1G21450.1	SCARECROW-like 1	chitin-inducible gibberellin-responsive protein, putative, expressed
LOC_Os11g12530	40.7606	41.088	39.0262	16.0311	15.1662	15.825	0.390529	-1.3565	0.0102252	AT1G72180.1	Leucine-rich receptor-like protein kinase family protein	receptor-like protein kinase 5 precursor, putative, expressed
LOC_Os08g01150	7.45572	1.9404	1.53001	14.4429	19.5379	7.64878	3.735	1.90111	0.0102799	AT3G48980.1	Arabidopsis thaliana protein of unknown function (DUF821)	DTA2, putative, expressed
LOC_Os04g57540	11.5397	8.28168	8.27276	24.2874	25.5185	24.0058	2.6101	1.38411	0.0102848	AT2G37250.1	adenosine kinase	adenylate kinase, putative, expressed
LOC_Os10g16974	15.7726	6.89428	11.2592	1.51913	2.61753	2.89404	0.214184	-2.22308	0.0103156	AT5G07990.1	Cytochrome P450 superfamily protein	cytochrome P450, putative, expressed
LOC_Os03g39690	8.26502	4.24583	2.69555	0.26966	0.979212	0	0.099886	-3.32357	0.0103253	AT3G26320.1	cytochrome P450, family 71, subfamily B, polypeptide 36	cytochrome P450, putative, expressed
LOC_Os07g12510	11.6352	11.283	8.79587	25.3099	28.6279	27.9509	2.56727	1.36023	0.010412	AT4G27950.1	cytokinin response factor 4	AP2 domain containing protein, expressed
LOC_Os06g35030	31.7574	30.9779	32.944	86.1779	54.697	67.9189	2.17853	1.12335	0.010445	AT3G14450.1	CTC-interacting domain 9	RNA recognition motif containing protein, putative, expressed
LOC_Os05g21180	15.69	12.4603	13.5088	33.1312	37.2284	31.8594	2.44331	1.28883	0.0105075	AT3G54020.1	Arabidopsis Inositol phosphorylceramide synthase 1	phosphatidic acid phosphatase-related, putative, expressed
LOC_Os08g24670	1.20294	0.078758	0.680377	5.91837	6.35118	5.12134	7.82064	2.96729	0.0105402	AT5G10530.1	Concanavalin A-like lectin protein kinase family protein	legume lectins beta domain containing protein, putative, expressed
LOC_Os01g58910	74.5454	110.334	85.2233	44.2831	31.0601	42.2593	0.436026	-1.19751	0.0105539	AT5G07050.1	nodulin MtN21 /EamA-like transporter family protein	auxin-induced protein 5NG4, putative, expressed
LOC_Os03g61960	154.25	191.422	223.571	394.971	339.192	399.527	1.99105	0.993531	0.0106082	AT2G27510.1	ferredoxin 3	2Fe-2S iron-sulfur cluster binding domain containing protein, expressed
LOC_Os04g40580	1.01158	0.801599	0.177477	9.26901	5.57373	1.80631	7.39922	2.88737	0.0106325	AT5G55340.1	MBOAT (membrane bound O-acyl transferase) family protein	O-acyltransferase, putative, expressed
LOC_Os02g54050	0.102759	0.242222	0.537641	3.86173	6.29368	4.28337	12.4628	3.63956	0.0106474	AT1G74930.1	Integrase-type DNA-binding superfamily protein	ethylene-responsive transcription factor, putative, expressed
LOC_Os03g28330	126.789	309.052	425.212	504.528	562.121	939.161	2.32902	1.21972	0.0106819	AT3G43190.1	sucrose synthase 4	sucrose synthase, putative, expressed
LOC_Os04g51520	5.21729	3.82952	12.2842	0.605723	0	0.843978	0.0808886	-3.62792	0.0106829	AT4G25810.1	xyloglucan endotransglycosylase 6	glycosyl hydrolases family 16, putative, expressed
LOC_Os05g45840	32.0252	25.5447	21.3985	46.693	67.18	60.6057	2.2049	1.14071	0.0107129	AT4G13350.1	NSP (nuclear shuttle protein)-interacting GTPase	GTPase-activating protein, putative, expressed
LOC_Os03g10050	4.23416	5.72623	6.99738	10.9934	20.0316	19.8734	2.96669	1.56885	0.0107191	AT1G55920.1	serine acetyltransferase 2;1	serine acetyltransferase protein, putative, expressed
LOC_Os01g58670	0.289384	0.486325	0.88592	5.14063	3.66991	4.62838	7.00383	2.80815	0.0107877	AT5G04010.1	F-box family protein	expressed protein
LOC_Os01g17330	0.880753	0.257798	0.152485	5.38136	4.1155	5.48398	9.60433	3.26369	0.0107922	AT3G55620.1	Translation initiation factor IF6	eukaryotic translation initiation factor 6, putative, expressed
LOC_Os02g17390	94.9793	88.9831	83.323	152.751	194.035	194.689	2.02468	1.01769	0.0109331	AT4G29010.1	Enoyl-CoA hydratase/isomerase family	3-hydroxyacyl-CoA dehydrogenase, putative, expressed
LOC_Os04g55850	116.734	187.858	138.697	40.074	82.471	78.3425	0.453545	-1.14068	0.0110137	AT1G68290.1	endonuclease 2	nuclease PA3, putative, expressed
LOC_Os05g44210	6.32809	8.87426	10.3744	44.3463	16.3627	20.9646	3.16785	1.6635	0.0111973	AT1G78580.1	trehalose-6-phosphate synthase	trehalose-6-phosphate synthase, putative, expressed
LOC_Os07g48460	101.35	109.73	73.5358	36.7402	49.879	38.214	0.439194	-1.18707	0.0112486	AT2G39050.1	hydroxyproline-rich glycoprotein family protein	stress responsive protein, putative, expressed
LOC_Os07g05470	56.2709	56.238	79.7333	30.0285	20.4796	30.8797	0.424259	-1.23698	0.011267	AT2G34680.1	Outer arm dynein light chain 1 protein	AIR9 protein, putative, expressed
LOC_Os06g02540	65.6599	55.5369	53.1511	25.4416	22.4176	25.7698	0.423303	-1.24024	0.0112856	AT4G25030.1		expressed protein
LOC_Os03g52910	0.64823	0.59752	2.23558	5.78253	7.20748	8.82815	5.84931	2.54827	0.0113062	AT4G19390.1	Uncharacterised protein family (UPF0114)	uncharacterized UPF0114 domain containing protein, expressed
LOC_Os03g03200	20.997	14.2761	10.7511	31.8464	39.3771	38.1901	2.36839	1.24391	0.0113692	AT2G40095.1	Alpha/beta hydrolase related protein	hydrolase, alpha/beta fold family protein, putative, expressed
LOC_Os01g51920	36.076	27.5339	33.6726	7.19719	17.1479	12.5644	0.381313	-1.39095	0.011415	AT1G74320.1	Protein kinase superfamily protein	phosphotransferase, putative, expressed
LOC_Os03g29850	27.7113	18.1162	26.377	8.71259	7.35327	8.62462	0.344675	-1.53669	0.0114432	AT1G55910.1	zinc transporter 11 precursor	metal cation transporter, putative, expressed
LOC_Os02g32690	14.5853	15.0092	10.1364	28.2771	33.3048	35.7615	2.4392	1.28641	0.0114768	AT3G53480.1	pleiotropic drug resistance 9	pleiotropic drug resistance protein 15, putative, expressed
LOC_Os02g58070	10.0329	12.9274	16.7198	39.281	27.1923	30.7092	2.43828	1.28586	0.0114989	AT1G20270.1	2-oxoglutarate (2OG) and Fe(II)-dependent oxygenase superfamily protein	oxidoreductase, putative, expressed
LOC_Os01g32770	47.1635	43.5792	40.6337	205.413	120.428	67.4761	2.98928	1.5798	0.0114989	AT3G02550.1	LOB domain-containing protein 41	DUF260 domain containing protein, putative, expressed
LOC_Os07g39520	11.8748	11.7832	10.8879	25.2879	34.3433	27.5349	2.51007	1.32773	0.0115213	AT5G55560.1	Protein kinase superfamily protein	STE_PAK_Ste20_Slob_Wnk.5 - STE kinases include homologs to sterile 7, sterile 11 and sterile 20 from yeast, expressed
LOC_Os04g37670	14.5356	9.79381	6.88513	21.8896	31.33	27.7681	2.57937	1.36702	0.0115288	AT4G37030.1		steroid nuclear receptor, ligand-binding, putative, expressed
LOC_Os01g48000	2.78821	2.15251	2.19796	8.61549	12.4138	8.34044	3.98857	1.99587	0.0115305	AT2G19130.1	S-locus lectin protein kinase family protein	S-locus-like receptor protein kinase, putative, expressed
LOC_Os03g60370	7.60545	10.72	13.8635	30.2735	26.4476	27.4657	2.60049	1.37878	0.011556	AT1G09870.1	histidine acid phosphatase family protein	histidine acid phosphatase, putative, expressed
LOC_Os10g18150	0.918739	4.13552	5.57478	0.009695	0.101372	0.089256	0.0457792	-4.44916	0.0115591	AT5G41770.1	crooked neck protein, putative / cell cycle protein, putative	crooked neck, putative, expressed
LOC_Os08g08920	0	0	0	0.911903	4.43314	6.9725	42.0585	5.39432	0.011683	AT5G39110.1	RmlC-like cupins superfamily protein	Cupin domain containing protein, expressed
LOC_Os05g28740	49.901	28.2101	4.68148	131.289	119.537	43.159	3.54164	1.82442	0.0117603	AT3G62550.1	Adenine nucleotide alpha hydrolases-like superfamily protein	universal stress protein domain containing protein, putative, expressed
LOC_Os09g27500	34.9017	22.1149	13.3528	5.6802	9.23257	6.1745	0.302638	-1.72433	0.0118057	AT2G45550.1	cytochrome P450, family 76, subfamily C, polypeptide 4	cytochrome P450, putative, expressed
LOC_Os02g08364	27.1202	27.0358	28.021	66.3614	58.0995	54.7264	2.17621	1.12182	0.0118114	AT4G31860.1	Protein phosphatase 2C family protein	protein phosphatase 2C, putative, expressed
LOC_Os01g66544	36.2634	28.4076	16.573	77.4065	46.7531	53.2847	2.17974	1.12415	0.0118464	AT2G26520.1		expressed protein
LOC_Os04g37760	32.6308	39.9279	30.7092	11.8565	14.3485	13.8345	0.389498	-1.36031	0.0118893	AT2G14095.1		expressed protein
LOC_Os04g37970	22.4307	19.1251	13.3076	4.1208	7.61837	4.72935	0.303979	-1.71796	0.011902	AT1G34580.1	Major facilitator superfamily protein	transporter family protein, putative, expressed
LOC_Os03g12500	8.04576	10.5241	4.45462	25.5554	60.5518	26.0359	4.82081	2.26928	0.0119338	AT5G42650.1	allene oxide synthase	cytochrome P450, putative, expressed
LOC_Os11g07960	6.05982	4.8744	2.40739	22.0099	8.81306	11.4006	3.11719	1.64025	0.0119503	AT5G48930.1	hydroxycinnamoyl-CoA shikimate/quinate hydroxycinnamoyl transferase	transferase family protein, putative, expressed
LOC_Os11g42380	0	0	0	6.67089	1.66127	2.21646	36.1621	5.17641	0.0120289			expressed protein
LOC_Os04g40520	33.4648	21.1032	12.0093	4.60138	9.11134	4.58332	0.278062	-1.84652	0.0121212	AT3G57520.1	seed imbibition 2	uncharacterized glycosyltransferase, putative, expressed
LOC_Os07g40630	5.98529	3.51343	4.53026	10.983	18.8822	15.812	3.20868	1.68198	0.012185	AT1G74360.1	Leucine-rich repeat protein kinase family protein	BRASSINOSTEROID INSENSITIVE 1 precursor, putative, expressed
LOC_Os04g51580	52.3085	35.121	24.6504	11.7214	18.8009	12.92	0.389236	-1.36128	0.0123677	AT2G19330.1	plant intracellular ras group-related LRR 6	leucine rich repeat containing protein, expressed
LOC_Os03g60090	231.942	190.815	225.281	91.425	98.0622	112.009	0.465492	-1.10317	0.0126095	AT2G44160.1	methylenetetrahydrofolate reductase 2	methylenetetrahydrofolate reductase, putative, expressed
LOC_Os12g03270	10.2284	23.7576	29.0801	7.20241	6.34779	7.30582	0.33387	-1.58264	0.0126442	AT3G03610.1	ELMO/CED-12 family protein	ELMO/CED-12 family protein, putative, expressed
LOC_Os09g27030	141.51	101.121	85.9482	225.854	203.404	223.642	1.98614	0.989967	0.0126522	AT5G60360.1	aleurain-like protease	oryzain gamma chain precursor, putative, expressed
LOC_Os10g11500	462.792	998.411	832.794	194.533	486.209	210.607	0.388637	-1.3635	0.0126622	AT2G14610.1	pathogenesis-related gene 1	SCP-like extracellular protein, expressed
LOC_Os02g07690	39.4778	30.0889	20.7802	72.2964	65.7959	54.9014	2.13238	1.09246	0.0127271	AT4G39720.1	VQ motif-containing protein	VQ domain containing protein, putative, expressed
LOC_Os09g24970	7.68473	5.62392	6.29073	18.3226	19.7114	18.351	2.84858	1.51025	0.0127556	AT5G11000.1	Plant protein of unknown function (DUF868)	expressed protein
LOC_Os01g69200	5.93228	11.2996	6.31775	1.4158	1.91303	1.10711	0.198575	-2.33224	0.0128639	AT1G14590.1	Nucleotide-diphospho-sugar transferase family protein	regulatory protein, putative, expressed
LOC_Os06g30920	4.11514	6.74377	10.9607	21.9056	17.3253	20.5775	2.71743	1.44224	0.0128739			expressed protein
LOC_Os11g37900	36.0085	29.3626	21.4999	10.1905	8.71953	13.3698	0.373746	-1.41987	0.012883	AT1G04220.1	3-ketoacyl-CoA synthase 2	3-ketoacyl-CoA synthase, putative, expressed
LOC_Os09g23570	0.407899	1.04452	1.88396	4.51691	7.18956	6.71176	5.1475	2.36387	0.0129863	AT1G48480.1	receptor-like kinase 1	inactive receptor kinase At2g26730 precursor, putative, expressed
LOC_Os04g59000	39.5008	24.1944	17.0224	9.36751	11.8019	7.22447	0.354168	-1.49749	0.0130143	AT2G17700.1	ACT-like protein tyrosine kinase family protein	protein kinase family protein, putative, expressed
LOC_Os04g35270	8.55658	10.3885	8.59539	1.46718	1.99632	2.81817	0.236406	-2.08066	0.0130898	AT1G71990.1	fucosyltransferase 13	alpha-1,4-fucosyltransferase, putative, expressed
LOC_Os05g12450	0.438992	1.49332	2.23481	6.12454	4.8572	7.79516	4.27052	2.09441	0.013092	AT4G01070.1	UDP-Glycosyltransferase superfamily protein	hydroquinone glucosyltransferase, putative, expressed
LOC_Os12g08760	4.1957	10.6176	13.1687	2.80841	0.566104	1.80584	0.193775	-2.36755	0.0131565	AT1G77060.1	Phosphoenolpyruvate carboxylase family protein	carboxyvinyl-carboxyphosphonate phosphorylmutase, putative, expressed
LOC_Os12g12590	39.0762	98.0657	122.123	18.501	24.9207	34.0848	0.299757	-1.73813	0.0132535	AT3G03080.1	Zinc-binding dehydrogenase family protein	NADP-dependent oxidoreductase, putative, expressed
LOC_Os09g32095	0.325929	0.220146	0.356804	2.36689	3.76891	4.09066	8.75105	3.12946	0.0133951	AT5G35320.1		expressed protein
LOC_Os07g37110	20.6001	11.9318	8.98366	4.87552	3.58546	2.5754	0.271104	-1.88308	0.0134047	AT4G05120.1	Major facilitator superfamily protein	nucleoside transporter, putative, expressed
LOC_Os07g34690	0.025254	0	0.149494	3.01263	3.8896	3.25118	22.0189	4.46067	0.0134564			expressed protein
LOC_Os12g33946	0.234496	0.121998	0.190531	2.29904	3.26228	4.60283	12.354	3.62691	0.0134909	ATMG01360.1	cytochrome oxidase	cytochrome c oxidase subunit 1, putative, expressed
LOC_Os12g13340	101.967	113.085	97.8466	260.337	188.338	170.164	1.97683	0.983187	0.0135088	AT3G01810.2		expressed protein
LOC_Os11g35330	2.89583	3.55294	3.86017	8.54618	14.5117	13.2428	3.44999	1.78659	0.0135134	AT2G23770.1	protein kinase family protein / peptidoglycan-binding LysM domain-containing protein	LYK, putative, expressed
LOC_Os11g15624	23.1679	39.4039	37.3424	61.1981	76.5461	71.0287	2.08626	1.06092	0.0135164			expressed protein
LOC_Os02g38930	0	0.09663	0	3.50777	3.89661	1.50982	23.2312	4.53799	0.0135184	AT5G25130.1	cytochrome P450, family 71, subfamily B, polypeptide 12	cytochrome P450 71D7, putative, expressed
LOC_Os06g39130	0	0	0.11103	3.82041	4.11156	1.68275	24.1216	4.59226	0.0135184			hypothetical protein
LOC_Os11g24140	95.4033	47.5315	22.3416	133.538	158.421	89.2039	2.30385	1.20405	0.0135499	AT3G27200.1	Cupredoxin superfamily protein	plastocyanin-like domain containing protein, putative, expressed
LOC_Os09g08910	0.313443	0.223374	0.196015	2.72798	3.11878	3.52628	9.36555	3.22736	0.0135533	ATMG01190.1	ATP synthase subunit 1	ATP synthase, putative, expressed
LOC_Os01g71474	2.3676	1.7601	1.91277	7.11166	12.9117	6.44037	4.22109	2.07762	0.0135979	AT3G57260.1	beta-1,3-glucanase 2	glycosyl hydrolases family 17, putative, expressed
LOC_Os02g20360	83.7628	318.616	340.813	40.2377	54.2499	79.6193	0.234578	-2.09186	0.013601	AT5G53970.1	Tyrosine transaminase family protein	tyrosine aminotransferase, putative, expressed
LOC_Os01g60700	13.6393	13.2786	13.5436	32.5775	33.6905	30.0596	2.37056	1.24523	0.0136338	AT3G08760.1	Protein kinase superfamily protein	serine/threonine-protein kinase NAK, putative, expressed
LOC_Os01g38110	0.469881	0.343742	0	3.2345	1.52088	4.57699	8.64958	3.11263	0.013652	AT2G45550.1	cytochrome P450, family 76, subfamily C, polypeptide 4	cytochrome P450, putative, expressed
LOC_Os01g53980	9.24925	16.633	9.39937	3.20137	3.18931	3.01046	0.272645	-1.87491	0.0136622	AT3G16490.1	IQ-domain 26	IQ calmodulin-binding motif family protein, expressed
LOC_Os02g15885	10.3432	15.4694	14.373	24.0541	35.468	33.8629	2.31403	1.21041	0.0137395	AT1G64140.1		expressed protein
LOC_Os06g29110	0.480874	0.028856	0.45122	4.56165	2.35593	3.38237	8.40632	3.07147	0.0137815	AT2G39200.1	Seven transmembrane MLO family protein	MLO domain containing protein, putative, expressed
LOC_Os09g33580	0.339896	0.362525	0.464568	4.7019	1.56383	3.15545	6.62662	2.72827	0.0137815	AT5G50915.1	basic helix-loop-helix (bHLH) DNA-binding superfamily protein	BEE 1, putative, expressed
LOC_Os03g19427	293.085	1172.63	2236.37	63.1019	74.8435	187.747	0.0880492	-3.50555	0.0138087	AT1G56430.1	nicotianamine synthase 4	nicotianamine synthase, putative, expressed
LOC_Os01g08440	0.322551	0.171491	0.2639	3.54589	0.95117	5.40347	9.64186	3.26931	0.0138181	AT4G15550.1	indole-3-acetate beta-D-glucosyltransferase	UDP-glucoronosyl and UDP-glucosyl transferase domain containing protein, expressed
LOC_Os01g04670	6.03939	2.72635	2.81584	14.6671	13.793	9.70562	3.23742	1.69484	0.0138643			expressed protein
LOC_Os12g01510	66.1628	57.3558	49.5235	21.8748	29.6004	22.3312	0.427515	-1.22595	0.0139254	AT4G18640.1	Leucine-rich repeat protein kinase family protein	MRH1, putative, expressed
LOC_Os01g71130	0.028721	0	0.497625	6.18517	0.836458	3.01579	12.5098	3.64499	0.0139517	AT1G03220.1	Eukaryotic aspartyl protease family protein	xylanase inhibitor 725OS, putative, expressed
LOC_Os03g29770	16.0303	9.61412	10.3194	39.0816	28.5656	19.4584	2.41028	1.2692	0.0139574	AT2G44310.1	Calcium-binding EF-hand family protein	EF hand family protein, expressed
LOC_Os11g02054	5.03854	3.64095	10.6016	1.37049	0.511707	1.4779	0.18692	-2.41951	0.0140282	AT2G40435.1		ACT domain containing protein, expressed
LOC_Os04g59020	6.23295	7.4098	6.64926	1.45865	2.3546	0.484715	0.223289	-2.16302	0.0140326	AT3G43660.1	Vacuolar iron transporter (VIT) family protein	integral membrane protein, putative, expressed
LOC_Os05g37780	0	0	0	10.381	2.77259	1.76978	50.7445	5.66518	0.0141481	AT3G09050.1		expressed protein
LOC_Os03g15340	156.621	83.5221	95.1565	58.5622	32.4805	61.4102	0.455164	-1.13554	0.014235	AT2G02850.1	plantacyanin	plastocyanin-like domain containing protein, putative, expressed
LOC_Os06g47530	14.0516	10.0869	6.15064	23.1011	28.187	23.8697	2.46681	1.30265	0.0142852	AT4G23180.1	cysteine-rich RLK (RECEPTOR-like protein kinase) 10	TKL_IRAK_DUF26-lh.6 - DUF26 kinases have homology to DUF26 containing loci, expressed
LOC_Os09g28210	2.82884	12.63	13.7424	24.2757	23.0455	27.8085	2.55683	1.35436	0.014307	AT3G50330.1	basic helix-loop-helix (bHLH) DNA-binding superfamily protein	bHelix-loop-helix transcription factor, putative, expressed
LOC_Os06g03860	22.484	22.7442	16.2325	49.3089	49.3257	37.3087	2.20598	1.14142	0.0143224	AT4G11810.1	Major Facilitator Superfamily with SPX (SYG1/Pho81/XPR1) domain-containing protein	uncharacterized membrane protein, putative, expressed
LOC_Os07g03610	0	0	0.257837	4.86121	12.3517	1.57638	34.2203	5.09678	0.0143368	AT2G14610.1	pathogenesis-related gene 1	SCP-like extracellular protein, expressed
LOC_Os04g12980	11.0514	9.00568	9.47013	21.9787	26.7346	24.1433	2.45268	1.29436	0.0143385	AT2G43820.1	UDP-glucosyltransferase 74F2	UDP-glucoronosyl/UDP-glucosyl transferase, putative, expressed
LOC_Os04g38950	6.39957	15.2646	24.8196	23.5762	47.7495	43.5927	2.46278	1.30029	0.01442	AT1G25220.1	anthranilate synthase beta subunit 1	class I glutamine amidotransferase, putative, expressed
LOC_Os05g06970	110.613	227.344	131.753	32.1254	93.0034	54.2576	0.382304	-1.38721	0.0144798	AT4G11290.1	Peroxidase superfamily protein	peroxidase precursor, putative, expressed
LOC_Os07g49400	534.189	558.179	539.147	230.126	276.121	279.111	0.481463	-1.0545	0.0144874	AT1G07890.4	ascorbate peroxidase 1	OsAPx2 - Cytosolic Ascorbate Peroxidase encoding gene 4,5,6,8, expressed
LOC_Os01g40070	57.8525	106.513	106.453	129.541	210.753	193.26	1.96908	0.977521	0.0144914	AT5G12010.1		expressed protein
LOC_Os03g59360	165.883	132.713	155.136	73.747	59.4927	78.052	0.466029	-1.10151	0.0145107	AT3G57540.1	Remorin family protein	remorin, putative, expressed
LOC_Os02g37190	521.548	289.615	159.971	34.5707	125.959	62.9335	0.230344	-2.11814	0.0145304			expressed protein
LOC_Os11g07690	6.53927	7.27698	3.77273	10.5367	19.3667	21.3932	2.88427	1.52821	0.0145661	AT1G58170.1	Disease resistance-responsive (dirigent-like protein) family protein	dirigent, putative, expressed
LOC_Os01g59180	8.55492	6.62803	5.87441	21.9456	19.9139	17.2114	2.77988	1.47502	0.0146457	AT2G26850.1	F-box family protein	OsFBX27 - F-box domain containing protein, expressed
LOC_Os03g08490	41.1482	63.3902	68.4144	27.7392	24.4522	21.8669	0.42919	-1.22031	0.0146866	AT1G72360.3	Integrase-type DNA-binding superfamily protein	AP2 domain containing protein, expressed
LOC_Os11g47809	3197.97	3221.08	2687.09	1216.5	1829.72	1393.12	0.487528	-1.03644	0.014706	AT5G02380.1	metallothionein 2B	metallothionein, putative, expressed
LOC_Os11g07120	26.3756	17.7986	11.0769	50.8487	45.3598	26.8584	2.22078	1.15107	0.0148005	AT3G47570.1	Leucine-rich repeat protein kinase family protein	receptor kinase-like protein, identical, putative, expressed
LOC_Os07g44780	5.3781	9.32287	10.8485	0.658128	0.962048	3.36764	0.204562	-2.28939	0.0148086	AT1G28600.1	GDSL-like Lipase/Acylhydrolase superfamily protein	GDSL-like lipase/acylhydrolase, putative, expressed
LOC_Os06g13180	9.72675	24.5129	38.8543	37.0759	83.9147	103.005	3.05604	1.61167	0.0148509	AT1G70170.1	matrix metalloproteinase	metalloendoproteinase 1 precursor, putative, expressed
LOC_Os02g52010	7.95045	22.012	56.4632	72.1402	46.5529	81.72	2.31435	1.21061	0.0149789	AT4G08950.1	Phosphate-responsive 1 family protein	phosphate-induced protein 1 conserved region domain containing protein, expressed
LOC_Os01g73940	268.493	155.497	90.0254	362.775	377.824	247.663	1.92209	0.942677	0.0150003			expressed protein
LOC_Os12g37360	39.9542	26.067	19.2069	61.2834	64.8379	53.8409	2.10764	1.07563	0.0150108	AT4G02080.1	secretion-associated RAS super family 2	miro, putative, expressed
LOC_Os02g15880	34.7475	35.6009	32.6266	73.3075	69.856	72.9967	2.09596	1.06761	0.0150619	AT1G64140.1		CPuORF16 - conserved peptide uORF-containing transcript, expressed
LOC_Os06g02490	40.7516	32.8178	24.818	9.95381	13.9869	14.6101	0.393675	-1.34492	0.0150815	AT1G31812.1	acyl-CoA-binding protein 6	acyl CoA binding protein, putative, expressed
LOC_Os03g18640	7.80002	22.9715	22.7463	5.48416	5.16736	7.23087	0.337851	-1.56554	0.0151014	AT2G30210.1	laccase 3	laccase precursor protein, putative, expressed
LOC_Os03g54000	62.3217	70.4254	61.7168	119.932	136.136	129.829	1.9829	0.987611	0.0151778	AT4G16370.1	oligopeptide transporter	oligopeptide transporter, putative, expressed
LOC_Os04g32620	3.38557	2.83215	2.25497	10.274	10.8137	8.73238	3.4334	1.77964	0.015204	AT5G61890.1	Integrase-type DNA-binding superfamily protein	ethylene-responsive transcription factor ERF114, putative, expressed
LOC_Os11g05110	61.1933	65.0483	75.5244	136.808	134.122	130.136	1.98631	0.990088	0.0152119	AT3G52990.2	Pyruvate kinase family protein	pyruvate kinase, putative, expressed
LOC_Os01g62830	23.2256	15.9852	6.1818	62.0452	60.6292	21.3419	3.15842	1.6592	0.01527	AT5G02090.1		expressed protein
LOC_Os10g41999	14.0407	11.7128	4.74676	45.1245	89.1478	27.975	5.27746	2.39984	0.0152804			RALFL27 - Rapid ALkalinization Factor RALF family protein precursor, expressed
LOC_Os03g30420	41.5241	37.8399	16.4992	11.4725	15.7971	6.23656	0.351549	-1.5082	0.0153024	AT1G13710.1	cytochrome P450, family 78, subfamily A, polypeptide 5	cytochrome P450, putative, expressed
LOC_Os11g48060	32.0274	23.46	25.0239	13.6284	5.08411	10.6946	0.36761	-1.44375	0.0153307	AT2G38080.1	Laccase/Diphenol oxidase family protein	laccase-22 precursor, putative, expressed
LOC_Os04g40310	25.9331	36.3149	37.8956	57.445	74.6205	76.4879	2.07931	1.05611	0.0153334	AT4G35260.1	isocitrate dehydrogenase 1	dehydrogenase, putative, expressed
LOC_Os07g42070	3.87022	19.7566	12.9101	0.015883	0.821185	3.88969	0.13646	-2.87345	0.0153626	AT2G27660.1	Cysteine/Histidine-rich C1 domain family protein	DC1 domain-containing protein, putative, expressed
LOC_Os05g48040	13.2992	56.8296	68.9184	153.333	118.581	66.1181	2.42798	1.27976	0.0153767	AT1G71140.1	MATE efflux family protein	MATE efflux family protein, putative, expressed
LOC_Os03g19390	18.6576	16.3905	14.6741	4.30258	6.73178	5.09317	0.328405	-1.60645	0.0153839	AT3G16990.1	Haem oxygenase-like, multi-helical	TENA/THI-4 family protein, putative, expressed
LOC_Os01g18744	370.923	386.162	342.065	167.711	191.539	168.792	0.480551	-1.05724	0.0154279	AT3G62160.1	HXXXD-type acyl-transferase family protein	transferase family protein, putative, expressed
LOC_Os02g07260	129.094	178.538	239.157	353.875	309.604	386.373	1.91953	0.940753	0.0154302	AT1G79550.2	phosphoglycerate kinase	phosphoglycerate kinase protein, putative, expressed
LOC_Os08g37370	80.2405	96.5245	126.651	31.0055	51.4694	56.542	0.458708	-1.12435	0.0154427	AT2G22500.1	uncoupling protein 5	mitochondrial carrier protein, putative, expressed
LOC_Os06g09350	75.2684	81.4072	55.5862	32.5378	31.7116	28.8451	0.439376	-1.18647	0.015471	AT3G14280.1		expressed protein
LOC_Os01g08350	0.57653	0	0	2.92183	4.64907	5.19727	14.909	3.89811	0.0155505	AT2G07698.1	ATPase, F1 complex, alpha subunit protein	ATP synthase subunit alpha, mitochondrial, putative, expressed
LOC_Os11g08300	89.9078	92.3332	85.3679	30.0585	44.5405	46.392	0.452733	-1.14327	0.0155701	AT1G44170.1	aldehyde dehydrogenase 3H1	aldehyde dehydrogenase, putative, expressed
LOC_Os03g13274	30.0053	21.2538	32.7119	11.1767	7.86464	13.0286	0.384117	-1.38038	0.0155868	AT2G02040.1	peptide transporter 2	peptide transporter PTR2, putative, expressed
LOC_Os01g61044	0.209067	0.772718	0.442646	4.751	4.60863	3.35578	7.54765	2.91603	0.0156683	AT3G56200.1	Transmembrane amino acid transporter family protein	transmembrane amino acid transporter protein, putative, expressed
LOC_Os10g37660	2.50763	2.13354	3.91776	10.4646	11.3548	10.93	3.73062	1.89942	0.0157039	AT4G24040.1	trehalase 1	trehalase precursor, putative, expressed
LOC_Os10g38580	13.5416	19.9653	37.8313	5.52811	4.1474	9.42014	0.270745	-1.88499	0.015772	AT1G10360.1	glutathione S-transferase TAU 18	glutathione S-transferase, putative, expressed
LOC_Os04g52140	55.2601	52.6331	40.0412	23.3359	21.3804	19.2209	0.433348	-1.2064	0.0158064	AT4G24480.1	Protein kinase superfamily protein	protein kinase domain containing protein, expressed
LOC_Os03g08860	15.309	17.0793	22.4051	24.709	51.3421	43.5509	2.17634	1.1219	0.0159488	AT1G28200.1	FH interacting protein 1	GRAM domain containing protein, expressed
LOC_Os02g03740	12.0312	9.8369	7.40849	24.7797	23.1529	23.9737	2.44133	1.28767	0.016025	AT5G60540.1	pyridoxine biosynthesis 2	pyridoxal biosynthesis protein PDX2, putative, expressed
LOC_Os02g51350	27.1372	41.0596	46.7633	60.1572	91.086	83.9629	2.04326	1.03087	0.0161748	AT1G14330.1	Galactose oxidase/kelch repeat superfamily protein	OsFBK10 - F-box domain and kelch repeat containing protein, expressed
LOC_Os04g05700	4.23656	3.47938	3.32133	15.3562	9.35321	9.97717	3.08598	1.62573	0.0161969	AT5G45480.1	Protein of unknown function (DUF594)	expressed protein
LOC_Os05g51470	46.0995	47.5967	36.2055	108.595	81.4629	73.1311	2.0237	1.017	0.0162802	AT5G39890.1	Protein of unknown function (DUF1637)	2-aminoethanethiol dioxygenase, putative, expressed
LOC_Os04g46980	1.4546	2.3191	2.48084	5.53775	4.69191	11.6392	3.38221	1.75797	0.0164849	AT2G15490.1	UDP-glycosyltransferase 73B4	cis-zeatin O-glucosyltransferase, putative, expressed
LOC_Os08g34800	4.7915	7.97754	9.81748	12.4338	26.7083	21.1585	2.64787	1.40483	0.016507	AT5G57510.1		expressed protein
LOC_Os02g20850	26.8956	31.3507	43.5869	14.7629	7.14522	18.722	0.400752	-1.31922	0.0166248	AT4G35020.3	RAC-like 3	ras-related protein, putative, expressed
LOC_Os08g43490	13.3811	7.77703	5.02974	52.0724	29.5734	13.7325	3.61216	1.85286	0.0167619	AT2G17880.1	Chaperone DnaJ-domain superfamily protein	heat shock protein DnaJ, putative, expressed
LOC_Os07g33320	9.83312	24.6313	22.5962	4.72233	6.55263	7.5418	0.333274	-1.58522	0.0167881	AT4G21902.1		expressed protein
LOC_Os03g11560	30.3711	26.0164	22.9913	9.90063	11.1656	9.45663	0.386839	-1.3702	0.0168699	AT4G00550.1	digalactosyl diacylglycerol deficient 2	digalactosyldiacylglycerol synthase, chloroplast precursor, putative, expressed
LOC_Os07g37280	0.447332	0.972728	0.153463	12.6693	2.73427	3.86416	10.4443	3.38465	0.0168715			hypothetical protein
LOC_Os08g04310	8.11316	4.48146	1.67866	18.6709	14.7087	7.62863	2.83452	1.5031	0.0168849	AT2G32300.1	uclacyanin 1	plastocyanin-like domain containing protein, putative, expressed
LOC_Os03g59070	29.4129	26.1428	26.1096	56.7022	63.6339	49.0586	2.07032	1.04986	0.0169745	AT3G58490.1	Phosphatidic acid phosphatase (PAP2) family protein	phosphatase, putative, expressed
LOC_Os11g41150	65.3602	120.644	147.917	56.8842	21.1852	59.0442	0.411145	-1.28228	0.0169983	AT1G69230.1	SPIRAL1-like2	nitrilase-associated protein, putative, expressed
LOC_Os02g03870	5.13016	15.1729	28.4263	1.13438	0.725044	2.63223	0.0977303	-3.35505	0.0170078	AT5G20950.1	Glycosyl hydrolase family protein	periplasmic beta-glucosidase precursor, putative, expressed
LOC_Os10g40430	5.85875	55.6078	94.6808	4.23504	1.07002	4.60843	0.0652839	-3.93713	0.0170187	AT4G12490.1	Bifunctional inhibitor/lipid-transfer protein/seed storage 2S albumin superfamily protein	LTPL139 - Protease inhibitor/seed storage/LTP family protein precursor, expressed
LOC_Os04g58734	4.0256	4.45047	4.36369	17.174	20.1254	6.09997	3.32574	1.73367	0.0170192			expressed protein
LOC_Os10g09160	4.01614	2.36655	8.13672	0.452214	0	0.606418	0.0916793	-3.44726	0.0170847	AT3G26330.1	cytochrome P450, family 71, subfamily B, polypeptide 37	cytochrome P450, putative, expressed
LOC_Os02g57620	11.7378	10.1586	13.894	2.23961	3.52036	4.30562	0.287212	-1.79981	0.0173271	AT1G02260.1	Divalent ion symporter	Citrate transporter protein, putative, expressed
LOC_Os10g38090	42.8301	44.287	43.076	11.9696	23.6179	19.0054	0.420658	-1.24928	0.0174124	AT2G45510.1	cytochrome P450, family 704, subfamily A, polypeptide 2	cytochrome P450, putative, expressed
LOC_Os03g32170	15.5377	20.8599	26.6384	5.98565	7.59563	8.66971	0.356053	-1.48984	0.0175051	AT4G24220.1	NAD(P)-binding Rossmann-fold superfamily protein	NAD dependent epimerase/dehydratase family protein, putative, expressed
LOC_Os08g33100	45.6326	73.6554	83.4879	32.4537	23.0343	35.9118	0.451555	-1.14703	0.0175182	AT4G27230.1	histone H2A 2	core histone H2A/H2B/H3/H4, putative, expressed
LOC_Os04g43650	1.15652	3.50292	1.36777	6.59494	7.76015	9.66395	3.84356	1.94244	0.0175194	AT1G08630.3	threonine aldolase 1	L-allo-threonine aldolase, putative, expressed
LOC_Os12g43890	1.14391	0.59414	1.07148	4.1583	6.98799	7.30102	6.02898	2.59191	0.017553	AT4G36830.1	GNS1/SUR4 membrane protein family	GNS1/SUR4 membrane family protein, putative, expressed
LOC_Os10g07400	3.32754	1.93619	1.48294	10.7611	9.30682	5.36898	3.65236	1.86883	0.0175538	AT3G14470.1	NB-ARC domain-containing disease resistance protein	disease resistance RPP13-like protein 1, putative, expressed
LOC_Os03g51470	0.438218	1.29153	2.31074	4.83879	6.56857	5.5613	3.9785	1.99223	0.0175823			expressed protein
LOC_Os06g02420	77.2028	64.0815	79.662	34.5522	29.6832	35.0133	0.449945	-1.15218	0.0176367	AT1G01170.1	Protein of unknown function (DUF1138)	ATOZI1, putative, expressed
LOC_Os09g23894	10.101	11.5634	7.96978	24.4887	24.8316	23.5397	2.44403	1.28926	0.0177118			expressed protein
LOC_Os09g27990	1.03877	2.60994	2.29062	11.9043	5.17075	8.10877	4.08439	2.03012	0.0177125	AT5G12380.1	annexin 8	annexin, putative, expressed
LOC_Os02g41650	1046.82	521.339	392.716	162.911	218.918	202.272	0.297986	-1.74668	0.0177294	AT2G37040.1	PHE ammonia lyase 1	phenylalanine ammonia-lyase, putative, expressed
LOC_Os11g39990	4.91987	8.89538	15.458	2.39592	2.59559	2.48515	0.262963	-1.92707	0.0178022	AT4G37070.2	Acyl transferase/acyl hydrolase/lysophospholipase superfamily protein	patatin, putative, expressed
LOC_Os05g42350	23.481	21.4386	21.932	48.6054	49.1074	43.0052	2.09999	1.07038	0.0178031	AT5G04590.1	sulfite reductase	ferredoxin--nitrite reductase, putative, expressed
LOC_Os05g27090	17.6005	12.0397	19.4741	3.36678	3.97835	8.96919	0.336225	-1.5725	0.0178105	AT2G40435.1		basic helix-loop-helix domain containing protein, expressed
LOC_Os06g04950	1.22761	2.62494	2.63443	17.0891	4.67625	7.86035	4.40928	2.14054	0.0178183	AT5G25940.1	early nodulin-related	early nodulin 93 ENOD93 protein, putative, expressed
LOC_Os06g01440	25.1919	23.5347	18.9194	7.2865	8.55427	8.51695	0.362902	-1.46235	0.0179094	AT4G27870.1	Vacuolar iron transporter (VIT) family protein	integral membrane protein, putative, expressed
LOC_Os09g28720	10.8039	9.7951	16.8649	2.7607	4.1248	3.8949	0.293413	-1.769	0.0180829	AT1G47480.1	alpha/beta-Hydrolases superfamily protein	alpha/beta hydrolase fold, putative, expressed
LOC_Os11g34020	12.3593	12.5163	13.0536	21.4765	28.8534	37.7453	2.31172	1.20896	0.0181529	AT1G32740.1	SBP (S-ribonuclease binding protein) family protein	protein binding protein, putative, expressed
LOC_Os02g08440	22.76	47.1154	69.0681	65.0113	112.905	108.918	2.0621	1.04411	0.0182692	AT1G80840.1	WRKY DNA-binding protein 40	WRKY71, expressed
LOC_Os08g24750	3.22952	2.21597	1.57721	7.84832	9.85033	8.81161	3.66125	1.87234	0.0182747	AT2G03220.1	fucosyltransferase 1	xyloglucan fucosyltransferase, putative, expressed
LOC_Os10g38040	38.2682	28.4883	25.1431	69.3376	66.1309	51.8655	2.03508	1.02509	0.0184362	AT5G62150.1	peptidoglycan-binding LysM domain-containing protein	lysM domain containing protein, putative, expressed
LOC_Os01g01450	92.2069	79.9155	101.631	38.9404	42.5292	44.9932	0.462548	-1.11232	0.0184832	AT2G39050.1	hydroxyproline-rich glycoprotein family protein	stress responsive protein, putative, expressed
LOC_Os01g65670	30.4698	36.6094	58.1373	18.5745	12.9096	20.6485	0.417735	-1.25934	0.018573	AT1G44100.1	amino acid permease 5	amino acid transporter, putative, expressed
LOC_Os11g18044	35.9791	23.2533	19.0376	6.79738	14.1481	9.47144	0.39095	-1.35494	0.0185851	AT1G27040.1	Major facilitator superfamily protein	peptide transporter PTR2, putative, expressed
LOC_Os06g05960	9.53939	5.68231	3.14919	1.19692	2.13924	0.474652	0.220172	-2.1833	0.0186581			expressed protein
LOC_Os05g16930	55.4002	48.7762	29.4553	18.7517	23.9742	14.4713	0.429302	-1.21994	0.0186653	AT1G56130.1	Leucine-rich repeat transmembrane protein kinase	protein kinase domain containing protein, expressed
LOC_Os01g04580	19.0587	10.4584	5.94592	22.4758	32.2378	27.7335	2.31376	1.21024	0.0186754	AT1G67000.1	Protein kinase superfamily protein	Ser/Thr protein kinase, putative, expressed
LOC_Os05g28770	4.18531	7.00667	7.66717	1.25745	0.742927	0.796739	0.161652	-2.62903	0.0187121	AT1G17420.1	lipoxygenase 3	GCRP9 - Glycine and cysteine rich family protein precursor, expressed
LOC_Os05g16420	88.3551	59.2907	31.8047	11.5632	27.3189	21.8908	0.339765	-1.55739	0.0187679	AT1G56130.1	Leucine-rich repeat transmembrane protein kinase	SHR5-receptor-like kinase, putative, expressed
LOC_Os02g46860	11.713	15.2441	13.2884	3.45988	4.0764	5.03008	0.317331	-1.65594	0.0187691	AT5G64410.1	oligopeptide transporter 4	oligopeptide transporter 4, putative, expressed
LOC_Os10g37830	31.4821	31.8787	25.3506	67.0518	60.3412	53.9926	2.04115	1.02938	0.018812	AT3G61060.1	phloem protein 2-A13	OsFBX391 - F-box domain containing protein, expressed
LOC_Os05g40770	41.161	38.4866	35.2762	59.9595	92.8749	75.6187	1.98529	0.989353	0.018961	AT1G79620.1	Leucine-rich repeat protein kinase family protein	leucine-rich repeat family protein, putative, expressed
LOC_Os01g18160	13.6537	7.76365	8.95127	2.34309	2.98071	3.08819	0.284069	-1.81569	0.0189986			expressed protein
LOC_Os08g02070	116.87	96.4886	93.8263	61.0576	47.0387	36.129	0.470024	-1.08919	0.019101	AT1G71692.1	AGAMOUS-like 12	OsMADS26 - MADS-box family gene with MIKCc type-box, expressed
LOC_Os03g01990	6.26616	7.46722	8.35859	15.4439	19.256	21.4346	2.5203	1.3336	0.0191111	AT5G23130.1	Peptidoglycan-binding LysM domain-containing protein	lysM domain containing protein, putative, expressed
LOC_Os10g41040	4.63308	3.18774	1.47891	10.3659	15.0656	6.07215	3.31297	1.72813	0.0192147	AT5G47380.1	Protein of unknown function, DUF547	ternary complex factor MIP1, putative, expressed
LOC_Os02g56850	56.2536	57.6734	56.0898	81.6446	123.669	125.857	1.9462	0.960656	0.019217	AT3G24170.2	glutathione-disulfide reductase	glutathione reductase, putative, expressed
LOC_Os03g28260	7.83234	6.50775	5.64672	28.4049	15.4176	12.2433	2.77844	1.47428	0.0192198	AT4G02380.1	senescence-associated gene 21	retrotransposon protein, putative, unclassified, expressed
LOC_Os02g07680	22.1646	12.803	12.6992	56.7565	22.1441	32.5676	2.33012	1.2204	0.0192234	AT4G15110.1	cytochrome P450, family 97, subfamily B, polypeptide 3	cytochrome P450, putative, expressed
LOC_Os03g08320	42.0281	48.9798	61.9116	61.9378	120.642	128.232	2.0305	1.02183	0.0192419	AT1G19180.1	jasmonate-zim-domain protein 1	ZIM domain containing protein, putative, expressed
LOC_Os07g06460	2.07568	4.3588	3.26284	9.61044	10.9333	10.0249	3.08769	1.62653	0.019313	AT1G14060.1	GCK domain-containing protein	expressed protein
LOC_Os01g73960	27.0493	29.6314	20.3669	62.9624	47.4263	49.7249	2.07393	1.05237	0.0193926	AT1G56280.1	drought-induced 19	drought induced 19 protein, putative, expressed
LOC_Os01g19130	37.1509	46.1092	39.6944	62.392	100.106	82.5375	1.99048	0.993115	0.019412	AT3G62260.2	Protein phosphatase 2C family protein	protein phosphatase 2C, putative, expressed
LOC_Os03g58170	6.58092	6.38503	6.11263	16.0562	17.7468	17.1442	2.64453	1.40301	0.0194127	AT3G22850.1	Aluminium induced protein with YGL and LRDR motifs	stem-specific protein TSJT1, putative, expressed
LOC_Os01g43480	20.6051	17.6544	15.6877	36.3421	49.4138	33.8119	2.20966	1.14382	0.0195353	AT5G52882.1	P-loop containing nucleoside triphosphate hydrolases superfamily protein	AAA-type ATPase family protein, putative, expressed
LOC_Os05g20100	24.5925	20.5931	14.5368	4.95346	6.35329	10.8137	0.373534	-1.42069	0.0195365	AT4G01950.1	glycerol-3-phosphate acyltransferase 3	glycerol-3-phosphate acyltransferase, putative, expressed
LOC_Os04g56040	3.19969	4.41459	4.42501	6.32628	16.4338	12.7052	2.89848	1.5353	0.0196354			glycine rich protein family protein, putative, expressed
LOC_Os08g01480	2.56935	0.594891	0.273666	6.35135	8.92316	5.04077	5.5152	2.46341	0.0196575	AT3G48270.1	cytochrome P450, family 71, subfamily A, polypeptide 26	cytochrome P450, putative, expressed
LOC_Os01g58970	24.096	25.6177	12.5509	3.50453	10.989	8.46506	0.371753	-1.42758	0.0196689	AT3G56630.1	cytochrome P450, family 94, subfamily D, polypeptide 2	cytochrome P450, putative, expressed
LOC_Os03g57640	1.59575	0.713038	1.47328	4.98019	8.38463	7.36701	5.15225	2.3652	0.0196708	AT5G06570.1	alpha/beta-Hydrolases superfamily protein	gibberellin receptor GID1L2, putative, expressed
LOC_Os08g01940	12.6567	9.45552	8.11125	24.5734	30.0099	16.9761	2.35424	1.23526	0.0196819	AT5G49900.1	Beta-glucosidase, GBA2 type family protein	non-lysosomal glucosylceramidase, putative, expressed
LOC_Os04g48880	2.76717	3.75886	3.23686	14.4707	8.07213	10.7562	3.33891	1.73938	0.0197265	AT4G25700.1	beta-hydroxylase 1	fatty acid hydroxylase, putative, expressed
LOC_Os11g07950	5.37648	4.55108	1.39691	12.4824	15.1086	7.56356	3.04999	1.6088	0.0197411	AT1G77400.1		expressed protein
LOC_Os09g03200	0.997602	1.91466	0.702265	7.82274	6.88985	4.61784	5.01477	2.32618	0.0198261			expressed protein
LOC_Os01g72970	4.00303	5.31123	4.35309	9.71851	15.2294	14.2058	2.82472	1.49811	0.019867	AT1G77500.1	Protein of unknown function (DUF630 and DUF632)	DUF630/DUF632 domains containing protein, putative, expressed
LOC_Os02g44870	129.193	149.534	142.413	187.7	378.082	283.126	2.01501	1.01079	0.0198882	AT1G20440.1	cold-regulated 47	dehydrin, putative, expressed
LOC_Os10g32940	1.81045	4.45857	6.97184	12.3428	14.3776	13.1333	2.96537	1.56821	0.0198966			expressed protein
LOC_Os01g13690	37.7676	42.0574	73.597	24.4808	19.3457	24.5106	0.446502	-1.16326	0.0199591	AT5G57850.1	D-aminoacid aminotransferase-like PLP-dependent enzymes superfamily protein	ligA, putative, expressed
LOC_Os08g01530	6.47777	13.9871	12.6523	0.550254	2.65946	4.52349	0.240392	-2.05654	0.0200215	AT3G02430.1	Protein of unknown function (DUF679)	expressed protein
LOC_Os02g08490	10.791	8.85121	7.99708	18.3537	25.9941	24.3204	2.4685	1.30364	0.0201156	AT2G25140.1	casein lytic proteinase B4	chaperone protein clpB 1, putative, expressed
LOC_Os03g15050	108.294	119.522	80.8359	27.0845	80.2511	39.3489	0.475752	-1.07172	0.020152	AT4G37870.1	phosphoenolpyruvate carboxykinase 1	phosphoenolpyruvate carboxykinase, putative, expressed
LOC_Os04g52730	31.7714	35.2451	35.5049	64.1935	77.3093	66.4235	2.02513	1.01801	0.0203073	AT1G30620.2	NAD(P)-binding Rossmann-fold superfamily protein	NAD dependent epimerase/dehydratase family domain containing protein, expressed
LOC_Os12g05880	9.53068	12.1469	13.8331	16.0481	30.4322	36.5073	2.32578	1.21772	0.0203181	AT4G14630.1	germin-like protein 9	Cupin domain containing protein, expressed
LOC_Os07g07790	26.8772	34.1218	55.0943	8.94677	7.23177	26.0805	0.365649	-1.45147	0.0204522	AT3G22600.1	Bifunctional inhibitor/lipid-transfer protein/seed storage 2S albumin superfamily protein	LTPL75 - Protease inhibitor/seed storage/LTP family protein precursor, expressed
LOC_Os03g29480	9.1892	3.87814	2.9946	0.696325	1.02291	0.383131	0.146827	-2.76781	0.0204711	AT3G13840.1	GRAS family transcription factor	nodulation-signaling pathway 1 protein, putative, expressed
LOC_Os09g04730	53.6884	103.033	133.383	31.2753	43.03	47.5651	0.42069	-1.24917	0.0205235	AT4G05530.1	indole-3-butyric acid response 1	dehydrogenase/reductase SDR family member 2, putative, expressed
ChrUn.fgenesh.gene.96	14.0214	14.4725	14.5853	40.3684	27.7285	27.9535	2.22112	1.15129	0.0205473
LOC_Os01g60060	18.7693	16.8017	11.7279	3.3412	7.63237	5.17159	0.345494	-1.53327	0.0205517	AT1G79620.1	Leucine-rich repeat protein kinase family protein	leucine-rich repeat family protein, putative, expressed
LOC_Os05g49430	0.234438	0.869907	1.00016	6.0671	5.53876	3.00158	6.19979	2.63222	0.0205739	AT3G61610.1	Galactose mutarotase-like superfamily protein	aldose 1-epimerase, putative, expressed
LOC_Os10g38110	1.06811	0.65389	0.283711	5.62776	5.90074	3.35532	6.58531	2.71925	0.0205802	AT2G45510.1	cytochrome P450, family 704, subfamily A, polypeptide 2	cytochrome P450, putative, expressed
LOC_Os05g10940	14.9869	18.478	15.4256	4.94575	6.31425	4.93358	0.335301	-1.57647	0.0206168	AT1G10970.1	zinc transporter 4 precursor	metal cation transporter, putative, expressed
LOC_Os01g66830	9.7605	9.37199	7.26927	2.11802	2.08442	2.24718	0.252778	-1.98406	0.0206683	AT3G09410.1	Pectinacetylesterase family protein	pectinacetylesterase domain containing protein, expressed
LOC_Os08g31140	1.01528	0.843609	0.495662	5.02667	4.34997	5.66036	5.77763	2.53048	0.0206847	AT4G39700.1	Heavy metal transport/detoxification superfamily protein	heavy metal-associated domain containing protein, expressed
LOC_Os01g01430	7.40462	12.079	6.97654	1.59584	2.21808	1.97856	0.22767	-2.13498	0.0207031	AT3G04070.1	NAC domain containing protein 47	No apical meristem protein, putative, expressed
LOC_Os07g11739	0.594229	0.648556	0.104566	6.93916	4.91749	2.98539	9.19175	3.20034	0.0207068	AT5G25140.1	cytochrome P450, family 71, subfamily B, polypeptide 13	cytochrome P450, putative, expressed
LOC_Os07g26720	0	0.895694	0.796838	5.07213	2.14092	8.09785	7.8347	2.96988	0.0208349	AT3G57040.1	response regulator 9	OsRR7 type-A response regulator, expressed
LOC_Os03g12030	30.5049	15.5612	13.8856	4.98058	4.20994	11.2824	0.344769	-1.5363	0.0208399	AT1G68530.1	3-ketoacyl-CoA synthase 6	3-ketoacyl-CoA synthase, putative, expressed
LOC_Os12g43870	0.054897	0.024315	0.029031	1.89381	4.78544	2.40916	22.9971	4.52338	0.0208688			expressed protein
LOC_Os08g32870	82.2549	95.5353	120.315	44.0776	39.5869	56.681	0.471324	-1.08521	0.0208731	AT1G74920.1	aldehyde dehydrogenase 10A8	aldehyde dehydrogenase, putative, expressed
LOC_Os11g38880	0.060806	0.046113	0	2.08723	3.972	2.79064	22.4857	4.49094	0.0210172			hypothetical protein
LOC_Os07g41820	34.4758	33.7699	30.4052	77.1777	53.8143	66.309	1.99696	0.997806	0.0210337	AT2G31670.1	Stress responsive alpha-beta barrel domain protein	stress responsive A/B Barrel domain containing protein, expressed
LOC_Os07g33550	5.62761	4.52055	2.31141	0.16848	1.01589	0.44667	0.15134	-2.72413	0.0210414	AT5G36110.1	cytochrome P450, family 716, subfamily A, polypeptide 1	cytochrome P450, putative, expressed
LOC_Os05g42080	6.1026	2.69623	3.51773	0.36925	0.36712	0.551805	0.12588	-2.98988	0.0210786			expressed protein
LOC_Os08g20130	7.04299	3.06807	2.59806	0.467779	0	1.27859	0.157303	-2.66839	0.021088	AT3G45070.1	P-loop containing nucleoside triphosphate hydrolases superfamily protein	flavonol sulfotransferase, putative, expressed
LOC_Os01g45640	9.67823	7.59089	6.14587	19.6391	18.5068	21.429	2.52477	1.33615	0.021112	AT2G01400.1		tat pathway signal sequence family protein, expressed
LOC_Os09g35910	43.1957	26.3403	32.2173	15.0969	12.4901	14.8646	0.418915	-1.25527	0.02113	AT2G46680.1	homeobox 7	homeobox associated leucine zipper, putative, expressed
LOC_Os05g46440	5.48215	3.07799	5.35831	0.576861	0	0	0.0616707	-4.01927	0.0211424			expressed protein
LOC_Os01g64840	1.00437	5.82607	6.97098	0.328853	0.25537	0.939186	0.129307	-2.95113	0.0211689	AT2G03200.1	Eukaryotic aspartyl protease family protein	aspartic proteinase nepenthesin-1 precursor, putative, expressed
LOC_Os04g33450	29.7491	34.8421	47.9121	14.9544	8.93814	23.5125	0.422905	-1.2416	0.0212191	AT2G36410.3	Family of unknown function (DUF662)	expressed protein
LOC_Os01g09570	75.8889	59.9685	52.2835	102.723	136.059	122.212	1.91728	0.939058	0.0213114	AT4G26270.1	phosphofructokinase 3	6-phosphofructokinase, putative, expressed
LOC_Os07g45570	53.5261	29.5736	17.1115	4.81269	14.6305	5.33428	0.249499	-2.00289	0.0214942	AT5G18980.1	ARM repeat superfamily protein	expressed protein
LOC_Os09g39810	0.181328	0.438855	0	3.51471	2.45504	3.21164	10.3038	3.36511	0.0215258	AT5G43410.1	Integrase-type DNA-binding superfamily protein	AP2 domain containing protein, expressed
LOC_Os09g36320	7.07426	5.54312	8.88956	14.4079	22.1499	20.3133	2.62169	1.3905	0.021546	AT5G47070.1	Protein kinase superfamily protein	tyrosine protein kinase domain containing protein, putative, expressed
LOC_Os11g07830	71.1194	66.5269	80.474	44.5624	23.3027	33.1408	0.463812	-1.10839	0.0215519	AT1G65870.1	Disease resistance-responsive (dirigent-like protein) family protein	dirigent, putative, expressed
LOC_Os09g25490	20.5753	23.426	46.0571	11.8231	3.37966	14.005	0.326564	-1.61456	0.0215544	AT5G17420.1	Cellulose synthase family protein	CESA9 - cellulose synthase, expressed
LOC_Os11g31640	23.3634	23.1376	25.1923	38.6078	54.9016	52.7133	2.03523	1.02519	0.0215633	AT5G23670.2	long chain base2	serine palmitoyltransferase 2, putative, expressed
LOC_Os10g28320	11.5841	11.8047	12.5074	3.2688	3.85047	3.59369	0.304257	-1.71664	0.0215835	AT1G60750.1	NAD(P)-linked oxidoreductase superfamily protein	oxidoreductase, aldo/keto reductase family protein, putative, expressed
LOC_Os08g08250	0	0	0.208936	5.12995	2.43695	1.97098	19.3303	4.27279	0.0216292			expressed protein
LOC_Os09g26420	445.798	317.445	296.949	168.286	187.448	174.441	0.500216	-0.999376	0.0216511	AT1G53910.1	related to AP2 12	AP2 domain containing protein, expressed
LOC_Os03g30410	8.76549	7.87942	4.11223	1.21755	2.46596	1.26598	0.249297	-2.00406	0.0216736			expressed protein
LOC_Os01g22680	4.65635	8.12873	7.62524	0.234291	1.22079	2.94675	0.227028	-2.13906	0.0216754	AT5G45890.1	senescence-associated gene 12	fruit bromelain precursor, putative, expressed
LOC_Os10g32810	8.69565	5.78265	6.30274	0.890817	1.01221	1.80851	0.190291	-2.39372	0.0216942	AT3G23920.1	beta-amylase 1	beta-amylase, putative, expressed
LOC_Os09g26620	331.789	175.638	70.5862	29.3766	55.7771	17.6885	0.17835	-2.48722	0.021724	AT1G56220.4	Dormancy/auxin associated family protein	auxin-repressed protein, putative, expressed
LOC_Os06g09270	3.71351	9.69513	6.82753	1.04436	0.796879	2.01653	0.202461	-2.30429	0.0217526	AT5G57500.1	Galactosyltransferase family protein	hypro1, putative, expressed
LOC_Os03g19990	3.39592	10.8215	6.96133	1.14091	0.820401	2.0481	0.200636	-2.31734	0.0217686	AT1G21680.1	DPP6 N-terminal domain-like protein	WD40-like Beta Propeller Repeat family protein, expressed
LOC_Os02g15704	0.368629	0.386929	0.30262	5.41695	1.25984	2.8499	7.2352	2.85503	0.0217928			expressed protein
LOC_Os01g52500	195.145	152.81	200.031	78.2116	92.3711	98.7716	0.491814	-1.02382	0.0219055	AT5G25880.1	NADP-malic enzyme 3	NADP-dependent malic enzyme, putative, expressed
LOC_Os04g52980	25.0099	15.8337	9.5951	51.3617	30.7438	27.7611	2.17125	1.11853	0.0219244			expressed protein
LOC_Os06g50050	35.3859	34.8052	28.0366	58.3937	70.8641	66.705	1.99196	0.994185	0.0219756	AT4G27680.1	P-loop containing nucleoside triphosphate hydrolases superfamily protein	AAA-type ATPase family protein, putative, expressed
LOC_Os09g26170	17.7834	27.7781	13.8409	6.29971	9.09843	7.21458	0.383782	-1.38164	0.0220376	AT5G57620.1	myb domain protein 36	MYB family transcription factor, putative, expressed
LOC_Os09g28280	8.00082	9.5774	9.64232	1.86386	2.91325	2.27832	0.26727	-1.90363	0.0220879	AT3G48700.1	carboxyesterase 13	gibberellin receptor GID1L2, putative, expressed
LOC_Os02g32620	7.74425	6.48714	6.14268	17.0522	18.1292	16.6744	2.52277	1.33501	0.0221084	AT5G03700.1	D-mannose binding lectin protein with Apple-like carbohydrate-binding domain	PAN domain-containing protein At5g03700 precursor, putative, expressed
LOC_Os07g07340	14.7918	12.4103	11.6669	3.23172	5.73633	3.44117	0.324471	-1.62384	0.022139	AT2G19440.1	O-Glycosyl hydrolases family 17 protein	glucan endo-1,3-beta-glucosidase precursor, putative, expressed
LOC_Os05g24010	13.4388	9.26434	7.48168	18.4093	27.5085	23.0676	2.27278	1.18446	0.0221745	AT1G79620.1	Leucine-rich repeat protein kinase family protein	receptor protein kinase-like, putative, expressed
LOC_Os04g58890	39.7559	47.4034	43.3115	67.4478	101.188	85.8592	1.94841	0.962294	0.0222044			expressed protein
LOC_Os03g52840	149.805	155.781	185.828	79.4546	69.0184	92.5366	0.490752	-1.02694	0.0223251	AT4G37930.1	serine transhydroxymethyltransferase 1	serine hydroxymethyltransferase, mitochondrial precursor, putative, expressed
LOC_Os09g32670	20.1827	18.207	9.91426	42.2411	59.9065	23.7333	2.5961	1.37635	0.0223359	AT3G23820.1	UDP-D-glucuronate 4-epimerase 6	UDP-glucuronate 4-epimerase, putative, expressed
LOC_Os08g44230	8.15366	17.7703	25.8354	4.55477	3.47563	6.94837	0.293488	-1.76863	0.0223672	AT4G15080.1	DHHC-type zinc finger family protein	zinc finger family protein, putative, expressed
LOC_Os02g06930	10.0742	16.9406	22.2218	25.1935	39.9554	41.0515	2.14993	1.10429	0.0223971	AT1G16670.1	Protein kinase superfamily protein	protein kinase, putative, expressed
LOC_Os09g19720	59.7464	46.5427	31.2226	19.7731	23.7421	17.2874	0.443377	-1.17339	0.0224342			expressed protein
LOC_Os07g25050	840.737	1865.71	1326	128.758	847.941	566.402	0.382717	-1.38565	0.022441			thionin-like peptide, putative, expressed
LOC_Os01g56570	3.07664	6.18072	9.64875	17.9418	10.3081	22.1853	2.64162	1.40142	0.0224565	AT5G39990.1	Core-2/I-branching beta-1,6-N-acetylglucosaminyltransferase family protein	xylosyltransferase, putative, expressed
LOC_Os03g25690	0.200507	1.07463	0.455271	1.86181	5.64783	3.90213	5.7682	2.52812	0.0225634			expressed protein
LOC_Os09g35780	0.266079	0.541653	0.490826	2.11864	6.03281	3.54545	7.50482	2.90782	0.0225634	AT2G45760.1	BON association protein 2	BAP2, putative, expressed
LOC_Os01g03620	3.9494	17.7772	36.7706	0.599879	1.2004	2.18226	0.0728356	-3.77921	0.022575	AT1G23010.1	Cupredoxin superfamily protein	multicopper oxidase domain containing protein, expressed
LOC_Os05g50750	15.0341	28.9626	28.3744	61.6327	38.8373	46.562	2.02738	1.01962	0.0226172	AT5G52882.1	P-loop containing nucleoside triphosphate hydrolases superfamily protein	AAA family ATPase, putative, expressed
LOC_Os12g04990	28.5822	27.3021	22.3487	9.98403	10.6738	10.2902	0.397897	-1.32953	0.0227739	AT5G27600.1	long-chain acyl-CoA synthetase 7	acyl-CoA synthetase protein, putative, expressed
LOC_Os03g17350	28.9254	27.7357	20.827	8.77426	8.07379	14.0492	0.401054	-1.31813	0.0228035	AT3G55090.1	ABC-2 type transporter family protein	white-brown complex homolog protein, putative, expressed
LOC_Os05g16920	35.5553	32.2333	17.9021	7.8347	15.8782	11.3481	0.411219	-1.28202	0.0228164	AT1G56140.1	Leucine-rich repeat transmembrane protein kinase	SHR5-receptor-like kinase, putative, expressed
LOC_Os04g49620	32.6637	27.9034	26.5846	10.923	9.08769	16.4644	0.420519	-1.24976	0.0228934	AT5G47060.1	Protein of unknown function (DUF581)	DUF581 domain containing protein, expressed
LOC_Os09g11250	6.79058	8.94387	10.8978	25.7201	15.7659	22.9515	2.40372	1.26527	0.0229	AT4G26780.1	Co-chaperone GrpE family protein	co-chaperone GrpE protein, putative, expressed
LOC_Os01g22010	442.57	528.578	638.299	262.497	248.192	304.066	0.506324	-0.981866	0.0229675	AT1G02500.2	S-adenosylmethionine synthetase 1	S-adenosylmethionine synthetase, putative, expressed
LOC_Os04g52450	65.494	58.8509	49.3955	19.6362	31.4999	28.2643	0.457942	-1.12676	0.0230518	AT3G22200.1	Pyridoxal phosphate (PLP)-dependent transferases superfamily protein	aminotransferase, putative, expressed
LOC_Os01g28680	31.0372	20.9511	17.8099	54.0635	45.623	44.1298	2.05592	1.03979	0.0230688	AT4G03020.1	transducin family protein / WD-40 repeat family protein	WD domain, G-beta repeat domain containing protein, expressed
LOC_Os08g33140	2.24525	2.84395	2.36202	9.47488	8.18028	9.3028	3.5166	1.81418	0.0230749	AT2G01620.1	RNI-like superfamily protein	F-box domain containing protein, expressed
LOC_Os01g43320	1.82586	2.56803	1.72843	11.1812	8.12729	7.06774	4.15368	2.05439	0.0231216	AT5G41800.1	Transmembrane amino acid transporter family protein	transmembrane amino acid transporter protein, putative, expressed
LOC_Os11g17014	15.7283	7.27124	6.71622	1.93627	3.71689	1.9205	0.262317	-1.93062	0.0232265	AT3G46710.1	NB-ARC domain-containing disease resistance protein	NB-ARC domain containing protein, expressed
LOC_Os05g01030	14.0917	16.911	14.6798	20.4631	40.5131	38.546	2.17087	1.11828	0.0232405	AT3G25610.1	ATPase E1-E2 type family protein / haloacid dehalogenase-like hydrolase family protein	phospholipid-transporting ATPase, putative, expressed
LOC_Os04g53560	9.85708	26.9481	24.4588	5.06561	4.26679	12.1676	0.354103	-1.49776	0.0232748			expressed protein
LOC_Os12g34890	7.83813	10.8635	22.2935	2.95832	3.33977	4.80296	0.276087	-1.8568	0.0233461	AT4G25050.1	acyl carrier protein 4	acyl carrier protein, putative, expressed
LOC_Os02g55610	11.8845	7.26537	5.20322	40.911	22.6581	12.3169	3.09032	1.62776	0.0233561	AT5G11090.1	serine-rich protein-related	serine-rich protein, putative, expressed
LOC_Os02g12070	4.86459	2.23614	1.45811	6.51581	8.58387	12.4779	3.14687	1.65392	0.0234466			expressed protein
LOC_Os01g70820	3.49519	4.5267	5.6223	11.1976	14.3553	15.2889	2.95046	1.56094	0.0234887	AT3G05410.2	Photosystem II reaction center PsbP family protein	lumenal PsbP, putative, expressed
LOC_Os02g53250	3.89432	4.93428	4.89254	10.4904	13.4773	17.3692	2.96958	1.57026	0.0234964			expressed protein
LOC_Os11g10470	33.0114	51.8946	42.4746	54.4738	126.231	105.747	2.24585	1.16726	0.02364			expressed protein
LOC_Os06g02370	79.6271	82.6292	74.0467	36.886	36.3815	39.1629	0.476454	-1.06959	0.0237549			expressed protein
LOC_Os06g10040	4.7334	2.13543	1.93409	12.0851	9.04358	9.39065	3.38565	1.75943	0.0238078			expressed protein
LOC_Os12g02370	12.7129	15.9443	17.5356	4.45653	4.8682	6.59073	0.348774	-1.51964	0.0238232	AT5G05270.2	Chalcone-flavanone isomerase family protein	chalcone--flavonone isomerase, putative, expressed
LOC_Os06g47130	1.16229	1.16376	0.966408	6.30827	7.10161	3.58596	4.81448	2.26738	0.0238615	AT2G20990.2	synaptotagmin A	C2 domain containing protein, expressed
LOC_Os02g50730	16.9934	20.9439	23.1478	29.3988	49.8195	47.7479	2.07324	1.05189	0.0239285	AT1G70170.1	matrix metalloproteinase	metalloendoproteinase 1 precursor, putative, expressed
LOC_Os07g36800	97.3947	92.8283	72.3181	35.9267	53.0505	36.2519	0.477585	-1.06617	0.024033	AT4G22310.1	Uncharacterised protein family (UPF0041)	UPF0041 domain containing protein, putative, expressed
LOC_Os05g48330	7.29345	6.26953	10.3068	1.09455	1.36277	2.79315	0.229645	-2.12252	0.0240405	AT3G12700.1	Eukaryotic aspartyl protease family protein	aspartyl protease family protein, putative, expressed
LOC_Os01g71350	43.3823	60.7193	15.7296	193.881	434.98	111.712	6.16721	2.62462	0.0240736	AT3G57260.1	beta-1,3-glucanase 2	glycosyl hydrolases family 17, putative, expressed
LOC_Os03g29190	39.5756	41.7038	46.3804	69.9434	102.483	76.2554	1.94578	0.960352	0.0241066	AT1G60420.1	DC1 domain-containing protein	PDI, putative, expressed
LOC_Os09g25460	27.6058	19.5487	12.4531	39.0783	53.7207	31.5896	2.08135	1.05752	0.0242132	AT5G48930.1	hydroxycinnamoyl-CoA shikimate/quinate hydroxycinnamoyl transferase	transferase family protein, putative, expressed
LOC_Os01g05810	19.5586	15.851	15.1766	5.33438	7.73339	5.20229	0.364933	-1.4543	0.0242568	AT4G29210.1	gamma-glutamyl transpeptidase 4	gamma-glutamyltranspeptidase 1 precursor, putative, expressed
LOC_Os03g53750	21.7164	16.9482	14.924	33.052	39.1327	42.1688	2.12761	1.08923	0.0243706	AT4G16440.1	ferredoxin hydrogenases	nuclear prelamin A recognition factor, putative, expressed
LOC_Os02g35347	1.4145	5.21334	8.21904	7.05962	16.6069	17.8098	2.75808	1.46367	0.0243708	AT1G53820.1	RING/U-box superfamily protein	RING-H2 finger protein ATL3F, putative
LOC_Os12g44190	34.3093	38.9419	22.8265	57.7546	77.302	54.8457	1.97351	0.980763	0.0243964	AT5G40010.1	AAA-ATPase 1	ATPase 3, putative, expressed
LOC_Os07g43670	76.5375	128.975	105.829	17.9773	63.5571	69.0445	0.484142	-1.0465	0.0244677	AT2G02990.1	ribonuclease 1	ribonuclease T2 family domain containing protein, expressed
LOC_Os10g39540	6.85968	8.11611	6.58383	21.2613	18.7523	15.0231	2.53146	1.33997	0.0246009	AT2G33700.1	Protein phosphatase 2C family protein	protein phosphatase 2C, putative, expressed
LOC_Os02g35329	2.28827	8.14276	13.2388	11.461	27.2097	28.8396	2.82899	1.50029	0.0247742	AT1G53820.1	RING/U-box superfamily protein	RING-H2 finger protein ATL3F, putative, expressed
LOC_Os04g45570	17.0008	15.6028	14.0739	24.7746	40.8725	35.0078	2.14901	1.10367	0.0248124	AT3G49590.3	Autophagy-related protein 13	expressed protein
LOC_Os02g11790	0	0	0	8.39638	3.48974	0.544841	42.4365	5.40723	0.0248407	AT1G80440.1	Galactose oxidase/kelch repeat superfamily protein	OsFBK4 - F-box domain and kelch repeat containing protein, expressed
LOC_Os09g33830	24.1994	28.0906	14.9472	2.8243	12.6547	9.90266	0.380259	-1.39495	0.0249931	AT3G59310.1	Eukaryotic protein of unknown function (DUF914)	solute carrier family 35 member F1, putative, expressed
LOC_Os12g27370	26.5568	21.2575	14.8264	10.9252	7.75841	4.7992	0.37786	-1.40407	0.025038	AT4G19130.1	Replication factor-A protein 1-related	expressed protein
LOC_Os08g01950	19.6944	26.4108	22.5774	6.6217	10.8843	9.48239	0.395583	-1.33795	0.0250642	AT5G67150.1	HXXXD-type acyl-transferase family protein	transferase family protein, putative, expressed
LOC_Os01g12130	5.76938	7.07529	8.28976	27.5	9.73125	15.1509	2.45783	1.29738	0.0251252	AT5G53190.1	Nodulin MtN3 family protein	nodulin MtN3 family protein, putative, expressed
LOC_Os05g41590	6.86857	10.3362	10.9991	17.6879	24.4734	24.2421	2.34015	1.2266	0.0251472	AT2G41540.2	6-phosphogluconate dehydrogenase family protein	glycerol-3-phosphate dehydrogenase, putative, expressed
LOC_Os06g40080	75.471	76.3576	61.2047	33.7328	32.8193	32.8684	0.46744	-1.09715	0.0252541	AT2G26670.1	Plant haem oxygenase (decyclizing) family protein	heme oxygenase 1, putative, expressed
LOC_Os10g13550	11.0858	10.0466	13.3909	27.2003	22.9927	27.4396	2.23795	1.16218	0.025366	AT5G54130.2	Calcium-binding endonuclease/exonuclease/phosphatase family	endonuclease/exonuclease/phosphatase family domain containing protein, expressed
LOC_Os06g36090	101.146	63.3463	44.8679	27.6344	37.2564	26.5226	0.437438	-1.19285	0.0253723	AT3G16340.1	pleiotropic drug resistance 1	ABC-2 type transporter, putative, expressed
LOC_Os03g08410	0.201049	0.383756	0.223224	0.595088	6.15105	2.62929	8.73211	3.12633	0.0254074	AT1G19250.1	flavin-dependent monooxygenase 1	flavin-containing monooxygenase family protein, putative, expressed
LOC_Os07g30970	215.423	227.268	240.627	390.869	417.3	430.48	1.81234	0.857853	0.0254248	AT4G09320.1	Nucleoside diphosphate kinase family protein	nucleoside diphosphate kinase, putative, expressed
LOC_Os07g49330	83.7385	66.1488	51.9233	29.8289	36.5466	28.4247	0.470536	-1.08762	0.0255236	AT5G58700.1	phosphatidylinositol-speciwc phospholipase C4	phospholipase C, putative, expressed
LOC_Os05g02310	18.3452	59.3546	69.2926	9.91783	6.76326	22.7155	0.269509	-1.89159	0.0258016	AT3G53620.1	pyrophosphorylase 4	soluble inorganic pyrophosphatase, putative, expressed
LOC_Os07g39530	12.0756	7.42424	5.6317	2.41072	3.01261	1.4426	0.281773	-1.8274	0.0258645	AT5G48130.1	Phototropic-responsive NPH3 family protein	BTBN16 - Bric-a-Brac, Tramtrack, Broad Complex BTB domain with non-phototropic hypocotyl 3 NPH3 domain, expressed
LOC_Os01g72610	14.153	16.6049	12.7952	20.6673	39.5323	34.2381	2.16035	1.11126	0.0258982	AT2G41640.1	Glycosyltransferase family 61 protein	glycosyltransferase, putative, expressed
LOC_Os05g32150	0.288127	0.155082	0.231517	17.2107	2.93264	2.94383	23.9936	4.58458	0.0261813			expressed protein
LOC_Os09g28050	61.1695	210.002	324.252	35.7946	36.5822	51.3539	0.208202	-2.26394	0.0262959	AT1G77670.1	Pyridoxal phosphate (PLP)-dependent transferases superfamily protein	asparate aminotransferase, putative, expressed
LOC_Os10g42280	62.4678	54.2964	62.4975	28.9741	27.6743	26.47	0.464567	-1.10604	0.0263623	AT4G17870.1	Polyketide cyclase/dehydrase and lipid transport superfamily protein	cyclase/dehydrase family protein, putative, expressed
LOC_Os01g27230	13.9301	7.94323	2.53284	0.582313	2.47452	0.582328	0.15944	-2.64891	0.0266104	AT1G76690.1	12-oxophytodienoate reductase 2	12-oxophytodienoate reductase, putative, expressed
LOC_Os04g10350	8.22607	5.48712	3.58557	20.3649	13.2538	12.1399	2.61715	1.388	0.0266509	AT1G06640.1	2-oxoglutarate (2OG) and Fe(II)-dependent oxygenase superfamily protein	1-aminocyclopropane-1-carboxylate oxidase homolog 2, putative, expressed
LOC_Os12g11660	12.4487	4.86897	1.82151	23.3393	30.3227	10.1813	3.29969	1.72233	0.026812			RALFL45 - Rapid ALkalinization Factor RALF family protein precursor, expressed
LOC_Os07g44550	6.45552	17.8282	22.514	4.56702	0.806654	5.86495	0.244993	-2.02919	0.0269022	AT4G11290.1	Peroxidase superfamily protein	peroxidase precursor, putative, expressed
LOC_Os03g03450	13.7007	11.2958	10.95	22.7325	33.1901	23.8765	2.20985	1.14395	0.0269562	AT5G17990.1	tryptophan biosynthesis 1	anthranilate phosphoribosyltransferase, chloroplast precursor, putative, expressed
LOC_Os09g24330	14.0561	12.4675	9.79677	26.445	30.2948	24.3905	2.22363	1.15292	0.0269799	AT1G70740.1	Protein kinase superfamily protein	TKL_IRAK_DUF26-lg.2 - DUF26 kinases have homology to DUF26 containing loci, expressed
LOC_Os06g35630	13.8312	11.7769	16.2639	4.25303	4.93382	4.8168	0.339173	-1.5599	0.0270139	AT4G20860.1	FAD-binding Berberine family protein	reticuline oxidase-like protein precursor, putative, expressed
LOC_Os12g05680	39.8163	30.5091	18.9485	10.1467	18.1676	9.89695	0.429939	-1.2178	0.02702	AT1G08320.1	bZIP transcription factor family protein	transcription factor, putative, expressed
LOC_Os08g19210	5.34534	5.84546	4.66544	15.0776	12.3647	15.7066	2.6893	1.42723	0.0270302			expressed protein
LOC_Os02g03010	14.0787	13.7165	14.0734	4.2068	4.6466	5.14148	0.338994	-1.56067	0.027033	AT3G61870.1		expressed protein
LOC_Os04g51820	2.62194	2.7212	3.43196	0.258584	0.36596	0.388084	0.14464	-2.78946	0.0270468	AT4G10310.1	high-affinity K+ transporter 1	OsHKT1;1 - Na+ transporter, expressed
LOC_Os02g09810	11.9563	11.9673	5.90466	17.922	30.3948	21.4196	2.32461	1.21699	0.0270617	AT3G30390.1	Transmembrane amino acid transporter family protein	amino acid transporter, putative, expressed
LOC_Os11g20040	4.26959	3.08508	1.87304	0.069495	0.339782	0	0.0744437	-3.74771	0.0270643	AT4G35150.1	O-methyltransferase family protein	O-methyltransferase, putative, expressed
LOC_Os01g72100	62.8191	73.9481	102.314	32.2725	45.6308	37.4093	0.482964	-1.05001	0.0271738	AT1G24620.1	EF hand calcium-binding protein family	OsCML10 - Calmodulin-related calcium sensor protein, expressed
LOC_Os02g25780	5.63841	5.1659	3.64481	9.39595	16.6183	15.0045	2.80144	1.48617	0.0272713	AT2G45360.1	Protein of unknown function (DUF1442)	expressed protein
LOC_Os07g46520	15.6455	17.3221	18.2975	51.0565	29.454	27.4132	2.09877	1.06955	0.0273155	AT2G41250.1	Haloacid dehalogenase-like hydrolase (HAD) superfamily protein	rhythmically expressed gene 2 protein, putative, expressed
LOC_Os11g43860	12.8978	7.42161	7.04177	1.80504	2.6507	2.31707	0.255694	-1.96751	0.0273318	AT2G47600.1	magnesium/proton exchanger	sodium/calcium exchanger protein, putative, expressed
LOC_Os04g01520	19.7894	13.2723	13.0485	4.69556	4.32546	6.74216	0.346114	-1.53068	0.027563	AT1G18010.1	Major facilitator superfamily protein	expressed protein
LOC_Os09g31031	20.34	12.9158	6.69849	31.2267	27.8785	27.902	2.16889	1.11696	0.0276411	AT2G36170.1	Ubiquitin supergroup;Ribosomal protein L40e	ubiquitin family protein, putative, expressed
LOC_Os03g44810	20.7345	15.4551	14.4493	39.3688	33.5199	32.1137	2.06723	1.0477	0.027697	AT2G38920.1	SPX (SYG1/Pho81/XPR1) domain-containing protein / zinc finger (C3HC4-type RING finger) protein-related	expressed protein
LOC_Os04g51150	27.6424	24.3542	20.3077	31.9335	79.0183	58.6378	2.33994	1.22647	0.0278178	AT3G22370.1	alternative oxidase 1A	transposon protein, putative, unclassified, expressed
LOC_Os12g12600	2.98444	8.48534	13.8921	2.28647	1.03902	1.08946	0.183733	-2.44431	0.0278378	AT5G42500.1	Disease resistance-responsive (dirigent-like protein) family protein	dirigent, putative, expressed
LOC_Os02g04840	20.0202	18.7679	13.0919	5.78099	7.80109	5.40161	0.369561	-1.43612	0.0279022	AT4G16130.1	arabinose kinase	GHMP kinases ATP-binding protein, putative, expressed
LOC_Os05g33310	45.3125	43.6508	38.1202	75.0854	94.5388	71.6202	1.8962	0.92311	0.0279091	AT4G02940.1	oxidoreductase, 2OG-Fe(II) oxygenase family protein	oxidoreductase, 2OG-Fe oxygenase family protein, putative, expressed
LOC_Os09g23140	64.3441	59.4602	46.2682	26.9532	30.4479	21.5484	0.465154	-1.10422	0.0279948	AT2G01900.1	DNAse I-like superfamily protein	endonuclease/exonuclease/phosphatase family domain containing protein, expressed
LOC_Os08g40420	9.38807	21.0668	22.3565	6.5621	4.00018	8.16604	0.358272	-1.48087	0.0279988	AT1G76620.1	Protein of unknown function, DUF547	ternary complex factor MIP1, putative, expressed
LOC_Os09g25290	21.915	19.7812	23.5546	10.5358	6.05015	9.20358	0.398005	-1.32914	0.0280069	AT5G57970.2	DNA glycosylase superfamily protein	methyladenine glycosylase, putative, expressed
LOC_Os03g22680	19.2612	20.0681	23.0592	7.71074	6.90278	8.93608	0.380446	-1.39424	0.0280315	AT5G18650.1	CHY-type/CTCHY-type/RING-type Zinc finger protein	RING finger and CHY zinc finger domain-containing protein 1, putative, expressed
LOC_Os03g21400	7.69417	3.72044	2.84166	0.856406	1.37427	0.417148	0.202512	-2.30392	0.0280514	AT5G24910.1	cytochrome P450, family 714, subfamily A, polypeptide 1	cytochrome P450, putative, expressed
LOC_Os01g37110	9.51812	25.8329	20.2866	4.60288	6.2307	9.81543	0.374507	-1.41693	0.0280527	AT3G49290.1	ABL interactor-like protein 2	ABIL2, putative, expressed
LOC_Os08g05480	26.3907	18.6401	10.6902	8.61735	6.93384	5.17174	0.375269	-1.414	0.0280634	AT2G02250.1	phloem protein 2-B2	OsFBX261 - F-box domain containing protein, expressed
LOC_Os02g47650	13.5244	8.08116	6.14531	16.9703	23.9508	24.1842	2.33166	1.22136	0.0280939	AT2G21620.1	Adenine nucleotide alpha hydrolases-like superfamily protein	universal stress protein domain containing protein, putative, expressed
LOC_Os01g47840	5.95582	4.22955	3.17362	12.48	14.1898	11.1621	2.79171	1.48115	0.0281139	AT1G34300.1	lectin protein kinase family protein	S-locus-like receptor protein kinase, putative, expressed
LOC_Os08g38900	538.528	385.367	459.275	178.465	266.698	269.328	0.516665	-0.952698	0.0281527	AT4G34050.1	S-adenosyl-L-methionine-dependent methyltransferases superfamily protein	caffeoyl-CoA O-methyltransferase, putative, expressed
LOC_Os06g08710	3.87344	4.81009	4.08035	13.0904	12.4947	11.6074	2.86994	1.52102	0.0281771	AT2G24130.1	Leucine-rich receptor-like protein kinase family protein	receptor-like protein kinase precursor, putative, expressed
LOC_Os07g26630	145.899	183.548	195.295	90.8418	60.3751	113.936	0.505585	-0.983976	0.0282502	AT2G37170.1	plasma membrane intrinsic protein 2	aquaporin protein, putative, expressed
LOC_Os07g02800	12.8121	17.8671	27.3964	28.8908	45.7894	44.3441	2.04408	1.03145	0.0283281	AT2G03500.1	Homeodomain-like superfamily protein	MYB family transcription factor, putative, expressed
LOC_Os03g45960	3.19072	7.64977	2.27194	15.788	21.5891	7.23112	3.34826	1.74341	0.0283561	AT4G11650.1	osmotin 34	thaumatin, putative, expressed
LOC_Os07g44280	4.0278	13.1952	23.8005	1.34794	0.438748	3.95543	0.146215	-2.77383	0.028398	AT1G64160.1	Disease resistance-responsive (dirigent-like protein) family protein	dirigent, putative, expressed
LOC_Os06g48300	2.48366	1.64921	1.68829	6.88931	7.62778	7.57374	3.65794	1.87103	0.0284231	AT4G31750.1	HOPW1-1-interacting 2	protein phosphatase 2C, putative, expressed
LOC_Os06g10520	79.1972	53.2953	40.2549	119.558	116.597	84.3481	1.85384	0.890521	0.028457	AT4G32180.3	pantothenate kinase 2	pantothenate kinase, putative, expressed
LOC_Os05g35440	4.84711	4.21255	3.01144	12.4153	11.9007	11.0909	2.88632	1.52923	0.0284991	AT1G36370.1	serine hydroxymethyltransferase 7	serine hydroxymethyltransferase, mitochondrial precursor, putative, expressed
LOC_Os07g46860	1.10497	0.668756	0.383825	2.03457	5.97597	5.64026	5.67671	2.50506	0.0285076	AT4G03140.1	NAD(P)-binding Rossmann-fold superfamily protein	sex determination protein tasselseed-2, putative, expressed
LOC_Os02g48470	16.8121	34.6987	51.3214	12.71	6.08743	15.6237	0.336666	-1.57061	0.0285412	AT4G35320.1		expressed protein
LOC_Os11g41160	17.4985	15.0582	15.6842	35.4969	28.7182	37.3262	2.09806	1.06905	0.02857	AT1G18640.2	3-phosphoserine phosphatase	phosphoserine phosphatase, chloroplast precursor, putative, expressed
LOC_Os02g32814	100.822	108.141	85.5827	46.6973	58.0011	39.695	0.490742	-1.02696	0.0285756	AT5G24030.1	SLAC1 homologue 3	heavy metal-associated domain containing protein, expressed
LOC_Os12g05690	0.968274	0.558008	0.367345	5.22867	5.57775	3.23646	6.53843	2.70895	0.0287054	AT5G03890.1		expressed protein
LOC_Os11g13820	0.864589	0.430519	0.760581	3.63118	5.07855	4.82958	5.87485	2.55455	0.0287076	AT1G07160.1	Protein phosphatase 2C family protein	protein phosphatase 2C, putative, expressed
LOC_Os05g34830	1.05488	0.534222	0.239683	4.84583	5.13021	4.07888	6.74324	2.75344	0.0288096	AT1G01720.1	NAC (No Apical Meristem) domain transcriptional regulator superfamily protein	No apical meristem protein, putative, expressed
LOC_Os06g43080	1.30046	0.825457	0.450481	3.88949	4.10479	5.66736	4.85386	2.27913	0.0288471			expressed protein
LOC_Os09g31130	2.50481	3.99821	1.66734	4.88562	14.4544	9.54299	3.44531	1.78463	0.0289185	AT5G47560.1	tonoplast dicarboxylate transporter	citrate transporter, putative, expressed
LOC_Os03g44140	1.24186	0.613206	0.435937	5.74897	4.09961	4.1477	5.51765	2.46405	0.0289832	AT1G21270.1	wall-associated kinase 2	OsWAK26 - OsWAK receptor-like protein kinase, expressed
LOC_Os12g32760	2.20931	2.66684	2.39615	9.57696	7.52738	6.61732	3.17231	1.66553	0.0290144	AT3G18830.1	polyol/monosaccharide transporter 5	transporter family protein, putative, expressed
LOC_Os05g34170	35.3281	60.9652	91.1153	23.5972	18.0943	32.8192	0.398547	-1.32718	0.0290457	AT5G12250.1	beta-6 tubulin	tubulin/FtsZ domain containing protein, putative, expressed
LOC_Os07g48560	4.0609	2.53196	1.14156	10.3152	12.0844	5.02854	3.45117	1.78708	0.0290661	AT3G03660.1	WUSCHEL related homeobox 11	homeobox domain containing protein, expressed
LOC_Os07g35330	3.68791	3.27108	2.36596	8.83269	11.0034	9.22973	3.05101	1.60929	0.0290997	AT4G23180.1	cysteine-rich RLK (RECEPTOR-like protein kinase) 10	TKL_IRAK_DUF26-lc.13 - DUF26 kinases have homology to DUF26 containing loci, expressed
LOC_Os05g38460	3.15709	2.82961	3.10373	7.66353	10.3214	10.7999	3.09729	1.63101	0.0291092	AT3G09370.2	myb domain protein 3r-3	MYB family transcription factor, putative, expressed
LOC_Os07g43010	27.5526	26.5342	28.2424	61.8303	49.3527	51.8099	1.97621	0.982737	0.0291105	AT1G34640.1	peptidases	expressed protein
LOC_Os02g53870	5.47666	7.71226	6.55982	18.6646	11.8433	19.4026	2.50442	1.32448	0.0291507			expressed protein
LOC_Os05g12630	127.998	60.6285	33.0143	12.6823	27.3156	6.08129	0.20897	-2.25863	0.0291778	AT5G25610.1	BURP domain-containing protein	expressed protein
LOC_Os07g43160	0.467251	1.35234	1.31584	6.12945	2.4795	5.85713	4.29818	2.10372	0.0291899	AT5G65140.1	Haloacid dehalogenase-like hydrolase (HAD) superfamily protein	uncharacterized glycosyl hydrolase Rv2006/MT2062, putative, expressed
LOC_Os12g19304	3.21553	3.4662	3.14992	11.5581	9.55422	7.44185	2.84793	1.50991	0.0291985	AT5G50210.1	quinolinate synthase	Fe-S metabolism associated domain containing protein, expressed
LOC_Os03g52630	77.5012	94.8153	147.881	58.807	33.2213	67.2577	0.497932	-1.00598	0.0292129	AT5G49720.1	glycosyl hydrolase 9A1	endoglucanase, putative, expressed
LOC_Os11g35020	37.6397	33.1108	19.5975	66.1125	59.7015	50.9933	1.95379	0.966276	0.0293333	AT4G27745.1	Yippee family putative zinc-binding protein	yippee zinc-binding protein, putative, expressed
LOC_Os07g42626	39.0566	42.8983	37.8523	18.1902	14.8169	21.2009	0.453827	-1.13979	0.0293885	AT3G14350.1	STRUBBELIG-receptor family 7	STRUBBELIG-RECEPTOR FAMILY 6 precursor, putative, expressed
LOC_Os01g66350	20.5461	23.832	23.6618	61.8003	33.9458	42.3883	2.02567	1.0184	0.0294073	AT5G49820.1	Protein of unknown function, DUF647	DUF647 domain containing protein, putative, expressed
LOC_Os03g20120	27.5202	12.7922	7.87269	22.1584	47.1667	49.7282	2.46165	1.29963	0.029547	AT2G47180.1	galactinol synthase 1	glycosyl transferase 8 domain containing protein, putative, expressed
LOC_Os06g11130	15.707	26.6594	44.4087	10.4034	6.75319	14.2796	0.364469	-1.45613	0.0297901	AT1G47480.1	alpha/beta-Hydrolases superfamily protein	gibberellin receptor GID1L2, putative, expressed
LOC_Os12g32400	5.87482	13.7924	24.3261	3.73795	2.20131	3.99713	0.231105	-2.11338	0.0297941	AT4G33880.1	ROOT HAIR DEFECTIVE 6-LIKE 2	helix-loop-helix DNA-binding domain containing protein, expressed
LOC_Os02g38140	6.93745	17.575	25.3847	24.037	37.3321	43.1995	2.08913	1.0629	0.0297983	AT5G14480.1	beta-1,4-N-acetylglucosaminyltransferase family protein	glycosyl transferase family 17 protein, putative, expressed
LOC_Os10g27980	5.99555	2.24802	3.5597	0.262993	0.380893	0.676738	0.1339	-2.90078	0.0301082	AT1G08230.2	Transmembrane amino acid transporter family protein	transmembrane amino acid transporter protein, putative, expressed
LOC_Os06g41360	13.8838	10.1763	5.69501	22.171	26.452	19.8485	2.28818	1.1942	0.03013	AT2G44530.1	Phosphoribosyltransferase family protein	phosphoribosyl transferase, putative, expressed
LOC_Os07g18990	13.8944	8.73806	4.50636	27.3348	39.1736	13.819	2.93844	1.55505	0.030156	AT5G48490.1	Bifunctional inhibitor/lipid-transfer protein/seed storage 2S albumin superfamily protein	LTPL40 - Protease inhibitor/seed storage/LTP family protein precursor, expressed
LOC_Os02g50174	60.8017	61.8023	54.231	34.1564	23.4873	26.8889	0.478915	-1.06216	0.0302137	AT1G70680.1	Caleosin-related family protein	caleosin related protein, putative, expressed
LOC_Os07g01150	9.31719	22.9493	31.5375	94.976	26.2194	61.4615	2.85407	1.51302	0.0302413	AT2G29390.2	sterol 4-alpha-methyl-oxidase 2-2	fatty acid hydroxylase, putative, expressed
LOC_Os03g15080	19.3357	21.8709	16.5925	30.8107	49.2478	38.2091	2.04078	1.02912	0.0302686			expressed protein
LOC_Os08g32970	19.6584	15.0169	13.5244	42.9227	32.304	26.5488	2.10466	1.07359	0.0303292	AT1G68090.1	annexin 5	annexin, putative, expressed
LOC_Os08g40150	21.4868	20.5779	19.8126	46.2377	39.2935	40.0578	2.02468	1.01769	0.0304684	AT2G33620.2	AT hook motif DNA-binding family protein	AT hook motif domain containing protein, expressed
LOC_Os10g06630	20.7561	19.3737	12.9503	42.8651	35.0989	30.5973	2.03936	1.02812	0.0305684	AT2G16600.1	rotamase CYP 3	peptidyl-prolyl cis-trans isomerase, putative, expressed
LOC_Os08g33300	0.711882	1.42977	0.664154	14.4901	3.60371	4.29671	7.30586	2.86905	0.0305762	AT5G38450.1	cytochrome P450, family 735, subfamily A, polypeptide 1	cytochrome P450 72A1, putative, expressed
LOC_Os08g39840	0.16189	1.12152	0.095064	1.3781	7.46374	4.74392	8.27287	3.04839	0.0305896	AT3G45140.1	lipoxygenase 2	lipoxygenase, chloroplast precursor, putative, expressed
LOC_Os05g48850	6.04961	5.02871	11.0268	2.01137	0.487983	2.72295	0.246476	-2.02048	0.0307397	AT4G28500.1	NAC domain containing protein 73	no apical meristem protein, putative, expressed
LOC_Os11g01490	27.8489	23.2157	17.8414	9.68595	11.3794	7.35684	0.415025	-1.26873	0.0308619	AT5G05520.1	Outer membrane OMP85 family protein	outer membrane protein, OMP85 family, putative, expressed
LOC_Os11g24340	13.2734	14.6797	8.67481	2.58247	5.65028	3.03968	0.31338	-1.67402	0.0310138	AT1G73280.1	serine carboxypeptidase-like 3	OsSCP53 - Putative Serine Carboxypeptidase homologue, expressed
LOC_Os12g08810	67.2094	56.1122	47.6151	110.242	102.488	104.265	1.85296	0.889829	0.0310262	AT5G55120.1	galactose-1-phosphate guanylyltransferase (GDP)s;GDP-D-glucose phosphorylases;quercetin 4\'-O-glucosyltransferases	VTC2, putative, expressed
LOC_Os09g28580	1.35047	3.98882	3.92358	15.6855	4.60293	7.71741	2.95997	1.56558	0.0310465			expressed protein
LOC_Os01g12320	30.2321	19.1071	16.0206	7.86997	11.4808	7.19457	0.408855	-1.29034	0.0310952	AT5G45910.1	GDSL-like Lipase/Acylhydrolase superfamily protein	GDSL-like lipase/acylhydrolase, putative, expressed
LOC_Os11g14140	78.5448	59.3076	30.3476	148.171	114.596	65.7836	1.95163	0.964683	0.031222	AT2G44130.1	Galactose oxidase/kelch repeat superfamily protein	OsFBK25 - F-box domain and kelch repeat containing protein, expressed
LOC_Os09g32560	48.2124	27.8764	22.417	18.1447	14.9916	10.039	0.440008	-1.1844	0.0312405	AT1G78910.1	Pseudouridine synthase family protein	expressed protein
LOC_Os01g72600	6.19776	4.87436	5.11737	11.5994	16.0728	14.2011	2.55758	1.35478	0.0314222	AT1G08315.1	ARM repeat superfamily protein	spotted leaf 11, putative, expressed
LOC_Os11g47570	0.377242	0.494718	0.304439	8.63644	3.4895	1.25985	9.26971	3.21252	0.0314277	AT5G24090.1	chitinase A	glycosyl hydrolase, putative, expressed
LOC_Os09g25770	18.9286	12.3551	9.75965	4.32473	5.13515	4.75652	0.351118	-1.50997	0.031558	AT4G30420.1	nodulin MtN21 /EamA-like transporter family protein	auxin-induced protein 5NG4, putative, expressed
LOC_Os08g35860	23.1611	19.3408	8.79812	49.3244	33.6332	21.6647	2.03338	1.02388	0.0315955	AT5G21482.1	cytokinin oxidase 7	cytokinin dehydrogenase precursor, putative, expressed
LOC_Os08g14760	14.4169	15.1995	14.0234	3.801	6.41475	5.31418	0.360264	-1.47287	0.0316853	AT3G21240.1	4-coumarate:CoA ligase 2	AMP-binding domain containing protein, expressed
LOC_Os07g10440	15.734	14.6543	21.9351	8.02881	3.1591	8.59838	0.3817	-1.38949	0.0318591			expressed protein
LOC_Os04g46630	1.21122	0.442638	1.06112	4.11507	7.47813	24.2506	11.9881	3.58353	0.0319311	AT1G65680.1	expansin B2	expansin precursor, putative, expressed
LOC_Os08g44940	2.30408	3.48955	8.15244	8.74402	20.4551	11.4699	2.87582	1.52397	0.0319943	AT2G42440.1	Lateral organ boundaries (LOB) domain family protein	DUF260 domain containing protein, putative, expressed
LOC_Os05g04440	3.60626	48.4294	80.0732	2.14144	1.54823	7.7897	0.0889622	-3.49066	0.0321319	AT4G33420.1	Peroxidase superfamily protein	peroxidase precursor, putative, expressed
LOC_Os05g42200	20.8019	10.5203	6.91094	4.23974	4.78082	2.36559	0.303276	-1.7213	0.0321469	AT5G06150.1	Cyclin family protein	cyclin-B1-1, putative, expressed
LOC_Os02g15020	0.233698	0.217537	0	12.7638	4.40246	1.43594	25.1615	4.65315	0.0321944	AT4G28890.1	RING/U-box superfamily protein	zinc finger, C3HC4 type domain containing protein, expressed
LOC_Os09g18450	7.83409	15.7998	28.5236	3.24234	2.50226	6.54638	0.240022	-2.05876	0.0323858	AT1G17020.1	senescence-related gene 1	flavonol synthase/flavanone 3-hydroxylase, putative, expressed
LOC_Os04g55740	30.1273	33.8147	25.9294	62.1243	74.1334	37.412	1.92932	0.948096	0.0325478	AT5G05340.1	Peroxidase superfamily protein	peroxidase precursor, putative, expressed
LOC_Os02g48080	56.9322	37.4404	31.5731	21.1726	21.3523	15.6761	0.46339	-1.1097	0.0325949	AT4G21390.1	S-locus lectin protein kinase family protein	cysteine-rich receptor-like protein kinase 7 precursor, putative, expressed
LOC_Os03g25340	0.463416	1.23408	2.22907	5.86583	2.66436	7.23749	3.8016	1.92661	0.0326775	AT4G33420.1	Peroxidase superfamily protein	peroxidase precursor, putative, expressed
LOC_Os04g51680	11.9903	15.397	22.1056	36.2766	31.9781	32.8293	2.03612	1.02582	0.0326798	AT4G29905.1		expressed protein
LOC_Os03g50280	5.14725	9.71486	16.0269	21.3054	22.3629	25.8496	2.23855	1.16256	0.0327812	AT4G39670.1	Glycolipid transfer protein (GLTP) family protein	GLTP domain containing protein, putative, expressed
LOC_Os08g20544	48.2314	34.6578	40.6706	22.4651	15.613	19.189	0.464776	-1.10539	0.0328263	AT1G05500.1	Calcium-dependent lipid-binding (CaLB domain) family protein	expressed protein
LOC_Os06g24490	3.81436	8.18978	4.75457	0.429107	1.01901	1.7823	0.206957	-2.2726	0.0330559	AT5G46090.1	Protein of unknown function (DUF679)	expressed protein
LOC_Os10g03440	0.647234	0.4591	0.226821	2.31057	4.79756	3.73848	6.8252	2.77087	0.0331417	AT5G37490.1	ARM repeat superfamily protein	avr9/Cf-9 rapidly elicited protein 74, putative, expressed
LOC_Os12g03720	8.7536	12.0381	14.4399	18.6239	29.6736	26.9419	2.12598	1.08813	0.0331914	AT3G24090.1	glutamine-fructose-6-phosphate transaminase (isomerizing)s;sugar binding;transaminases	glucosamine--fructose-6-phosphate aminotransferase 1, putative, expressed
LOC_Os04g53860	31.5561	24.7768	18.9775	8.21524	14.9256	9.43971	0.434868	-1.20135	0.0332218	AT1G61720.1	NAD(P)-binding Rossmann-fold superfamily protein	reductase, putative, expressed
LOC_Os12g06410	0.072966	0.143061	0.089906	1.3277	3.11214	4.05187	14.5094	3.85891	0.0332748	AT3G11840.1	plant U-box 24	U-box domain-containing protein, putative, expressed
LOC_Os05g48590	29.4339	29.8112	33.3157	56.6392	58.4756	60.9041	1.89874	0.925046	0.0332935	AT2G22670.4	indoleacetic acid-induced protein 8	OsIAA19 - Auxin-responsive Aux/IAA gene family member, expressed
LOC_Os10g07114	0	0	0	3.2755	4.43308	1.2891	30.9923	4.95384	0.0333432			expressed protein
LOC_Os10g36580	5.02756	4.51672	3.39615	11.4188	14.0563	11.1012	2.78513	1.47774	0.033379	AT5G24660.1	response to low sulfur 2	UP-9A, putative, expressed
LOC_Os02g48850	0.086414	0.185363	0	2.38406	3.41641	3.26664	16.3825	4.03408	0.0334296	AT1G62420.1	Protein of unknown function (DUF506)	plant-specific domain TIGR01615 family protein, expressed
LOC_Os04g57350	0.328976	0.566806	0.411963	2.99166	4.07978	4.26951	7.24054	2.8561	0.0334408	AT3G20290.2	EPS15 homology domain 1	EH domain-containing protein 1, putative, expressed
LOC_Os07g26550	0.325171	0.234571	0.545389	4.18196	3.86065	2.92518	8.01903	3.00343	0.03349	AT1G06515.1	Protein of unknown function (DUF3317)	expressed protein
LOC_Os02g41520	10.4112	9.8033	9.72936	19.6804	23.5968	22.5167	2.18536	1.12787	0.0334926	AT5G18480.1	plant glycogenin-like starch initiation protein 6	glycosyl transferase 8 domain containing protein, putative, expressed
LOC_Os08g42800	16.4406	11.964	11.1667	15.3901	31.0931	36.8821	2.09838	1.06928	0.0334947			expressed protein
LOC_Os04g44550	4.15897	4.2115	4.79874	14.4554	11.3401	11.086	2.76049	1.46492	0.033496	AT5G23395.1	Cox19-like CHCH family protein	CHCH domain containing protein, expressed
LOC_Os01g74020	0.359833	0.254964	0.216275	3.28423	3.2154	2.46182	8.18821	3.03355	0.0335865	AT3G46640.3	Homeodomain-like superfamily protein	MYB family transcription factor, putative, expressed
LOC_Os12g34045	0.193497	0	0	3.2361	3.36769	2.45709	18.9685	4.24553	0.0335865	ATMG01270.1	mitochondrial ribosomal protein S7	mitochondrial ribosomal protein S7, putative, expressed
LOC_Os05g49770	40.2922	33.4346	22.2533	62.4221	65.4048	54.1818	1.89352	0.921073	0.0336343	AT1G30820.1	CTP synthase family protein	CTP synthase, putative, expressed
LOC_Os01g11460	1.29498	1.16957	1.52681	12.2213	4.54494	3.05286	4.6883	2.22906	0.0337001	AT5G17600.1	RING/U-box superfamily protein	zinc finger, C3HC4 type domain containing protein, expressed
LOC_Os03g08720	35.0679	40.5244	19.2162	10.6423	13.5824	16.5642	0.432021	-1.21083	0.0338265	AT5G48930.1	hydroxycinnamoyl-CoA shikimate/quinate hydroxycinnamoyl transferase	transferase family protein, putative, expressed
LOC_Os04g05070	13.9838	6.87472	4.87669	3.00221	2.25788	1.59545	0.274841	-1.86333	0.0339499	AT3G44940.1	Protein of unknown function (DUF1635)	expressed protein
LOC_Os08g04210	0.042486	0	0	4.88615	1.51736	1.20206	23.0829	4.52875	0.0341624	AT5G48540.1	receptor-like protein kinase-related family protein	cysteine-rich repeat secretory protein 55 precursor, putative, expressed
LOC_Os09g30506	0	0.16593	0.153909	4.79338	1.88393	1.37244	13.4708	3.75177	0.0341624	AT2G44310.1	Calcium-binding EF-hand family protein	EF hand family protein, expressed
LOC_Os03g48970	86.9743	64.8076	57.8272	37.4435	32.4556	34.4791	0.498684	-1.0038	0.0341794	AT3G20910.1	nuclear factor Y, subunit A9	nuclear transcription factor Y subunit, putative, expressed
LOC_Os04g53230	39.7736	66.9094	96.1682	31.5355	19.9504	39.4921	0.44931	-1.15422	0.0342089	AT1G11860.1	Glycine cleavage T-protein family	aminomethyltransferase, putative, expressed
LOC_Os03g03034	3.03431	12.2024	4.16782	19.4334	10.8704	16.6446	2.39784	1.26174	0.0342338	AT5G24530.1	2-oxoglutarate (2OG) and Fe(II)-dependent oxygenase superfamily protein	flavonol synthase/flavanone 3-hydroxylase, putative, expressed
LOC_Os02g47780	42.3404	29.1999	20.0225	11.4242	8.61033	19.8821	0.437791	-1.19169	0.0343465	AT2G18360.1	alpha/beta-Hydrolases superfamily protein	hydrolase, alpha/beta fold family domain containing protein, expressed
LOC_Os05g38264	23.6023	16.4125	10.8142	53.3244	31.3632	21.8312	2.0892	1.06295	0.0343854	AT5G02090.1		expressed protein
LOC_Os02g57410	19.9285	18.5239	18.6746	38.0551	42.228	35.9357	2.02899	1.02076	0.0345632	AT5G04250.1	Cysteine proteinases superfamily protein	OTU-like cysteine protease family protein, putative, expressed
LOC_Os01g62430	15.0096	29.5849	48.0088	37.2657	100.927	122.529	2.80961	1.49037	0.0346456	AT3G55470.2	Calcium-dependent lipid-binding (CaLB domain) family protein	C2 domain containing protein, putative, expressed
LOC_Os04g41260	11.0688	11.0178	10.7843	25.9811	23.391	23.1999	2.19687	1.13545	0.034729	AT5G14220.2	Flavin containing amine oxidoreductase family	amine oxidase, flavin-containing, domain containing protein, expressed
LOC_Os06g05284	12.7528	7.25538	7.85161	1.54648	4.2578	2.36996	0.300934	-1.73248	0.0347949	AT3G29680.1	HXXXD-type acyl-transferase family protein	transferase family protein, putative, expressed
LOC_Os09g11460	33.5684	31.2869	22.2243	13.5097	13.2347	10.53	0.430014	-1.21755	0.0348524	AT1G72360.2	Integrase-type DNA-binding superfamily protein	AP2 domain containing protein, expressed
LOC_Os02g09359	36.3494	34.5159	51.7573	18.4613	16.3315	23.0663	0.473136	-1.07967	0.034904	AT3G15890.1	Protein kinase superfamily protein	BRASSINOSTEROID INSENSITIVE 1-associated receptor kinase 1 precursor, putative, expressed
LOC_Os11g03900	10.8678	12.0499	13.6574	19.2851	32.6437	27.1539	2.15275	1.10618	0.034915	AT3G24090.1	glutamine-fructose-6-phosphate transaminase (isomerizing)s;sugar binding;transaminases	glucosamine--fructose-6-phosphate aminotransferase 1, putative, expressed
LOC_Os05g34030	12.4501	8.52738	6.78709	2.89536	2.99213	2.12936	0.296347	-1.75464	0.0349241	AT1G68570.1	Major facilitator superfamily protein	peptide transporter PTR2, putative, expressed
LOC_Os06g48500	79.3675	62.6482	34.8185	31.8724	35.2167	18.1788	0.483068	-1.0497	0.0349295			expressed protein
LOC_Os05g07240	6.01205	10.179	11.7375	2.43414	1.67164	4.44008	0.313365	-1.67408	0.0349357	AT2G30230.1		expressed protein
LOC_Os06g39370	14.998	14.3086	8.12661	32.2692	28.7403	18.1187	2.10499	1.07382	0.0349843	AT1G15670.1	Galactose oxidase/kelch repeat superfamily protein	OsFBK16 - F-box domain and kelch repeat containing protein, expressed
LOC_Os05g39930	18.7597	48.7202	49.8215	47.05	115.839	112.209	2.34179	1.22761	0.035133	AT5G01830.1	ARM repeat superfamily protein	spotted leaf 11, putative, expressed
LOC_Os04g57130	2.88409	8.44815	21.4032	0.285591	0	1.60675	0.0663633	-3.91347	0.0352312	AT5G42500.1	Disease resistance-responsive (dirigent-like protein) family protein	dirigent-like protein pDIR17, putative, expressed
LOC_Os06g03810	4.78487	14.812	15.4217	14.6163	34.8981	31.3156	2.29709	1.19981	0.0352313			expressed protein
LOC_Os07g09190	7.05189	11.4222	4.94056	17.873	19.0053	16.9472	2.28237	1.19053	0.0352684	AT4G15560.1	Deoxyxylulose-5-phosphate synthase	transketolase, putative, expressed
LOC_Os04g49450	2.53753	3.3379	3.88884	11.8314	10.9137	6.7109	2.9566	1.56394	0.0352872			MYB family transcription factor, putative, expressed
LOC_Os01g43774	0.980703	1.01124	0.385368	1.77015	15.6174	7.74266	9.49844	3.24769	0.0354629	AT3G14690.1	cytochrome P450, family 72, subfamily A, polypeptide 15	cytochrome P450 72A1, putative, expressed
LOC_Os03g09070	2.24831	3.13342	3.7786	5.3538	12.5166	9.61404	2.93694	1.55431	0.0355131	AT1G78230.1	Outer arm dynein light chain 1 protein	leucine rich repeat domain containing protein, putative, expressed
LOC_Os07g05380	19.4062	17.5725	19.1906	5.19981	8.75866	8.41458	0.401511	-1.31649	0.0355567	AT1G30540.1	Actin-like ATPase superfamily protein	ATPase BadF/BadG/BcrA/BcrD type, putative, expressed
LOC_Os02g19924	15.0798	9.2456	6.33534	2.50227	3.68602	2.38299	0.286534	-1.80322	0.0356081	AT5G36160.1	Tyrosine transaminase family protein	aminotransferase, classes I and II, domain containing protein, expressed
LOC_Os05g42000	9.86834	9.74914	10.2161	3.111	2.39119	4.18515	0.331436	-1.5932	0.0357116	AT3G21770.1	Peroxidase superfamily protein	peroxidase precursor, putative, expressed
LOC_Os07g35750	1.51039	1.77545	1.01095	8.46108	7.37862	5.15626	4.63279	2.21188	0.0357687	AT4G05200.1	cysteine-rich RLK (RECEPTOR-like protein kinase) 25	TKL_IRAK_DUF26-ld.3 - DUF26 kinases have homology to DUF26 containing loci, expressed
LOC_Os07g38630	9.49984	24.6458	40.547	42.7103	47.9784	54.3872	1.93853	0.954966	0.0357712			expressed protein
LOC_Os07g04950	16.3837	19.3779	18.8705	4.11385	7.87624	8.87974	0.385382	-1.37564	0.0357894	AT5G09530.1	hydroxyproline-rich glycoprotein family protein	retrotransposon protein, putative, unclassified, expressed
LOC_Os03g01740	83.8201	129.442	130.821	175.483	211.521	221.116	1.7667	0.821054	0.0359462			expressed protein
LOC_Os07g43070	42.0702	71.473	96.098	33.3423	21.8064	43.6711	0.472131	-1.08274	0.035958	AT1G35780.1		expressed protein
LOC_Os02g48870	30.7416	58.8904	112.193	10.593	15.9829	27.1796	0.267436	-1.90273	0.0359954	AT5G10770.1	Eukaryotic aspartyl protease family protein	aspartic proteinase nepenthesin-2 precursor, putative, expressed
LOC_Os02g03020	26.1884	15.9553	10.21	7.38694	8.43623	4.69044	0.395292	-1.33901	0.036047	AT2G46600.1	Calcium-binding EF-hand family protein	EF hand family protein, putative, expressed
LOC_Os01g06590	19.1206	20.8052	23.2787	31.9959	48.282	43.6329	1.95594	0.967861	0.0361495	AT5G42940.1	RING/U-box superfamily protein	zinc finger, C3HC4 type domain containing protein, expressed
LOC_Os01g38229	109.105	47.1699	40.5523	12.9721	31.4012	14.2577	0.298949	-1.74203	0.0363877	AT3G25230.2	rotamase FKBP 1	peptidyl-prolyl isomerase, putative, expressed
LOC_Os05g40270	21.941	13.6327	10.2503	4.42984	8.09035	5.44514	0.396005	-1.33641	0.0365056	AT1G06840.1	Leucine-rich repeat protein kinase family protein	expressed protein
LOC_Os04g25400	73.1381	49.5734	33.4518	27.8759	27.1262	20.3427	0.483466	-1.04851	0.0365234	AT1G04620.1	coenzyme F420 hydrogenase family / dehydrogenase, beta subunit family	uncharacterized protein all1601, putative, expressed
LOC_Os01g52750	3.92599	5.19224	9.69421	1.16617	0.741547	1.77433	0.208349	-2.26293	0.0365299	AT5G45650.1	subtilase family protein	OsSub3 - Putative Subtilisin homologue, expressed
LOC_Os05g02770	60.9427	57.7523	40.9985	69.747	122.112	99.437	1.82255	0.865959	0.0365482			glycine-rich cell wall structural protein precursor, putative, expressed
LOC_Os06g40360	68.4312	56.0889	43.4977	103.334	111.126	89.2251	1.80602	0.852813	0.0365534	AT2G25490.1	EIN3-binding F box protein 1	OsFBL30 - F-box domain and LRR containing protein, expressed
LOC_Os01g67090	8.66063	9.48755	15.9411	4.09972	1.58621	4.9368	0.31762	-1.65463	0.0365578	AT3G59690.1	IQ-domain 13	IQ calmodulin-binding motif domain containing protein, expressed
LOC_Os05g50920	13.5237	15.9658	14.1894	3.34837	6.64264	6.49111	0.381595	-1.38989	0.0366437	AT5G41800.1	Transmembrane amino acid transporter family protein	transmembrane amino acid transporter protein, putative, expressed
LOC_Os01g57700	7.75306	13.7388	13.5362	1.54098	4.68704	5.10242	0.329213	-1.60291	0.0366441	AT1G61740.1	Sulfite exporter TauE/SafE family protein	membrane protein, putative, expressed
LOC_Os06g24730	14.1744	11.0223	11.0072	2.93864	5.1111	3.59425	0.327197	-1.61177	0.0366496	AT5G13800.1	pheophytinase	hydrolase, alpha/beta fold family domain containing protein, expressed
LOC_Os07g02100	17.0233	15.7703	10.9664	5.36024	5.56823	4.87914	0.365583	-1.45173	0.0367262	AT5G61290.1	Flavin-binding monooxygenase family protein	flavin-containing monooxygenase family protein, putative, expressed
LOC_Os02g21040	10.7546	20.9554	26.1907	24.7383	47.9217	42.4748	1.98339	0.987971	0.0368942	AT3G59080.1	Eukaryotic aspartyl protease family protein	aspartic proteinase nepenthesin precursor, putative, expressed
LOC_Os05g23670	7.38288	9.80668	8.91722	21.9732	17.578	18.6352	2.21482	1.14719	0.036906	AT1G08620.2	Transcription factor jumonji (jmj) family protein / zinc finger (C5HC2 type) family protein	transcription factor jumonji, putative, expressed
LOC_Os01g52410	16.2496	50.4303	42.9212	66.6187	50.9592	84.8322	1.84448	0.883212	0.0369077	AT2G36890.1	Duplicated homeodomain-like superfamily protein	myb-like DNA-binding domain containing protein, putative, expressed
LOC_Os02g44630	606.164	661.999	861.753	389.891	330.568	419.054	0.535069	-0.902202	0.0370079	AT2G45960.2	plasma membrane intrinsic protein 1B	aquaporin protein, putative, expressed
LOC_Os05g48270	16.2707	28.8279	58.7148	7.54811	3.99803	12.7738	0.236472	-2.08026	0.0370698	AT3G61750.1	Cytochrome b561/ferric reductase transmembrane with DOMON related domain	auxin-responsive protein, putative, expressed
LOC_Os10g25674	10.904	8.92159	10.4194	20.1785	22.6029	22.8212	2.15756	1.1094	0.037223	AT5G45550.1	Mob1/phocein family protein	mps one binder kinase activator-like 1A, putative, expressed
LOC_Os03g16910	44.1256	46.1121	45.078	16.3845	25.3071	23.3325	0.481685	-1.05384	0.0373174	AT2G37570.1	HSP20-like chaperones superfamily protein	SLT1 protein, putative, expressed
LOC_Os09g29310	11.4573	11.4948	11.8991	15.9735	31.6865	24.5082	2.06161	1.04377	0.0373313	AT3G05200.1	RING/U-box superfamily protein	zinc finger, C3HC4 type domain containing protein, expressed
LOC_Os02g06380	5.36878	6.02032	14.4532	1.68909	1.24842	2.7869	0.230447	-2.11749	0.0373726	AT5G67210.1	Protein of unknown function (DUF579)	plant-specific domain TIGR01627 family protein, expressed
LOC_Os10g39260	15.4929	28.0503	16.4531	24.4742	71.1353	58.3029	2.55758	1.35478	0.0374224	AT2G03200.1	Eukaryotic aspartyl protease family protein	aspartic proteinase nepenthesin, putative, expressed
LOC_Os01g63180	8.41542	36.968	27.0303	5.53749	5.08028	8.6531	0.26915	-1.89352	0.0374728	AT3G09220.1	laccase 7	laccase-6 precursor, putative, expressed
LOC_Os04g49954	60.575	49.4913	50.538	27.1517	24.1149	27.112	0.488978	-1.03216	0.0376201			expressed protein
LOC_Os05g32630	19.2922	16.7865	17.3023	30.6799	36.5528	37.7505	1.96128	0.971792	0.0377618	AT3G05290.1	peroxisomal adenine nucleotide carrier 1	mitochondrial carrier protein, putative, expressed
LOC_Os10g36703	89.7429	126.297	143.167	133.073	259.423	253.309	1.7972	0.845748	0.0378014	AT2G46690.1	SAUR-like auxin-responsive protein family	CPuORF40 - conserved peptide uORF-containing transcript, expressed
LOC_Os04g40730	32.1841	28.4771	25.5064	12.1774	8.45583	17.7347	0.447196	-1.16102	0.0379266	AT1G67730.1	beta-ketoacyl reductase 1	oxidoreductase, short chain dehydrogenase/reductase family, putative, expressed
LOC_Os04g41460	35.1377	32.5818	32.8356	15.1599	15.8772	14.5178	0.454661	-1.13714	0.0380482	AT2G43330.1	inositol transporter 1	transporter family protein, putative, expressed
LOC_Os10g03390	21.3874	26.7478	19.3406	12.1622	4.11076	11.6217	0.416	-1.26535	0.0380894	AT5G41040.1	HXXXD-type acyl-transferase family protein	transferase family protein, putative, expressed
LOC_Os10g39680	19.0653	6.67228	4.92856	17.3699	33.4961	23.0989	2.39826	1.26199	0.0380981	AT3G12500.1	basic chitinase	CHIT14 - Chitinase family protein precursor, expressed
LOC_Os10g39140	29.4498	31.9195	31.3557	46.4969	72.9946	53.5714	1.86361	0.898104	0.0381758	AT5G24530.1	2-oxoglutarate (2OG) and Fe(II)-dependent oxygenase superfamily protein	flavonol synthase/flavanone 3-hydroxylase, putative, expressed
LOC_Os12g39080	30.0125	20.4066	14.5584	9.31434	10.4999	8.28657	0.435077	-1.20066	0.0382639	AT3G19553.1	Amino acid permease family protein	amino acid permease family protein, putative, expressed
LOC_Os10g40480	0.162696	8.97999	28.0524	0.089889	0.306249	0.249399	0.0252176	-5.30942	0.038279	AT4G12490.1	Bifunctional inhibitor/lipid-transfer protein/seed storage 2S albumin superfamily protein	LTPL143 - Protease inhibitor/seed storage/LTP family protein precursor, expressed
LOC_Os10g35960	68.2032	63.4698	62.6169	33.8724	28.5746	32.7627	0.490825	-1.02672	0.0383929	AT4G00570.1	NAD-dependent malic enzyme 2	NAD-dependent malic enzyme, mitochondrial precursor, putative, expressed
LOC_Os02g48350	45.3266	30.4773	23.762	16.6587	17.2638	11.3457	0.456294	-1.13196	0.0383945	AT3G51520.1	diacylglycerol acyltransferase family	diacylglycerol O-acyltransferase, putative, expressed
LOC_Os02g44080	70.2464	214.205	540.934	15.7621	12.962	58.0016	0.105398	-3.24608	0.0384165	AT5G47450.1	tonoplast intrinsic protein 2;3	aquaporin protein, putative, expressed
LOC_Os05g02420	1604.03	1495.14	964.193	971.746	772.849	447.937	0.539619	-0.889987	0.0384565	AT3G46130.3	myb domain protein 48	expressed protein
LOC_Os02g09960	4.37245	4.72318	5.02295	8.32756	14.9275	13.5765	2.57526	1.36472	0.0385261	AT2G33580.1	Protein kinase superfamily protein	LYK8, putative, expressed
LOC_Os12g26940	31.1357	19.9662	12.3425	7.81723	11.0162	7.10494	0.411619	-1.28062	0.0385957	AT1G27320.1	histidine kinase 3	CHASE domain containing protein, expressed
LOC_Os01g72740	19.4787	9.08813	7.93091	2.98551	5.97152	2.91557	0.330798	-1.59598	0.0389336	AT5G25120.1	ytochrome p450, family 71, subfamily B, polypeptide 11	cytochrome P450, putative, expressed
LOC_Os02g10500	22.4708	26.0911	31.7928	72.814	39.2595	40.0031	1.88925	0.917811	0.0389499			expressed protein
LOC_Os10g42410	51.8012	47.5282	42.4072	79.0969	95.9866	83.0849	1.81973	0.863725	0.0389674	AT4G17900.1	PLATZ transcription factor family protein	zinc-binding protein, putative, expressed
LOC_Os10g31510	3.2111	8.00706	16.3725	0.812291	0.662147	2.02097	0.136082	-2.87745	0.0392946			glycine-rich cell wall structural protein 2 precursor, putative, expressed
LOC_Os10g41340	57.828	48.6893	52.9264	29.3711	25.2724	24.3417	0.496327	-1.01064	0.0394847	AT3G60340.1	alpha/beta-Hydrolases superfamily protein	palmitoyl-protein thioesterase 1 precursor, putative, expressed
LOC_Os10g28340	19.119	16.1187	12.2666	31.0456	36.9965	26.9053	1.99245	0.994541	0.0395096	AT3G22830.1	heat shock transcription factor A6B	heat stress transcription factor, putative, expressed
LOC_Os12g02080	2.78218	5.73073	4.10298	9.08812	13.801	12.1962	2.73968	1.45401	0.0395847	AT5G05340.1	Peroxidase superfamily protein	peroxidase precursor, putative, expressed
LOC_Os01g73170	21.1409	15.7214	39.5624	7.97123	11.6098	8.84371	0.374387	-1.4174	0.0396419	AT1G71695.1	Peroxidase superfamily protein	peroxidase precursor, putative, expressed
LOC_Os08g27170	0.984078	4.57716	2.78165	4.79566	19.418	12.4117	4.27234	2.09503	0.0402276	AT1G73805.1	Calmodulin binding protein-like	calmodulin binding protein, putative, expressed
LOC_Os05g03960	0.067709	0.997655	0.683142	4.61208	5.04011	3.39141	6.51382	2.7035	0.0402753			expressed protein
LOC_Os05g15770	156.069	256.15	97.7396	42.0414	106.419	53.7869	0.396951	-1.33297	0.040296	AT5G24090.1	chitinase A	glycosyl hydrolase, putative, expressed
LOC_Os08g07490	217.601	151.957	79.5543	67.9934	82.4532	36.527	0.416707	-1.26289	0.0404206			expressed protein
LOC_Os06g05930	82.7896	189.879	230.768	67.9856	43.9965	100.404	0.422217	-1.24394	0.0404253			expressed protein
LOC_Os03g36080	24.9719	16.851	10.8437	6.40151	9.47362	5.90983	0.41696	-1.26202	0.0404761			expressed protein
LOC_Os02g29530	20.0264	24	23.1471	47.9637	47.2637	33.6172	1.914	0.936592	0.0405329	AT3G25140.1	Nucleotide-diphospho-sugar transferases superfamily protein	glycosyl transferase 8 domain containing protein, putative, expressed
LOC_Os05g34770	105.473	161.815	218.692	260.78	248.806	329.58	1.7263	0.787681	0.0405376	AT4G10040.1	cytochrome c-2	cytochrome c, putative, expressed
LOC_Os04g39489	9.8139	6.9049	6.44681	1.45536	1.82668	2.89088	0.275847	-1.85806	0.0407223	AT5G23810.2	amino acid permease 7	amino acid transporter, putative, expressed
LOC_Os10g18099	10.9	7.91285	4.17078	2.13109	3.00908	1.3425	0.291306	-1.77939	0.0407273	AT2G46400.1	WRKY DNA-binding protein 46	WRKY18, expressed
LOC_Os04g04800	3.2371	8.91939	11.2822	1.93361	0.939857	2.76053	0.249972	-2.00016	0.040867	AT4G02410.1	Concanavalin A-like lectin protein kinase family protein	protein kinase domain containing protein, expressed
LOC_Os10g31540	6.38984	26.3303	38.4719	2.46081	3.26515	9.11026	0.211719	-2.23978	0.0412768			glycine-rich cell wall structural protein 2 precursor, putative, expressed
LOC_Os02g18410	1.43462	25.4392	56.6119	1.18218	0.939494	2.04238	0.0532793	-4.23028	0.0412878	AT4G20260.1	plasma-membrane associated cation-binding protein 1	salt stress root protein RS1, putative, expressed
LOC_Os02g45660	9.39694	8.56198	8.14738	16.6364	22.7728	18.2486	2.19485	1.13412	0.0413178	AT1G63970.1	isoprenoid F	2-C-methyl-D-erythritol 2,4-cyclodiphosphate synthase, chloroplast precursor, putative, expressed
LOC_Os05g19030	13.9959	16.2065	19.0554	7.05458	4.69162	7.49662	0.394344	-1.34247	0.0413509	AT2G47010.1		expressed protein
LOC_Os01g70180	10.242	15.6757	23.1479	7.77399	3.47336	7.65026	0.388887	-1.36258	0.0414219	AT5G61840.1	Exostosin family protein	exostosin family domain containing protein, expressed
LOC_Os10g26410	4.64373	13.2444	4.46881	0	0.857938	2.96372	0.181916	-2.45866	0.0415401	AT1G26945.1	basic helix-loop-helix (bHLH) DNA-binding superfamily protein	bHLH family protein, putative, expressed
LOC_Os04g42430	38.8696	36.3312	37.4548	86.7544	63.8829	53.6666	1.81137	0.857078	0.0416867	AT4G32060.1	calcium-binding EF hand family protein	EF hand family protein, putative, expressed
LOC_Os08g15650	4.08654	3.53511	2.92414	8.68884	11.9693	10.2141	2.87413	1.52313	0.0417085			expressed protein
LOC_Os08g43270	21.288	28.878	46.9588	13.0065	7.60802	21.2098	0.432378	-1.20964	0.041753	AT5G52060.1	BCL-2-associated athanogene 1	BAG domain-containing protein, putative, expressed
LOC_Os02g16630	3.00986	3.96216	3.86422	10.0146	10.8824	9.88731	2.79128	1.48093	0.0417671	AT1G07780.3	phosphoribosylanthranilate isomerase 1	tryptophan biosynthesis protein trpCF, putative, expressed
LOC_Os02g57250	13.367	16.3389	19.2911	36.6241	29.8389	29.3243	1.94916	0.962849	0.0417822	AT2G33310.1	auxin-induced protein 13	OsIAA10 - Auxin-responsive Aux/IAA gene family member, expressed
LOC_Os05g33810	33.5299	33.3314	29.464	15.6679	14.9962	13.4599	0.459755	-1.12106	0.0417919	AT5G18830.1	squamosa promoter binding protein-like 7	OsSPL9 - SBP-box gene family member, expressed
LOC_Os06g19444	3.06731	3.64801	4.4367	12.2149	9.62719	8.68193	2.69158	1.42846	0.0418537	AT3G07650.1	CONSTANS-like 9	CCT/B-box zinc finger protein, putative, expressed
LOC_Os05g38400	29.6569	29.0545	25.6551	53.7604	51.8407	52.6217	1.87232	0.904827	0.0420259	AT1G07510.1	FTSH protease 10	OsFtsH8 FtsH protease, homologue of AtFtsH3/10, expressed
LOC_Os01g39860	2.62466	3.77221	4.46561	15.2534	7.0304	9.07561	2.83623	1.50397	0.042043	AT2G19590.1	ACC oxidase 1	1-aminocyclopropane-1-carboxylate oxidase protein, putative, expressed
LOC_Os06g06780	30.2672	52.3166	62.2124	24.8636	15.3769	30.4292	0.489121	-1.03174	0.04205	AT1G45688.1		harpin-induced protein, putative, expressed
LOC_Os06g08720	25.4176	29.4533	27.3255	10.8274	10.9583	14.2748	0.440753	-1.18196	0.0420957	AT4G30810.1	serine carboxypeptidase-like 29	OsSCP32 - Putative Serine Carboxypeptidase homologue, expressed
LOC_Os05g48210	95.7817	64.8459	60.1148	30.3004	44.9805	36.5067	0.507086	-0.979697	0.0421308			expressed protein
LOC_Os01g53880	49.6764	43.6846	37.37	18.9002	23.0663	20.6036	0.479812	-1.05946	0.0421945	AT3G16500.1	phytochrome-associated protein 1	OsIAA6 - Auxin-responsive Aux/IAA gene family member, expressed
LOC_Os02g16040	52.9594	55.3729	63.7766	81.2137	107.443	117.635	1.77829	0.830488	0.0423899	AT5G41700.3	ubiquitin conjugating enzyme 8	ubiquitin-conjugating enzyme, putative, expressed
LOC_Os07g09340	42.2636	46.5363	53.1535	25.2823	16.0538	28.1117	0.490307	-1.02824	0.0423945	AT5G62670.1	H(+)-ATPase 11	plasma membrane ATPase, putative, expressed
LOC_Os05g03830	23.1646	17.17	20.5249	30.3012	44.5615	42.6536	1.92638	0.945892	0.0424149	AT1G80600.1	HOPW1-1-interacting 1	aminotransferase, putative, expressed
LOC_Os08g44530	17.4852	26.397	30.5919	51.0586	41.7186	46.8464	1.87128	0.904027	0.0427225	AT3G23940.1	dehydratase family	dihydroxy-acid dehydratase, putative, expressed
LOC_Os12g15920	6.76441	18.0503	35.0368	2.33147	1.26482	8.1713	0.20062	-2.31746	0.0427685	AT3G09220.1	laccase 7	laccase precursor protein, putative, expressed
LOC_Os07g38730	94.4999	161.113	289.437	59.8696	55.5666	78.0039	0.355258	-1.49306	0.04292	AT5G19780.1	tubulin alpha-5	tubulin/FtsZ domain containing protein, putative, expressed
LOC_Os12g32940	5.14876	3.12632	2.72926	0.360815	0.745877	0.438782	0.163254	-2.61481	0.0429808	AT3G18830.1	polyol/monosaccharide transporter 5	transporter family protein, putative, expressed
LOC_Os05g11910	37.046	42.1427	48.147	25.0612	11.7315	23.7379	0.476595	-1.06916	0.0430909	AT5G45910.1	GDSL-like Lipase/Acylhydrolase superfamily protein	GDSL-like lipase/acylhydrolase, putative, expressed
LOC_Os06g02250	19.1013	10.3124	8.4786	1.90092	4.4672	6.55751	0.34629	-1.52995	0.0431558	AT5G16770.1	myb domain protein 9	MYB family transcription factor, putative, expressed
LOC_Os10g35070	18.6994	10.9066	6.60451	4.43338	4.77463	4.30763	0.378402	-1.40201	0.043184	AT5G08380.1	alpha-galactosidase 1	alpha-galactosidase precursor, putative, expressed
LOC_Os02g56300	22.048	24.1266	24.2701	39.8791	51.6393	40.8261	1.87497	0.90687	0.0432089	AT4G36480.1	long-chain base1	aminotransferase, classes I and II, domain containing protein, expressed
LOC_Os01g58640	3.62992	3.55822	3.07624	0.483808	0.222455	0.556769	0.147953	-2.75679	0.043262	AT5G50400.1	purple acid phosphatase 27	nucleotide pyrophosphatase/phosphodiesterase, putative, expressed
LOC_Os04g30490	13.7439	9.72452	7.98754	17.9042	25.3408	25.2647	2.16683	1.11558	0.0433945	AT5G52450.1	MATE efflux family protein	MATE efflux family protein, putative, expressed
LOC_Os01g18050	72.7229	133.302	228.837	47.9719	31.2558	72.0966	0.348432	-1.52105	0.0434173	AT5G12250.1	beta-6 tubulin	tubulin/FtsZ domain containing protein, putative, expressed
LOC_Os03g18560	39.1709	35.3658	25.1765	50.0679	77.6678	53.7415	1.81753	0.86198	0.0434174	AT3G08890.1	Protein of unknown function, DUF538	DUF538 domain containing protein, putative, expressed
LOC_Os03g11950	7.20618	7.52164	16.3545	3.30766	1.21022	6.01177	0.345087	-1.53497	0.0434442	AT1G05370.1	Sec14p-like phosphatidylinositol transfer family protein	SEC14 cytosolic factor family protein, putative, expressed
LOC_Os04g45940	35.3726	36.6295	33.0732	58.8565	74.3793	58.9559	1.82672	0.869259	0.0436524	AT2G44730.1	Alcohol dehydrogenase transcription factor Myb/SANT-like family protein	transcription factor like protein, putative, expressed
LOC_Os03g21710	7.00437	9.94549	6.73795	9.74482	25.3636	19.1487	2.27437	1.18547	0.0437001	AT3G56400.1	WRKY DNA-binding protein 70	WRKY79, expressed
LOC_Os04g48030	11.2678	9.10549	8.07932	17.6177	21.5763	20.912	2.10089	1.071	0.0437007	AT5G62020.1	heat shock transcription factor B2A	heat stress transcription factor B-1, putative, expressed
LOC_Os06g06360	0.574213	1.04155	0.693036	4.34938	6.02899	4.53304	5.83082	2.5437	0.0437007	AT4G23810.1	WRKY family transcription factor	WRKY113, expressed
LOC_Os02g36110	2.2046	1.31101	0.278874	3.90841	5.94468	5.27282	3.76749	1.9136	0.0437106	AT2G45550.1	cytochrome P450, family 76, subfamily C, polypeptide 4	cytochrome P450, putative, expressed
LOC_Os04g51830	5.51008	5.51869	3.7778	0	2.10229	0.828711	0.21388	-2.22512	0.0437297	AT4G10310.1	high-affinity K+ transporter 1	OsHKT1;4 - Na+ transporter, expressed
LOC_Os09g29300	3.29525	3.0308	3.19088	6.72621	9.72647	10.4952	2.7756	1.4728	0.0437564	AT4G40080.1	ENTH/ANTH/VHS superfamily protein	clathrin assembly protein, putative, expressed
LOC_Os03g02330	3.12848	2.68778	2.60317	7.80427	10.1858	9.41611	3.17753	1.6679	0.0437875	AT2G46620.1	P-loop containing nucleoside triphosphate hydrolases superfamily protein	AAA-type ATPase family protein, putative, expressed
LOC_Os02g39064	8.43291	4.35803	4.28946	1.0346	1.03139	1.0653	0.197423	-2.34064	0.0438878	AT1G65480.1	PEBP (phosphatidylethanolamine-binding protein) family protein	osFTL5 FT-Like5 homologous to Flowering Locus T gene; contains Pfam profile PF01161: Phosphatidylethanolamine-binding protein, expressed
LOC_Os10g33170	5.94619	5.10437	4.95032	1.08702	0.872382	0.508092	0.169776	-2.5583	0.0439118	AT5G46050.1	peptide transporter 3	POT domain containing peptide transporter, putative, expressed
LOC_Os02g44680	4.52419	5.54351	5.27235	1.19909	1.4669	1.28787	0.271985	-1.8784	0.0439473	AT5G03555.1	permease, cytosine/purines, uracil, thiamine, allantoin family protein	allantoin permease, putative, expressed
LOC_Os06g50920	19.8483	17.9573	10.7066	24.9341	44.01	28.0136	1.99249	0.994572	0.0440039	AT4G38470.1	ACT-like protein tyrosine kinase family protein	protein kinase family protein, putative, expressed
LOC_Os02g08330	0.164354	1.04709	0.093587	1.08763	8.74225	4.67196	9.22216	3.2051	0.044013	AT5G13210.1	Uncharacterised conserved protein UCP015417, vWA	gp176, putative, expressed
LOC_Os11g38780	0.304928	0.769388	0.388586	0.707514	8.58613	5.17417	8.37699	3.06643	0.044013	AT5G39670.1	Calcium-binding EF-hand family protein	EF hand family protein, putative
LOC_Os03g43440	27.3674	12.6314	8.84401	43.3147	31.6163	22.3191	1.98503	0.989162	0.0440739	AT4G14580.1	CBL-interacting protein kinase 4	CAMK_KIN1/SNF1/Nim1_like.17 - CAMK includes calcium/calmodulin depedent protein kinases, expressed
LOC_Os02g52170	2.38953	5.22553	8.08247	8.62368	13.4662	15.7777	2.38584	1.2545	0.0440758			expressed protein
LOC_Os01g19260	42.3795	34.7229	24.0416	55.2299	68.3904	62.1218	1.83394	0.874946	0.0441078	AT5G40010.1	AAA-ATPase 1	ATPase, putative, expressed
LOC_Os12g26290	13.2331	13.1219	9.00774	24.1887	28.3769	21.256	2.0784	1.05547	0.044164	AT3G01420.1	Peroxidase superfamily protein	alpha-DOX2, putative, expressed
LOC_Os07g13770	0.807917	0.621792	0.970273	5.58874	3.38909	5.81608	5.59038	2.48295	0.0442241	AT5G05880.1	UDP-Glycosyltransferase superfamily protein	UDP-glucoronosyl and UDP-glucosyl transferase domain containing protein, expressed
LOC_Os11g29370	85.3705	244.322	444.232	47.8015	46.9154	82.6426	0.229468	-2.12364	0.0443862	AT5G53850.2	haloacid dehalogenase-like hydrolase family protein	haloacid dehalogenase-like hydrolase family protein, putative, expressed
LOC_Os01g11730	4.92036	4.19761	18.1612	0.140741	0	1.52132	0.071143	-3.81313	0.0444505	AT5G45910.1	GDSL-like Lipase/Acylhydrolase superfamily protein	GDSL-like lipase/acylhydrolase, putative, expressed
LOC_Os02g22130	66.2504	87.4146	91.0585	119.138	149.574	156.356	1.73603	0.795788	0.044495	AT3G17980.1	Calcium-dependent lipid-binding (CaLB domain) family protein	expressed protein
LOC_Os02g02400	222.715	68.7936	41.6025	12.2934	22.4787	6.15329	0.123647	-3.0157	0.0447569	AT4G35090.1	catalase 2	catalase isozyme A, putative, expressed
LOC_Os03g11910	3.4038	3.18237	1.9649	8.49644	9.14475	8.1807	2.95127	1.56134	0.0447612	AT2G32120.1	heat-shock protein 70T-2	DnaK family protein, putative, expressed
LOC_Os03g20330	11.3528	7.60305	4.33361	11.0019	23.4215	17.8051	2.22678	1.15496	0.0450847			VQ domain containing protein, putative, expressed
LOC_Os10g35490	3.36227	7.60381	16.8835	0.614935	0.83747	2.02214	0.134089	-2.89874	0.045087	AT4G02340.1	alpha/beta-Hydrolases superfamily protein	hydrolase, alpha/beta fold family domain containing protein, expressed
LOC_Os01g48420	154.051	147.378	163.271	74.9558	75.316	97.0114	0.532437	-0.909316	0.0451154	AT1G65970.1	thioredoxin-dependent peroxidase 2	peroxiredoxin, putative, expressed
LOC_Os04g37710	37.0886	55.6048	53.0409	73.3267	93.7693	93.0742	1.78362	0.83481	0.0451589	AT4G24380.1		serine hydrolase domain containing protein, expressed
LOC_Os06g27770	9.49441	7.78606	5.9306	14.0775	18.894	18.8732	2.21788	1.14918	0.0451699	AT4G39230.1	NmrA-like negative transcriptional regulator family protein	isoflavone reductase homolog IRL, putative, expressed
LOC_Os01g54620	22.3958	27.3589	55.7086	11.8411	3.70117	18.9182	0.328663	-1.60532	0.0451777	AT4G18780.1	cellulose synthase family protein	CESA4 - cellulose synthase, expressed
LOC_Os01g56470	23.9931	18.4396	19.3491	32.3935	40.8279	44.2795	1.89751	0.924108	0.0451832	AT2G35900.1		mal d 1-associated protein, putative, expressed
LOC_Os10g38660	0.220277	0	0.609484	4.72131	8.57387	0.962066	12.8852	3.68765	0.0452177	AT1G10370.1	Glutathione S-transferase family protein	glutathione S-transferase, putative, expressed
LOC_Os04g42760	6.77675	8.54638	6.68557	18.5799	19.2086	13.6763	2.32039	1.21436	0.0452205	AT1G08280.1	Glycosyltransferase family 29 (sialyltransferase) family protein	sialyltransferase family domain containing protein, expressed
LOC_Os08g31630	8.93852	7.90644	6.49813	23.3603	17.7874	11.1562	2.22492	1.15375	0.0452716	AT5G10100.1	Haloacid dehalogenase-like hydrolase (HAD) superfamily protein	uncharacterized glycosyl hydrolase Rv2006/MT2062, putative, expressed
LOC_Os03g02514	46.9395	43.1942	57.9699	21.833	20.0789	30.8857	0.492559	-1.02163	0.0453655	AT2G36290.1	alpha/beta-Hydrolases superfamily protein	hydrolase, alpha/beta fold family protein, putative, expressed
LOC_Os04g32920	342.066	315.2	220.655	92.7011	223.723	158.535	0.541162	-0.885869	0.0453682	AT4G13420.1	high affinity K+ transporter 5	potassium transporter, putative, expressed
LOC_Os12g06180	19.9429	20.6301	23.156	33.1134	39.6982	48.9469	1.9063	0.930774	0.0453903	AT2G36020.1	HVA22-like protein J	HVA22, putative, expressed
LOC_Os10g37110	3.48192	2.45025	1.66814	6.9083	9.12747	6.5074	2.89143	1.53178	0.0454701	AT1G64940.1	cytochrome P450, family 87, subfamily A, polypeptide 6	transposon protein, putative, unclassified, expressed
LOC_Os01g11480	0.381929	0.233139	0.753298	10.8213	2.9308	2.17801	9.72815	3.28217	0.0455193	AT2G42350.1	RING/U-box superfamily protein	zinc finger, C3HC4 type domain containing protein, expressed
LOC_Os02g57700	3.00658	3.039	1.38455	7.54824	7.69003	7.41821	2.96974	1.57034	0.0455975	AT2G45910.1	U-box domain-containing protein kinase family protein	protein kinase, putative, expressed
LOC_Os08g24200	147.585	95.5298	65.6985	205.895	197.222	131.453	1.73034	0.791055	0.0456484			expressed protein
LOC_Os08g36030	7.17567	4.64814	1.73724	17.6421	12.4328	5.51678	2.58939	1.37261	0.0457049	AT1G55230.1	Family of unknown function (DUF716)	plant viral response family protein, putative, expressed
LOC_Os01g09280	4.05206	5.23064	4.90245	15.0328	8.92504	12.0293	2.50513	1.32489	0.0457304	AT5G47390.1	myb-like transcription factor family protein	myb-related transcription activator, putative, expressed
LOC_Os03g31679	90.9746	102.145	128.815	55.8695	52.3629	60.509	0.524592	-0.930734	0.0457896	AT2G41420.1	proline-rich family protein	annexin A7, putative, expressed
LOC_Os01g03330	0.654467	3.86733	1.66739	7.71542	5.49611	9.80654	3.59337	1.84534	0.0458045			BBTI3 - Bowman-Birk type bran trypsin inhibitor precursor, expressed
LOC_Os08g08440	3.05083	2.42807	1.12751	6.28407	10.0945	5.05947	3.14752	1.65422	0.0458494			expressed protein
LOC_Os12g42876	850.732	674.281	728.978	371.209	413.522	453.269	0.549308	-0.864314	0.0458541	AT5G17920.1	Cobalamin-independent synthase family protein	5-methyltetrahydropteroyltriglutamate--homocysteine methyltransferase, putative, expressed
LOC_Os05g49620	1.87355	2.11709	0.811994	3.99733	8.91065	6.03986	3.77214	1.91538	0.0458667	AT4G11070.1	WRKY family transcription factor	WRKY19, expressed
LOC_Os05g27660	31.7825	33.1802	33.1307	75.8858	53.6293	49.43	1.82172	0.8653	0.0459182	AT5G05360.1		expressed protein
LOC_Os07g03590	0.838751	2.8025	0.878402	6.37603	8.18386	5.14625	4.15095	2.05344	0.0460852	AT3G09590.1	CAP (Cysteine-rich secretory proteins, Antigen 5, and Pathogenesis-related 1 protein) superfamily protein	SCP-like extracellular protein, expressed
LOC_Os03g53740	14.6085	18.1083	13.7523	32.4222	27.6821	32.9873	1.99686	0.997736	0.0461016	AT5G37480.1		expressed protein
LOC_Os07g35340	1.78311	2.12407	1.30261	5.6578	6.55444	5.70635	3.30658	1.72534	0.0461503	AT4G23130.1	cysteine-rich RLK (RECEPTOR-like protein kinase) 5	TKL_IRAK_DUF26-lc.14 - DUF26 kinases have homology to DUF26 containing loci, expressed
LOC_Os01g36560	0.660177	1.60173	0.535094	10.1968	3.28357	3.79282	5.67426	2.50443	0.0462186	AT5G64700.1	nodulin MtN21 /EamA-like transporter family protein	auxin-induced protein 5NG4, putative, expressed
LOC_Os08g04360	1.20538	2.3172	6.77676	7.0918	8.22739	18.0221	3.17391	1.66626	0.0462963	AT2G32300.1	uclacyanin 1	plastocyanin-like domain containing protein, putative, expressed
LOC_Os04g40410	2.47994	0.653969	1.72417	7.80295	6.05756	4.59542	3.63622	1.86244	0.0463215	AT5G50200.1	nitrate transmembrane transporters	high affinity nitrate transporter, putative, expressed
LOC_Os01g70410	6.06427	8.60408	17.58	3.79061	2.20527	4.33326	0.326565	-1.61456	0.0463481	AT3G26700.1	Protein kinase superfamily protein	protein kinase, putative, expressed
LOC_Os08g32880	23.8666	16.9014	8.72754	5.56087	8.09283	5.86519	0.398005	-1.32914	0.0463775	AT3G07040.1	NB-ARC domain-containing disease resistance protein	disease resistance protein RPM1, putative, expressed
LOC_Os02g46380	7.26034	5.70533	4.59238	13.6582	15.9771	13.0428	2.40665	1.26703	0.04651	AT1G44750.1	purine permease 11	purine permease, putative, expressed
LOC_Os06g01350	6.69349	5.79346	5.15161	11.1384	13.9542	18.2532	2.43307	1.28278	0.0465116	AT5G42830.1	HXXXD-type acyl-transferase family protein	transferase family protein, putative, expressed
LOC_Os05g23130	35.5789	49.2112	57.1274	18.9497	23.5931	27.2722	0.493012	-1.0203	0.0466014	AT5G40690.1		expressed protein
LOC_Os04g54230	6.46474	2.82057	1.65073	38.5076	17.6794	4.95075	5.46792	2.45099	0.0466127	AT4G10270.1	Wound-responsive family protein	wound induced protein, putative, expressed
LOC_Os06g16350	82.2989	91.5668	84.4951	39.5349	37.2655	56.6585	0.517121	-0.951427	0.0466489	AT1G68850.1	Peroxidase superfamily protein	peroxidase precursor, putative, expressed
LOC_Os05g34325	32.4094	34.3503	23.2902	9.21796	15.2259	17.2733	0.465049	-1.10454	0.046669	AT1G11680.1	CYTOCHROME P450 51G1	cytochrome P450 51, putative, expressed
LOC_Os02g32970	20.2356	15.1919	8.00808	24.6242	33.8219	26.7522	1.95489	0.96709	0.0468267	AT2G36290.1	alpha/beta-Hydrolases superfamily protein	hydrolase, alpha/beta fold family protein, putative, expressed
LOC_Os05g44970	1.03446	5.58857	7.82602	1.16438	0.441568	1.37439	0.22241	-2.16871	0.0468533	AT4G29990.1	Leucine-rich repeat transmembrane protein kinase protein	senescence-induced receptor-like serine/threonine-protein kinase precursor, putative, expressed
LOC_Os11g15250	1.46654	5.59338	8.06173	1.35827	0.222611	1.41244	0.213551	-2.22735	0.0468533			THION31 - Plant thionin family protein precursor, expressed
LOC_Os08g39350	24.4128	23.7251	30.194	49.5596	51.7542	43.2887	1.8428	0.881897	0.0468715	AT4G26690.1	PLC-like phosphodiesterase family protein	glycerophosphoryl diester phosphodiesterase family protein, putative, expressed
LOC_Os01g52730	4.38071	4.51434	4.01247	6.77992	13.797	12.8646	2.55472	1.35317	0.0468987	AT1G29640.1	Protein of unknown function, DUF584	DUF584 domain containing protein, putative, expressed
LOC_Os08g09250	92.8129	79.9421	101.429	40.8321	47.2317	54.9387	0.522079	-0.93766	0.0469689	AT1G11840.4	glyoxalase I homolog	glyoxalase family protein, putative, expressed
LOC_Os06g20820	6.81826	2.8714	3.36207	7.66347	10.834	14.7809	2.5149	1.3305	0.0470074			expressed protein
LOC_Os05g01570	18.8008	17.7325	10.9552	6.98041	7.48456	5.4539	0.423091	-1.24096	0.0470459	AT5G64700.1	nodulin MtN21 /EamA-like transporter family protein	auxin-induced protein 5NG4, putative, expressed
LOC_Os06g06290	109.757	161.261	252.248	96.087	73.8084	92.2272	0.501222	-0.996478	0.0472286	AT5G45910.1	GDSL-like Lipase/Acylhydrolase superfamily protein	GDSL-like lipase/acylhydrolase, putative, expressed
LOC_Os04g10000	10.1968	11.3704	8.19869	16.0144	25.7492	19.6283	2.05189	1.03695	0.0472396	AT2G47140.1	NAD(P)-binding Rossmann-fold superfamily protein	sex determination protein tasselseed-2, putative, expressed
LOC_Os06g37010	3.60588	4.67607	8.64023	0.869378	1.22301	1.57587	0.230415	-2.11769	0.0474106	AT1G10970.1	zinc transporter 4 precursor	metal cation transporter, putative, expressed
LOC_Os07g04940	29.9895	42.0874	46.2965	11.776	18.5792	25.9995	0.4774	-1.06673	0.0475059			uncharacterized PE-PGRS family protein PE_PGRS54 precursor, putative, expressed
LOC_Os06g49240	6.67038	5.17368	6.35627	1.59702	1.12731	1.44924	0.241811	-2.04805	0.0475225	AT1G62200.1	Major facilitator superfamily protein	PTR-like peptide transporter, putatuve, expressed
LOC_Os01g57770	69.4913	74.341	50.9505	121.405	119.184	98.208	1.73822	0.797613	0.0478498	AT5G10300.1	methyl esterase 5	OsPOP4 - Putative Prolyl Oligopeptidase homologue, expressed
LOC_Os08g32170	25.7835	29.5476	29.1686	13.093	13.9143	11.5207	0.457878	-1.12696	0.0479341	AT1G52820.1	2-oxoglutarate (2OG) and Fe(II)-dependent oxygenase superfamily protein	oxidoreductase, 2OG-FeII oxygenase domain containing protein, putative, expressed
LOC_Os03g05570	11.6226	25.0618	23.9019	8.13348	6.84372	10.842	0.428984	-1.221	0.0479359	AT1G04360.1	RING/U-box superfamily protein	RING-H2 finger protein ATL3F, putative, expressed
LOC_Os06g03580	15.5915	16.0913	9.6968	23.4232	34.5254	26.4606	2.03239	1.02318	0.0480008	AT3G63530.2	RING/U-box superfamily protein	zinc RING finger protein, putative, expressed
LOC_Os01g50040	6.24901	5.07477	6.48676	14.3273	14.3229	13.2197	2.32847	1.21938	0.0481453	AT1G62305.1	Core-2/I-branching beta-1,6-N-acetylglucosaminyltransferase family protein	DNA binding protein, putative, expressed
LOC_Os08g38710	13.4607	16.1696	15.2094	3.84191	6.25543	7.16643	0.389098	-1.36179	0.0482259	AT1G55740.1	seed imbibition 1	uncharacterized glycosyltransferase, putative, expressed
LOC_Os11g08210	59.8088	59.7576	61.2621	97.0045	114.218	104.886	1.74687	0.804774	0.0483073	AT5G08790.1	NAC (No Apical Meristem) domain transcriptional regulator superfamily protein	no apical meristem protein, putative, expressed
LOC_Os11g28940	31.1977	24.6591	15.9886	9.12116	16.7711	6.43684	0.452268	-1.14475	0.0483305	AT1G05835.1	PHD finger protein	expressed protein
LOC_Os03g61470	3.29993	11.6844	13.9814	0.754033	1.3178	5.30046	0.26216	-1.93148	0.0483446	AT1G14870.1	PLANT CADMIUM RESISTANCE 2	uncharacterized Cys-rich domain containing protein, putative, expressed
LOC_Os04g45910	19.6053	24.8729	27.0989	9.99484	10.8831	10.9422	0.446876	-1.16205	0.0484452	AT4G17100.1		placental protein 11 precursor, putative, expressed
LOC_Os01g46140	13.8389	3.9208	4.82431	1.19528	1.57125	0.58404	0.159525	-2.64815	0.0484925			expressed protein
LOC_Os06g07000	31.0038	29.5515	22.1105	11.0752	15.9788	11.4787	0.468058	-1.09524	0.0485451	AT5G67140.1	F-box/RNI-like superfamily protein	OsFBL28 - F-box domain and LRR containing protein, expressed
LOC_Os01g62670	9.11502	16.9257	16.9712	15.51	37.8728	35.2228	2.05268	1.03751	0.0485634	AT3G23160.1	Protein of unknown function (DUF668)	avr9/Cf-9 rapidly elicited protein, putative, expressed
LOC_Os06g12310	19.6192	39.1082	87.8024	8.17243	5.16104	17.7772	0.213926	-2.22482	0.0485812	AT5G37820.1	NOD26-like intrinsic protein 4;2	aquaporin protein, putative, expressed
LOC_Os02g17534	1.16679	0.486602	0	3.18207	4.58255	1.57053	4.93251	2.30232	0.0487263	AT2G03220.1	fucosyltransferase 1	xyloglucan fucosyltransferase, putative, expressed
LOC_Os03g31300	10.6849	9.22195	7.97742	18.4432	23.4969	19.0307	2.17393	1.12031	0.0487421	AT5G15450.1	casein lytic proteinase B3	chaperone protein clpB 1, putative, expressed
LOC_Os03g05290	610.869	900.084	1301.83	396.284	331.647	682.768	0.501584	-0.995435	0.0490617	AT2G36830.1	gamma tonoplast intrinsic protein	aquaporin protein, putative, expressed
LOC_Os03g02380	16.9909	23.3363	22.7469	41.9109	47.8032	28.7248	1.87362	0.905831	0.0491837	AT1G64650.1	Major facilitator superfamily protein	major facilitator superfamily domain-containing protein 5, putative, expressed
LOC_Os11g35350	23.4378	70.5291	126.131	18.5466	9.33766	22.7739	0.231209	-2.11273	0.0493509			expressed protein
LOC_Os08g04370	0.432937	0.240379	0.728485	3.0465	2.30163	4.67494	6.06596	2.60074	0.0493953	AT2G32300.1	uclacyanin 1	plastocyanin-like domain containing protein, putative, expressed
LOC_Os10g39170	7.09754	25.7327	33.8043	7.67819	2.78035	8.03563	0.280784	-1.83247	0.0494952	AT1G05260.1	Peroxidase superfamily protein	peroxidase precursor, putative, expressed
LOC_Os09g32330	35.1248	45.8537	47.3632	76.7988	71.5636	77.7838	1.76029	0.81581	0.0496662	AT3G43850.1		expressed protein
LOC_Os03g18710	6.29054	7.87141	6.39243	1.37901	1.51818	2.04702	0.251468	-1.99155	0.0496679	AT2G38440.1	SCAR homolog 2	expressed protein
LOC_Os06g36180	7.57841	9.59547	16.2066	20.8797	20.7599	27.5409	2.06293	1.04469	0.0499686	AT1G58360.1	amino acid permease 1	amino acid transporter, putative, expressed

## Sheet: STTM-3p
Table S1 The detail list of auxin regulated genes in STTM-3p
Gene ID	STTM-3p_R1	STTM-3p_R2	STTM-3p_R3	STTM-3p ( IAA treatment 4h)_R1	STTM-3p ( IAA treatment 4h)_R2	STTM-3p ( IAA treatment 4h)_R3	foldChange(Treatment/Mock)	log2FoldChange	pval	Arabidopsis annotation		Rice Annotation
LOC_Os03g12510	1.89186	0.881523	3.10723	2123.41	1948.19	1787.3	947.999	9.88874	1.5819e-107	AT2G16060.1	hemoglobin 1	non-symbiotic hemoglobin 2, putative, expressed
LOC_Os03g13140	1.01041	0.831729	0.990703	608.457	669.678	677.015	624.177	9.28581	1.26701e-81	AT2G16060.1	hemoglobin 1	non-symbiotic hemoglobin 2, putative, expressed
LOC_Os07g41340	0.825873	0.78763	1.23948	631.173	571.101	519.386	546.136	9.09312	2.82028e-78	AT3G29970.1	B12D protein	B12D protein, putative, expressed
LOC_Os03g16020	4.45237	4.70308	2.56568	866.907	867.192	1156.2	240.46	7.90965	1.51128e-72	AT1G53540.1	HSP20-like chaperones superfamily protein	hsp20/alpha crystallin family protein, putative, expressed
LOC_Os09g20220	0.689833	0.378761	0.916942	465.812	447.155	394.158	572.043	9.15998	2.06183e-72	AT1G17180.1	glutathione S-transferase TAU 25	glutathione S-transferase, putative, expressed
LOC_Os03g16030	0.372492	0.335739	0.041586	308.874	296.18	397.581	955.343	9.89987	4.13032e-68	AT1G53540.1	HSP20-like chaperones superfamily protein	hsp20/alpha crystallin family protein, putative, expressed
LOC_Os07g41350	2.77717	4.17498	2.72383	502.983	427.264	454.458	138.834	7.11722	8.74351e-66	AT3G29970.1	B12D protein	B12D protein, putative, expressed
LOC_Os10g38740	10.2987	6.38718	10.4322	455.024	538.555	542.672	56.0415	5.80842	1.34651e-58	AT1G10370.1	Glutathione S-transferase family protein	glutathione S-transferase, putative, expressed
LOC_Os12g05840	5.56528	5.13447	8.03435	339.941	395.617	426.728	61.0791	5.93261	2.59032e-55	AT5G39160.1	RmlC-like cupins superfamily protein	Cupin domain containing protein, expressed
LOC_Os06g05020	3.44362	3.39795	2.82072	439.878	422.531	310.815	117.797	6.88016	6.10292e-55	AT5G25940.1	early nodulin-related	early nodulin 93 ENOD93 protein, putative, expressed
LOC_Os07g44440	20.7873	13.6524	18.8377	754.81	638.203	589.352	37.0056	5.20967	2.71219e-54	AT1G48130.1	1-cysteine peroxiredoxin 1	peroxiredoxin, putative, expressed
LOC_Os10g38340	11.3346	10.6897	15.8556	515.153	489.832	564.054	41.1038	5.3612	6.37271e-54	AT1G10360.1	glutathione S-transferase TAU 18	glutathione S-transferase GSTU6, putative, expressed
LOC_Os11g31060	1.17943	0.473515	0.396348	167.742	168.437	204.303	230.189	7.84667	9.0935e-52	AT1G12060.1	BCL-2-associated athanogene 5	IQ calmodulin-binding and BAG domain containing protein, putative, expressed
LOC_Os05g39320	0.727826	0.49239	1.41559	175.823	207.714	145.969	180.463	7.49556	6.42773e-50	AT5G01320.1	Thiamine pyrophosphate dependent pyruvate decarboxylase family protein	thiamine pyrophosphate enzyme, C-terminal TPP binding domain containing protein, expressed
LOC_Os06g11290	13.4309	9.323	18.682	402.283	386.171	457.21	29.8535	4.89983	3.96116e-47	AT1G76690.1	12-oxophytodienoate reductase 2	12-oxophytodienoate reductase, putative, expressed
LOC_Os01g45110	1.62768	1.18991	1.73782	177.549	155.381	183.225	106.367	6.7329	6.53422e-46	AT2G15480.2	UDP-glucosyl transferase 73B5	anthocyanin 3-O-beta-glucosyltransferase, putative, expressed
LOC_Os11g10480	16.7418	22.7099	21.2043	546.806	483.147	453.223	24.3368	4.60507	3.613e-45	AT1G77120.1	alcohol dehydrogenase 1	dehydrogenase, putative, expressed
LOC_Os10g28350	3.63997	6.09759	4.48299	237.742	210.462	223.794	46.2997	5.53293	4.86117e-45	AT4G14710.2	RmlC-like cupins superfamily protein	1,2-dihydroxy-3-keto-5-methylthiopentene dioxygenase protein, putative, expressed
LOC_Os05g33570	34.5711	31.049	34.3072	689.258	725.714	633.937	20.4456	4.35372	2.85069e-44	AT4G15530.6	pyruvate orthophosphate dikinase	pyruvate, phosphate dikinase, chloroplast precursor, putative, expressed
LOC_Os01g27210	15.0325	12.8781	26.4048	450.304	440.818	421.374	24.0371	4.58719	3.37305e-44	AT3G62760.1	Glutathione S-transferase family protein	glutathione S-transferase, putative, expressed
LOC_Os03g16040	15.2648	19.8286	14.9595	375.842	384.884	484.52	24.7363	4.62856	3.62568e-44	AT1G53540.1	HSP20-like chaperones superfamily protein	hsp20/alpha crystallin family protein, putative, expressed
LOC_Os05g39310	0.442697	0.166886	0.381032	160.644	192.401	127.008	372.189	8.53989	5.18374e-43	AT5G01320.1	Thiamine pyrophosphate dependent pyruvate decarboxylase family protein	thiamine pyrophosphate enzyme, C-terminal TPP binding domain containing protein, expressed
LOC_Os11g14910	18.9489	11.0069	17.5865	349.988	377.557	310.837	21.7106	4.44032	1.68232e-40	AT5G37980.1	Zinc-binding dehydrogenase family protein	NADP-dependent oxidoreductase, putative, expressed
LOC_Os06g39240	4.86111	3.59222	4.17884	172.471	151.167	152.709	36.8574	5.20388	8.79982e-38	AT3G24500.1	multiprotein bridging factor 1C	endothelial differentiation-related factor 1, putative, expressed
LOC_Os01g21120	12.2634	12.001	17.9103	326.576	295.225	228.163	20.0181	4.32323	8.11362e-36	AT2G47520.1	Integrase-type DNA-binding superfamily protein	AP2 domain containing protein, expressed
LOC_Os07g09420	20.4795	15.4363	20.7365	268.65	273.103	359.498	15.8299	3.98458	6.20721e-35	AT5G40010.1	AAA-ATPase 1	ATPase, putative, expressed
LOC_Os10g38360	78.1448	72.8026	90.0092	943.909	876.631	1030.55	11.8189	3.56303	7.5495e-35	AT1G10360.1	glutathione S-transferase TAU 18	glutathione S-transferase, putative, expressed
LOC_Os03g31750	15.0528	9.41859	9.95853	252.116	213.206	186.65	18.7813	4.23122	1.14896e-34	AT4G15530.6	pyruvate orthophosphate dikinase	pyruvate, phosphate dikinase, chloroplast precursor, putative, expressed
LOC_Os01g55940	16.0363	9.34032	10.835	804.403	567.927	554.081	52.7698	5.72164	1.16037e-34	AT4G37390.1	Auxin-responsive GH3 family protein	OsGH3.2 - Probable indole-3-acetic acid-amido synthetase, expressed
LOC_Os02g43360	31.3414	20.7834	31.2264	422.087	397.651	354.104	14.0362	3.81108	1.3218e-34	AT5G53560.1	cytochrome B5 isoform E	cytochrome b5-like Heme/Steroid binding domain containing protein, expressed
LOC_Os02g55890	135.397	128.922	125.296	1562.5	1548.78	1200.88	11.06	3.46728	2.25044e-34	AT1G15690.1	Inorganic H pyrophosphatase family protein	inorganic H+ pyrophosphatase, putative, expressed
LOC_Os01g08860	12.3016	10.2769	9.92503	208.355	192.127	212.797	18.7047	4.22533	4.56725e-34	AT5G12020.1	17.6 kDa class II heat shock protein	hsp20/alpha crystallin family protein, putative, expressed
LOC_Os10g13700	2.3117	1.7605	1.61627	98.1524	119.698	95.0617	52.3026	5.70881	6.45668e-34	AT4G37870.1	phosphoenolpyruvate carboxykinase 1	phosphoenolpyruvate carboxykinase, putative, expressed
LOC_Os06g01590	0.052084	0.395547	0.221052	72.1348	77.5745	57.1922	213.9	7.74079	1.61547e-32	AT4G17260.1	Lactate/malate dehydrogenase family protein	lactate/malate dehydrogenase, putative, expressed
LOC_Os07g09630	3.91794	4.25683	4.50665	128.149	130.387	102.433	27.8297	4.79855	9.00254e-32	AT3G28480.1	Oxoglutarate/iron-dependent oxygenase	oxidoreductase, putative, expressed
LOC_Os06g07040	22.1042	10.6031	15.9764	253.867	219.309	234.56	14.4545	3.85345	1.40195e-31	AT3G17600.1	indole-3-acetic acid inducible 31	OsIAA20 - Auxin-responsive Aux/IAA gene family member, expressed
LOC_Os05g04210	4.91964	1.54903	2.47117	120.919	135.061	179.187	47.1293	5.55855	2.46585e-31	AT5G49620.1	myb domain protein 78	MYB family transcription factor, putative, expressed
LOC_Os06g05420	5.49864	1.86926	2.17907	91.89	99.0182	116.921	31.2918	4.96771	3.22196e-31			expressed protein
LOC_Os05g45100	0.285681	0.21225	0.25506	60.5825	52.9339	71.1709	175.678	7.45679	2.18572e-30	AT3G16520.3	UDP-glucosyl transferase 88A1	anthocyanidin 5,3-O-glucosyltransferase, putative, expressed
LOC_Os09g27260	1.67084	0.643234	0.757448	73.204	74.8653	92.3791	71.4065	6.15798	2.21862e-30	AT1G55230.1	Family of unknown function (DUF716)	plant viral response family protein, putative, expressed
LOC_Os02g40500	14.3601	14.3471	21.6767	233.481	214.626	224.664	13.2798	3.73116	3.26512e-30	AT5G40370.1	Glutaredoxin family protein	OsGrx_C2.1 - glutaredoxin subgroup I, expressed
LOC_Os04g37490	11.0832	7.25938	15.8399	185.971	166.309	176.929	15.3559	3.94072	3.68092e-30	AT1G59960.1	NAD(P)-linked oxidoreductase superfamily protein	oxidoreductase, aldo/keto reductase family protein, putative, expressed
LOC_Os11g47500	0.975454	1.23425	0.423921	70.384	71.7109	66.8208	71.3163	6.15616	7.56971e-30	AT5G24090.1	chitinase A	glycosyl hydrolase, putative, expressed
LOC_Os12g09540	1.59791	1.89316	1.94777	79.8789	99.4525	73.2458	44.0642	5.46153	1.5536e-29	AT1G09830.1	Glycinamide ribonucleotide (GAR) synthetase	phosphoribosylamine--glycine ligase, putative, expressed
LOC_Os09g23560	2.68113	2.17959	2.72358	85.3452	95.669	91.4914	34.6011	5.11275	1.85175e-29	AT4G37980.1	elicitor-activated gene 3-1	dehydrogenase, putative, expressed
LOC_Os10g26700	0.535601	0.586191	1.00211	65.7789	83.995	66.0315	89.1561	6.47826	2.3401e-29	AT1G74440.1	Protein of unknown function (DUF962)	YGL010w, putative, expressed
LOC_Os12g36840	111.95	92.9503	127.818	1.91369	5.00992	2.48893	0.0291651	-5.09961	2.74198e-29			pathogenesis-related Bet v I family protein, putative, expressed
LOC_Os03g12820	6.08346	3.74213	5.35556	102.944	103.75	126.565	21.5462	4.42936	4.55044e-29	AT1G32230.2	WWE protein-protein interaction domain protein family	ATP8, putative, expressed
LOC_Os04g33600	11.8485	8.89315	7.74104	142.331	178.654	137.037	15.9235	3.99309	4.98327e-29	AT2G36290.1	alpha/beta-Hydrolases superfamily protein	hydrolase, alpha/beta fold family protein, putative, expressed
LOC_Os03g55240	1.87651	2.73556	2.74301	87.5123	81.532	85.1215	33.2414	5.05491	3.37965e-28	AT4G37320.1	cytochrome P450, family 81, subfamily D, polypeptide 5	cytochrome P450, putative, expressed
LOC_Os07g23570	1.02342	0.325816	1.42381	61.8586	58.526	68.2525	61.4819	5.94209	5.75896e-28	AT2G46950.1	cytochrome P450, family 709, subfamily B, polypeptide 2	cytochrome P450 72A1, putative, expressed
LOC_Os03g17470	43.4795	28.9774	48.65	413.38	389.117	350.281	9.49763	3.24757	7.96602e-28	AT3G55040.1	glutathione transferase lambda 2	IN2-1 protein, putative, expressed
LOC_Os09g34230	0.364582	0	0.598511	54.6949	50.3851	70.0436	138.884	7.11774	8.04137e-28	AT2G43840.1	UDP-glycosyltransferase 74 F1	UDP-glucoronosyl/UDP-glucosyl transferase, putative, expressed
LOC_Os12g35610	4.05439	4.79926	4.28133	114.419	99.4938	82.5902	22.0918	4.46544	8.10645e-28	AT5G51060.1	NADPH/respiratory burst oxidase protein D	respiratory burst oxidase, putative, expressed
LOC_Os02g51930	8.13713	1.77737	5.06609	97.1924	105.061	109.248	20.405	4.35085	1.19488e-27	AT1G22400.1	UDP-Glycosyltransferase superfamily protein	cytokinin-O-glucosyltransferase 2, putative, expressed
LOC_Os01g04050	15.7802	6.10868	14.713	141.962	172.197	174.294	13.2447	3.72734	1.82993e-27			BBTI12 - Bowman-Birk type bran trypsin inhibitor precursor, expressed
LOC_Os03g17480	16.3634	10.0156	18.8216	212.475	219.722	152.199	12.8503	3.68373	5.70848e-27	AT3G55040.1	glutathione transferase lambda 2	IN2-1 protein, putative, expressed
LOC_Os07g47670	18.1928	15.3448	20.0432	197.155	201.499	193.157	10.9893	3.45802	1.04125e-26	AT5G27760.1	Hypoxia-responsive family protein	hypoxia-responsive family protein, putative, expressed
LOC_Os10g38489	17.435	12.318	18.9308	197.051	174.357	181.597	11.2957	3.4977	1.08361e-26	AT1G10360.1	glutathione S-transferase TAU 18	glutathione S-transferase GSTU6, putative, expressed
LOC_Os04g27060	0.8168	0.738772	0.899921	123.34	140.885	85.3486	126.973	6.98838	1.47559e-26	AT1G60710.1	NAD(P)-linked oxidoreductase superfamily protein	oxidoreductase, aldo/keto reductase family protein, putative, expressed
LOC_Os08g02700	10.1117	6.48617	13.5107	139.455	194.697	139.156	15.5748	3.96114	5.65757e-26	AT2G36460.1	Aldolase superfamily protein	fructose-bisphospate aldolase isozyme, putative, expressed
LOC_Os01g06740	0.797963	0.211642	0.612603	49.8718	50.2451	67.5214	87.3674	6.44902	7.5561e-26			ribosome inactivating protein, putative, expressed
LOC_Os04g51160	9.41736	6.15134	8.9097	109.193	104.098	136.55	14.1309	3.82078	1.15787e-25	AT3G22370.1	alternative oxidase 1A	transposon protein, putative, unclassified, expressed
LOC_Os01g70850	5.70618	6.61892	12.8243	142.195	98.1082	123.029	14.2884	3.83677	1.48382e-25	AT2G23600.1	acetone-cyanohydrin lyase	esterase, putative, expressed
LOC_Os03g60560	10.1929	6.55001	10.5467	156.061	166.63	229.215	20.015	4.32301	2.18942e-25	AT5G59820.1	C2H2-type zinc finger family protein	ZOS3-21 - C2H2 zinc finger protein, expressed
LOC_Os07g08430	24.6882	23.5821	20.8701	188.726	265.365	217.605	9.67731	3.27461	2.2134e-25	AT4G02610.1	Aldolase-type TIM barrel family protein	indole-3-glycerol phosphate lyase, chloroplast precursor, putative, expressed
LOC_Os11g10510	498.355	504.771	578.435	4062.84	3514.9	3323.16	6.89139	2.78479	2.50381e-25	AT1G77120.1	alcohol dehydrogenase 1	dehydrogenase, putative, expressed
LOC_Os08g05970	5.74568	8.33931	9.08452	133.987	93.4886	107.019	14.2651	3.83442	3.515e-25	AT2G35736.1		expressed protein
LOC_Os02g03710	1.22139	1.21582	1.00139	69.7262	45.8416	57.3304	46.327	5.53378	4.37524e-25	AT3G49580.1	response to low sulfur 1	UP-9A, putative, expressed
LOC_Os01g62420	32.4932	48.2154	37.3426	331.99	336.999	308.611	8.26269	3.04661	5.19335e-25	AT3G55440.1	triosephosphate isomerase	triosephosphate isomerase, cytosolic, putative, expressed
LOC_Os10g38350	0.715986	0.261209	0.833945	53.0076	56.4511	51.4544	76.3631	6.2548	5.34639e-25	AT1G10370.1	Glutathione S-transferase family protein	glutathione S-transferase, putative, expressed
LOC_Os02g54140	2.64531	1.73914	1.35041	61.537	61.8481	72.89	32.5733	5.02562	6.48606e-25	AT1G54050.1	HSP20-like chaperones superfamily protein	hsp20/alpha crystallin family protein, putative, expressed
LOC_Os12g25630	10.4829	11.6565	10.5442	154.125	134.046	112.263	12.1495	3.60283	7.38664e-25	AT3G01910.1	sulfite oxidase	sulfite oxidase, putative, expressed
LOC_Os03g05910	22.3272	12.2774	21.1099	185.466	209.277	155.427	9.82728	3.29679	9.88552e-25	AT5G05320.1	FAD/NAD(P)-binding oxidoreductase family protein	expressed protein
LOC_Os10g41930	7.5187	6.19852	4.30633	93.0726	100.324	92.2257	15.6041	3.96385	1.98385e-24	AT2G38740.1	Haloacid dehalogenase-like hydrolase (HAD) superfamily protein	haloacid dehalogenase-like hydrolase family protein, putative, expressed
LOC_Os09g19800	23.1636	17.8244	20.213	169.7	231.714	174.335	9.36648	3.22751	2.87556e-24	AT4G33090.1	aminopeptidase M1	aminopeptidase, putative, expressed
LOC_Os10g22070	3.60439	3.95344	6.40311	90.5534	74.6361	85.3485	17.5892	4.13661	4.0819e-24	AT1G59670.1	glutathione S-transferase TAU 15	glutathione S-transferase, putative, expressed
LOC_Os10g38189	6.03487	5.24874	9.81464	88.2298	104.445	108.086	14.0694	3.81449	5.21172e-24	AT1G10370.1	Glutathione S-transferase family protein	glutathione S-transferase, putative, expressed
LOC_Os10g38314	2.49073	1.65608	3.5507	59.7991	67.9748	72.5674	25.0879	4.64892	8.80802e-24	AT1G10370.1	Glutathione S-transferase family protein	glutathione S-transferase, N-terminal domain containing protein, expressed
LOC_Os03g16960	7.0318	4.71855	6.2129	88.5126	98.5245	131.84	17.4765	4.12734	1.47339e-23	AT5G48540.1	receptor-like protein kinase-related family protein	cysteine-rich repeat secretory protein 55 precursor, putative, expressed
LOC_Os06g38660	5.84555	4.96506	6.21063	82.7907	103.513	77.465	15.2454	3.9303	1.70264e-23			expressed protein
LOC_Os08g40690	0.935903	0.852966	0.280822	53.2122	49.0452	43.9505	61.8257	5.95014	1.89536e-23	AT5G24090.1	chitinase A	glycosyl hydrolase, putative, expressed
LOC_Os12g42280	0.468373	0.232652	0.43512	35.439	37.9153	49.713	85.9017	6.42462	2.38881e-23	AT3G14440.1	nine-cis-epoxycarotenoid dioxygenase 3	9-cis-epoxycarotenoid dioxygenase 1, chloroplast precursor, putative, expressed
LOC_Os03g56540	8.06766	8.34808	9.52079	107.174	95.9201	117.829	12.2433	3.61393	3.25143e-23	AT5G03030.1	Chaperone DnaJ-domain superfamily protein	heat shock protein DnaJ, putative, expressed
LOC_Os03g57200	31.1692	41.8628	42.7605	663.814	646.294	431.297	15.0027	3.90715	3.53939e-23	AT1G78380.1	glutathione S-transferase TAU 19	glutathione S-transferase, putative, expressed
LOC_Os12g15680	8.28345	3.94873	4.05966	71.5055	97.3254	81.2619	15.0913	3.91565	5.35023e-23	AT3G09220.1	laccase 7	laccase precursor protein, putative, expressed
LOC_Os09g24370	3937.23	6078.24	5126.45	568.578	271.98	337.352	0.0778095	-3.68391	6.62563e-23			expressed protein
LOC_Os03g19270	2.85929	1.49996	1.42724	191.725	141.542	112.874	73.3496	6.19672	7.569e-23	AT3G62550.1	Adenine nucleotide alpha hydrolases-like superfamily protein	universal stress protein domain containing protein, putative, expressed
LOC_Os02g52150	20.2096	21.7669	17.0411	171.884	155.526	187.77	8.69014	3.11938	1.36782e-22	AT5G51440.1	HSP20-like chaperones superfamily protein	heat shock 22 kDa protein, mitochondrial precursor, putative, expressed
LOC_Os07g12340	19.5522	18.8325	26.9627	161.447	179.428	208.793	8.37762	3.06654	2.93378e-22	AT5G63790.1	NAC domain containing protein 102	NAC domain-containing protein 67, putative, expressed
LOC_Os12g02040	56.7723	80.1698	71.0919	487.872	494.382	391.931	6.59751	2.72192	4.01606e-22	AT5G27760.1	Hypoxia-responsive family protein	hypoxia-responsive family protein, putative, expressed
LOC_Os03g58790	34.4713	26.5841	36.873	218.041	227.79	283.866	7.43163	2.89368	5.01848e-22	AT3G28580.1	P-loop containing nucleoside triphosphate hydrolases superfamily protein	ATPase, putative, expressed
LOC_Os01g62290	66.2362	54.2153	51.4132	352.723	367.293	420.271	6.62498	2.72792	8.48588e-22	AT3G12580.1	heat shock protein 70	DnaK family protein, putative, expressed
LOC_Os11g43049	0.617307	0.32152	0.436556	36.0801	36.0773	48.6469	72.2845	6.17561	1.2533e-21	AT1G07725.1	exocyst subunit exo70 family protein H6	exo70 exocyst complex subunit, putative, expressed
LOC_Os12g05860	7.30849	3.38102	5.28007	125.921	117.672	181.749	26.1619	4.70939	1.83627e-21	AT4G14630.1	germin-like protein 9	Cupin domain containing protein, expressed
LOC_Os05g10650	1.82643	1.29654	2.14534	49.995	53.827	48.7877	27.4607	4.7793	2.18845e-21	AT4G26270.1	phosphofructokinase 3	6-phosphofructokinase, putative, expressed
LOC_Os07g04970	9.65841	5.92018	7.61419	96.8859	93.1462	87.6666	11.8334	3.56479	2.27073e-21	AT5G42830.1	HXXXD-type acyl-transferase family protein	transferase family protein, putative, expressed
LOC_Os06g03520	2.46451	1.40009	3.80586	131.797	115.667	77.666	40.8296	5.35154	2.33937e-21	AT4G17670.1	Protein of unknown function (DUF581)	DUF581 domain containing protein, expressed
LOC_Os08g04340	12.6083	7.57991	9.45358	145.419	146.405	212.167	16.8424	4.07402	3.30175e-21	AT2G32300.1	uclacyanin 1	plastocyanin-like domain containing protein, putative, expressed
LOC_Os05g15530	1.35417	0.880047	1.26507	45.6297	46.0908	43.0712	35.5571	5.15207	3.85138e-21	AT5G57850.1	D-aminoacid aminotransferase-like PLP-dependent enzymes superfamily protein	aminotransferase domain containing protein, putative, expressed
LOC_Os05g30500	2.23161	0.94239	2.07973	42.1913	50.9692	57.2388	27.1348	4.76207	4.59349e-21			expressed protein
LOC_Os06g11210	41.2511	39.9611	50.0589	274.495	279.774	321.33	6.65724	2.73492	4.99971e-21	AT1G76680.1	12-oxophytodienoate reductase 1	12-oxophytodienoate reductase, putative, expressed
LOC_Os01g71860	2.4697	2.65788	1.87164	55.2448	62.3327	47.4852	22.6548	4.50175	5.25316e-21	AT4G16260.1	Glycosyl hydrolase superfamily protein	glycosyl hydrolases family 17, putative, expressed
LOC_Os12g05870	10.0358	6.35974	8.29413	134.358	135.664	199.321	18.7935	4.23216	5.68626e-21	AT4G14630.1	germin-like protein 9	Cupin domain containing protein, expressed
LOC_Os01g37630	0	0	0	27.8048	40.7714	36.1136	349.966	8.45107	6.21887e-21	AT2G23610.1	methyl esterase 3	esterase, putative, expressed
LOC_Os12g05050	82.8649	76.7456	106.532	624.624	539.548	446.657	6.04682	2.59618	6.47331e-21	AT5G19140.1	Aluminium induced protein with YGL and LRDR motifs	stem-specific protein TSJT1, putative, expressed
LOC_Os10g38160	0.181708	0	0.117311	29.4925	41.8547	33.3862	175.342	7.45403	8.59079e-21	AT1G10370.1	Glutathione S-transferase family protein	glutathione S-transferase, putative, expressed
LOC_Os08g09060	22.4627	21.1107	13.1225	130.903	153.931	166.319	7.92081	2.98565	9.41497e-21	AT3G05950.1	RmlC-like cupins superfamily protein	Cupin domain containing protein, expressed
LOC_Os10g39100	9.00424	5.26674	6.82774	88.0211	79.13	79.1198	11.5227	3.52641	1.96898e-20	AT1G63830.2	PLAC8 family protein	uncharacterized Cys-rich domain containing protein, putative, expressed
LOC_Os06g07250	247.038	290.9	300.763	38.6233	30.2494	35.4717	0.124725	-3.00318	2.82448e-20	AT1G73040.1	Mannose-binding lectin superfamily protein	jacalin-like lectin domain containing protein, expressed
LOC_Os02g26810	5.61867	3.27038	4.68818	78.8342	61.6972	59.6005	14.4432	3.85232	3.3186e-20	AT2G30490.1	cinnamate-4-hydroxylase	cytochrome P450, putative, expressed
LOC_Os09g34250	2.47237	1.7554	3.03571	50.9248	59.0854	46.2538	20.7	4.37156	3.42171e-20	AT2G43840.1	UDP-glycosyltransferase 74 F1	UDP-glucoronosyl and UDP-glucosyl transferase domain containing protein, expressed
LOC_Os02g38920	582.056	662.906	625.328	3582.07	3400.29	2857.71	5.26057	2.39522	5.20866e-20	AT3G04120.1	glyceraldehyde-3-phosphate dehydrogenase C subunit 1	glyceraldehyde-3-phosphate dehydrogenase, putative, expressed
LOC_Os08g04180	37.4148	34.2638	30.0611	179.543	267.009	220.217	6.53735	2.70871	6.89633e-20	AT4G27070.1	tryptophan synthase beta-subunit 2	tryptophan synthase beta chain 1, putative, expressed
LOC_Os03g18220	138.783	163.146	151.129	852.573	865.935	765.75	5.48035	2.45427	6.9589e-20	AT5G01320.1	Thiamine pyrophosphate dependent pyruvate decarboxylase family protein	pyruvate decarboxylase isozyme 2, putative, expressed
LOC_Os04g02050	4.0031	5.40065	5.19724	72.2776	58.8562	66.2659	13.2676	3.72983	7.19469e-20	AT1G19920.1	Pseudouridine synthase/archaeosine transglycosylase-like family protein	bifunctional 3-phosphoadenosine 5-phosphosulfate synthetase, putative, expressed
LOC_Os09g30490	6.21314	2.95336	12.64	66.6242	81.1857	95.4949	11.0196	3.462	8.19108e-20	AT2G44310.1	Calcium-binding EF-hand family protein	EF hand family protein, expressed
LOC_Os03g14180	0.039142	0.02276	0.051474	26.3575	33.4798	37.5213	236.246	7.88415	8.61727e-20	AT4G27670.1	heat shock protein 21	hsp20/alpha crystallin family protein, putative, expressed
LOC_Os05g38530	19.2237	12.0142	16.7951	121.355	124.7	138.454	7.96159	2.99306	9.69538e-20	AT3G12580.1	heat shock protein 70	DnaK family protein, putative, expressed
LOC_Os05g45110	3.70861	2.70222	1.83375	47.3923	50.8677	63.8513	19.0075	4.2485	1.76992e-19	AT3G16520.3	UDP-glucosyl transferase 88A1	anthocyanidin 5,3-O-glucosyltransferase, putative, expressed
LOC_Os01g21250	60.7466	43.6736	84.7514	323.133	342.488	435.643	5.81387	2.5395	2.02854e-19	AT4G02380.1	senescence-associated gene 21	late embryogenesis abundant protein, putative, expressed
LOC_Os09g39090	96.0937	127.622	142.954	10.5102	11.0277	13.1476	0.0953361	-3.39083	2.34273e-19	AT5G50260.1	Cysteine proteinases superfamily protein	vignain precursor, putative, expressed
LOC_Os01g25280	88.2943	97.5844	120.131	11.986	6.30163	8.40762	0.0881305	-3.50421	3.13645e-19	AT3G16450.2	Mannose-binding lectin superfamily protein	jacalin-like lectin domain containing protein, expressed
LOC_Os03g60570	20.6318	16.9858	25.8709	149.409	160.849	216.551	8.26337	3.04673	3.51908e-19	AT5G59820.1	C2H2-type zinc finger family protein	ZOS3-22 - C2H2 zinc finger protein, expressed
LOC_Os02g01510	26.9703	25.2337	29.4321	169.686	190.697	177.817	6.57219	2.71637	4.00037e-19	AT4G17260.1	Lactate/malate dehydrogenase family protein	lactate/malate dehydrogenase, putative, expressed
LOC_Os02g36530	35.4625	20.7641	35.7109	176.876	183.315	229.664	6.39821	2.67767	5.45546e-19			expressed protein
LOC_Os07g32570	13.2116	13.5922	18.1403	113.697	108.629	125.694	7.69868	2.94461	8.22162e-19	AT4G21990.1	APS reductase 3	OsAPRL1 adenosine 5'-phosphosulfate reductase-like OsAPRL1, expressed
LOC_Os07g44140	41.037	36.2135	72.483	281.045	259.948	320.367	5.74311	2.52183	9.76842e-19	AT2G46950.1	cytochrome P450, family 709, subfamily B, polypeptide 2	cytochrome P450 72A1, putative, expressed
LOC_Os08g09080	34.0835	32.986	18.537	163.226	192.825	195.896	6.42848	2.68448	9.85247e-19	AT5G39110.1	RmlC-like cupins superfamily protein	Cupin domain containing protein, expressed
LOC_Os03g58880	1.86806	2.15896	1.41493	38.6651	52.1286	37.7309	22.4357	4.48772	1.04479e-18	AT3G28480.1	Oxoglutarate/iron-dependent oxygenase	oxidoreductase, putative, expressed
LOC_Os01g24030	0.470484	0.19906	0	40.4476	51.3172	29.3695	125.249	6.96865	1.35567e-18	AT1G20560.1	acyl activating enzyme 1	AMP-binding enzyme, putative, expressed
LOC_Os07g43740	2.45245	1.06667	0.567596	38.0448	37.7968	44.1063	27.4118	4.77673	1.93549e-18	AT3G19950.1	RING/U-box superfamily protein	zinc finger, C3HC4 type domain containing protein, expressed
LOC_Os08g05770	0.876378	2.09218	1.9832	49.1193	37.9721	39.0201	24.0703	4.58918	2.34786e-18	AT5G24600.1	Protein of unknown function, DUF599	expressed protein
LOC_Os01g62190	10.3959	7.0011	7.114	76.9777	87.5035	118.46	11.416	3.51298	2.40665e-18	AT3G46080.1	C2H2-type zinc finger family protein	ZOS1-15 - C2H2 zinc finger protein, expressed
LOC_Os03g22020	5.32517	6.52608	9.30975	84.8346	82.142	56.1086	10.4089	3.37974	2.60802e-18	AT5G05340.1	Peroxidase superfamily protein	peroxidase precursor, putative, expressed
LOC_Os10g25130	50.3796	53.0023	46.5993	273.207	302.492	265.397	5.59882	2.48512	3.42995e-18	AT1G72330.1	alanine aminotransferase 2	aminotransferase, classes I and II, domain containing protein, expressed
LOC_Os10g02380	3.50403	1.45377	3.55122	44.6015	59.8094	44.0921	16.8921	4.07828	3.63168e-18	AT1G59960.1	NAD(P)-linked oxidoreductase superfamily protein	oxidoreductase, aldo/keto reductase family protein, putative, expressed
LOC_Os06g13940	1.39088	0.466647	1.29584	30.3098	30.5739	41.9477	29.864	4.90034	4.25504e-18			expressed protein
LOC_Os02g13380	57.8383	53.5783	55.5754	307.665	316.564	279.389	5.40323	2.43382	8.90801e-18	AT5G25940.1	early nodulin-related	early nodulin 93 ENOD93 protein, putative, expressed
LOC_Os03g58890	24.8152	26.8677	26.4526	182.6	160.566	138.079	6.13937	2.61809	1.16602e-17	AT3G28480.1	Oxoglutarate/iron-dependent oxygenase	oxidoreductase, putative, expressed
LOC_Os01g07300	2.38632	1.96907	2.60169	45.8277	36.5626	49.2464	18.1804	4.18431	1.30707e-17			uncharacterized 50.6 kDa protein in the 5region of gyrA and gyrB, putative, expressed
LOC_Os06g11240	29.9168	18.8725	41.4159	169.884	170.013	188.808	5.84502	2.54721	2.27219e-17	AT1G76690.1	12-oxophytodienoate reductase 2	12-oxophytodienoate reductase, putative, expressed
LOC_Os05g51670	28.3975	20.5789	29.9089	146.908	161.193	169.688	6.0376	2.59398	2.37658e-17	AT4G10960.1	UDP-D-glucose/UDP-D-galactose 4-epimerase 5	NAD dependent epimerase/dehydratase family protein, putative, expressed
LOC_Os01g65830	13.3489	20.1176	11.7545	157.102	125.833	102.276	8.46887	3.08217	3.03987e-17	AT1G43800.1	Plant stearoyl-acyl-carrier-protein desaturase family protein	acyl-desaturase, chloroplast precursor, putative, expressed
LOC_Os08g09040	18.4595	12.8735	11.1415	89.0129	103.328	111.556	7.11164	2.83018	3.09444e-17	AT3G05950.1	RmlC-like cupins superfamily protein	Cupin domain containing protein, expressed
LOC_Os01g72900	6.27833	3.33995	3.03463	56.7198	47.0406	51.842	12.0361	3.5893	3.47848e-17			abscisic stress-ripening, putative, expressed
LOC_Os08g09010	32.2482	26.1334	22.4278	135.131	175.49	166.159	5.88194	2.55629	4.08039e-17	AT3G05950.1	RmlC-like cupins superfamily protein	Cupin domain containing protein, expressed
LOC_Os03g20870	13.606	10.9394	11.5369	85.1818	84.7569	108.04	7.64874	2.93522	4.2786e-17	AT5G56340.1	RING/U-box superfamily protein	zinc finger, C3HC4 type domain containing protein, expressed
LOC_Os05g44922	25.6564	24.6569	25.036	154.013	162.651	138.592	6.02196	2.59023	4.78968e-17	AT4G26270.1	phosphofructokinase 3	6-phosphofructokinase, putative, expressed
LOC_Os08g43620	0.500614	0.118456	0.330695	23.845	26.3193	36.6013	69.6657	6.12238	6.41751e-17			expressed protein
LOC_Os02g26770	4.38829	2.51135	4.00199	57.7674	43.9731	44.6919	13.0992	3.71141	8.05357e-17	AT2G30490.1	cinnamate-4-hydroxylase	cytochrome P450, putative, expressed
LOC_Os05g44340	0.559914	0.433426	0.271205	26.1791	27.9284	31.6806	55.0243	5.782	9.0791e-17	AT1G74310.1	heat shock protein 101	heat shock protein 101, putative, expressed
LOC_Os04g52130	25.4029	25.2999	25.1203	152.392	153.644	134.124	5.78616	2.53261	1.3019e-16	AT1G03475.1	Coproporphyrinogen III oxidase	coproporphyrinogen III oxidase, chloroplast precursor, putative, expressed
LOC_Os03g06200	36.1894	39.02	34.2129	209.83	197.471	181.626	5.37017	2.42497	1.31776e-16	AT4G35630.1	phosphoserine aminotransferase	aminotransferase, putative, expressed
LOC_Os09g39850	5.57497	5.37376	3.65921	50.0102	54.2999	61.1732	11.1205	3.47515	1.43354e-16	AT3G23240.1	ethylene response factor 1	AP2 domain containing protein, expressed
LOC_Os05g30510	0	0	0	27.8137	20.3635	27.8648	254.473	7.99137	1.46683e-16			expressed protein
LOC_Os08g02030	1.22495	0.272959	0.677246	28.2981	31.0916	33.299	37.5688	5.23146	1.4777e-16	AT5G67150.1	HXXXD-type acyl-transferase family protein	transferase family protein, putative, expressed
LOC_Os06g05010	4.14068	4.11579	1.80988	175.505	147.574	92.6453	40.1323	5.32669	1.5952e-16	AT5G25940.1	early nodulin-related	early nodulin 93 ENOD93 protein, putative, expressed
LOC_Os09g31040	1.97188	0.854446	1.4784	28.5178	42.8655	31.618	22.4338	4.4876	2.08258e-16	AT2G44310.1	Calcium-binding EF-hand family protein	EF hand family protein, putative, expressed
LOC_Os06g13870	6.25715	4.43166	7.13671	52.4641	54.7349	65.8126	9.56175	3.25727	2.11893e-16	AT5G37490.1	ARM repeat superfamily protein	U-box protein CMPG1, putative, expressed
LOC_Os09g19820	62.8566	55.5831	58.3769	264.771	324.627	283.907	4.93237	2.30228	2.1201e-16	AT4G33090.1	aminopeptidase M1	aminopeptidase, putative, expressed
LOC_Os08g03420	1.30933	1.43041	1.239	35.2336	35.7435	25.6412	22.6512	4.50151	2.58377e-16	AT1G51540.1	Galactose oxidase/kelch repeat superfamily protein	kelch repeat protein, putative, expressed
LOC_Os10g22520	19.3351	16.7455	20.7572	101.06	117.618	133.279	6.16504	2.62411	3.0929e-16			cellulase, putative, expressed
LOC_Os03g15960	69.779	44.6893	35.3532	226.509	225.992	298.001	5.0013	2.3223	3.09506e-16	AT1G53540.1	HSP20-like chaperones superfamily protein	hsp20/alpha crystallin family protein, putative, expressed
LOC_Os01g16146	21.3147	20.9016	25.9718	153.944	135.741	108.511	5.81846	2.54064	3.36609e-16	AT4G02860.1	Phenazine biosynthesis PhzC/PhzF protein	phenazine biosynthesis protein, putative, expressed
LOC_Os04g57810	67.1232	55.8413	75.026	312.845	325.324	314.049	4.80365	2.26413	3.46662e-16	AT5G18400.3	Cytokine-induced anti-apoptosis inhibitor 1, Fe-S biogenesis	GA18008-PA, putative, expressed
LOC_Os06g05000	4.74321	3.49342	2.23546	171.2	141.662	90.1945	37.4446	5.22669	3.63745e-16	AT5G25940.1	early nodulin-related	early nodulin 93 ENOD93 protein, putative, expressed
LOC_Os08g04350	9.82853	5.72109	8.90532	56.7007	66.0765	84.7728	8.39631	3.06976	3.64718e-16	AT2G32300.1	uclacyanin 1	plastocyanin-like domain containing protein, putative, expressed
LOC_Os03g37490	1.9114	1.39566	1.89541	34.5156	41.1217	32.0362	19.6227	4.29445	3.76172e-16	AT3G21690.1	MATE efflux family protein	MATE efflux family protein, putative, expressed
LOC_Os12g36850	64.9887	27.7232	21.2005	177.355	226.553	186.609	5.17297	2.37099	4.75612e-16			pathogenesis-related Bet v I family protein, putative, expressed
LOC_Os11g35040	5.37946	6.33814	5.30555	60.2769	57.9446	45.5567	9.47162	3.24361	4.96588e-16	AT5G53970.1	Tyrosine transaminase family protein	aminotransferase, classes I and II, domain containing protein, expressed
LOC_Os01g72130	163.297	105.899	160.789	668.551	657.806	582.79	4.43763	2.14979	5.25325e-16	AT2G29420.1	glutathione S-transferase tau 7	glutathione S-transferase, putative, expressed
LOC_Os01g09030	15.3045	20.2691	18.4828	158.723	130.819	102.277	7.21387	2.85077	5.55056e-16	AT5G39890.1	Protein of unknown function (DUF1637)	2-aminoethanethiol dioxygenase, putative, expressed
LOC_Os03g12110	7.1001	5.24361	9.1384	58.9598	61.1418	66.9745	8.60229	3.10472	5.66137e-16	AT3G25900.1	Homocysteine S-methyltransferase family protein	homocysteine S-methyltransferase protein, putative, expressed
LOC_Os05g39540	126.44	115.186	129.909	16.077	19.1098	14.2295	0.133705	-2.90287	6.89391e-16	AT1G05300.1	zinc transporter 5 precursor	metal cation transporter, putative, expressed
LOC_Os01g42380	3.33106	1.5779	2.14676	36.943	43.2915	36.8184	15.954	3.99584	7.06032e-16	AT1G15520.1	pleiotropic drug resistance 12	pleiotropic drug resistance protein, putative, expressed
LOC_Os06g25010	4.60385	5.81365	5.51325	47.6909	50.4624	68.0809	10.2604	3.35902	8.823e-16	AT5G24090.1	chitinase A	glycosyl hydrolase, putative, expressed
LOC_Os03g50130	197.019	196.402	217.122	935.345	864.881	823.596	4.29591	2.10296	9.00329e-16			microsomal glutathione S-transferase 3, putative, expressed
LOC_Os06g30970	53.3488	38.6749	48.4851	218.22	218.99	251.962	4.89651	2.29175	9.13413e-16	AT1G64230.1	ubiquitin-conjugating enzyme 28	ubiquitin-conjugating enzyme, putative, expressed
LOC_Os03g53650	46.2848	48.0543	60.6394	284.69	255.01	211.398	4.83904	2.27472	9.18917e-16	AT4G14880.2	O-acetylserine (thiol) lyase (OAS-TL) isoform A1	cysteine synthase, putative, expressed
LOC_Os07g01410	227.199	234.175	175.316	38.5466	31.581	30.8377	0.158975	-2.65313	1.06425e-15	AT5G15180.1	Peroxidase superfamily protein	peroxidase precursor, putative, expressed
LOC_Os08g44270	47.422	65.2998	71.6253	5.65858	5.78668	3.05878	0.0801748	-3.64071	1.16399e-15	AT5G50260.1	Cysteine proteinases superfamily protein	vignain precursor, putative, expressed
LOC_Os05g48810	15.8356	15.6631	11.4782	82.2816	94.3975	103.862	6.48939	2.69808	1.17463e-15	AT2G20560.1	DNAJ heat shock family protein	dnaJ domain containing protein, expressed
LOC_Os05g39560	42.0665	44.1705	43.0322	1.85838	2.30973	1.74999	0.0479906	-4.3811	1.28176e-15	AT1G05300.1	zinc transporter 5 precursor	metal cation transporter, putative, expressed
LOC_Os09g19970	1.40086	1.22481	1.70258	29.3067	28.7595	40.4265	21.3456	4.41587	1.30632e-15			expressed protein
LOC_Os08g42590	39.0478	31.6027	42.5002	220.046	198.825	151.466	5.02982	2.33051	1.9036e-15	AT5G61820.1		mtN19, putative, expressed
LOC_Os03g56860	3.55976	3.17767	3.9452	43.334	37.2251	52.944	12.1832	3.60682	2.27539e-15			expressed protein
LOC_Os07g04820	7.49031	4.11901	6.24101	46.4324	49.8907	65.4301	8.92839	3.1584	2.48586e-15	AT4G32300.1	S-domain-2 5	protein kinase, putative, expressed
LOC_Os01g43710	21.2719	13.3431	18.8618	116.094	106.648	93.0692	5.8782	2.55538	2.53004e-15	AT3G14690.1	cytochrome P450, family 72, subfamily A, polypeptide 15	cytochrome P450 72A1, putative, expressed
LOC_Os01g37000	128.372	146.418	163.315	31.51	14.236	18.9831	0.148331	-2.7531	2.82423e-15	AT3G13510.1	Protein of Unknown Function (DUF239)	carboxyl-terminal peptidase, putative, expressed
LOC_Os08g09020	6.97178	5.47403	5.09624	46.3941	55.1234	57.2076	8.91294	3.1559	4.66085e-15	AT3G05950.1	RmlC-like cupins superfamily protein	Cupin domain containing protein, expressed
LOC_Os08g10500	84.108	46.2133	74.6648	272.324	273.47	373.223	4.47823	2.16293	6.06504e-15	AT2G32210.1		expressed protein
LOC_Os12g18410	31.678	24.4874	19.7215	158.274	123.837	114.373	5.20805	2.38074	9.8834e-15			expressed protein
LOC_Os07g07440	0.557586	0.116323	1.05253	28.0703	20.7115	29.8247	38.9385	5.28313	1.25315e-14	AT4G13180.1	NAD(P)-binding Rossmann-fold superfamily protein	versicolorin reductase, putative, expressed
LOC_Os08g37874	6.15409	5.0169	6.45757	48.4753	57.4269	47.8193	8.59085	3.1028	1.34406e-14	AT5G64250.2	Aldolase-type TIM barrel family protein	2-nitropropane dioxygenase family, putative, expressed
LOC_Os11g07770	23.943	30.2018	37.2284	0.592763	0.948163	0.26996	0.0230262	-5.44058	2.07989e-14	AT5G42500.1	Disease resistance-responsive (dirigent-like protein) family protein	dirigent, putative, expressed
LOC_Os03g51459	2.64346	4.89652	4.72624	50.1567	44.6464	37.8763	10.5823	3.40358	2.19085e-14	AT3G05570.1		expressed protein
LOC_Os11g42200	3.42402	2.55001	3.77632	32.9412	36.6114	49.0949	11.8352	3.56501	2.31023e-14	AT3G09220.1	laccase 7	laccase precursor protein, putative, expressed
LOC_Os07g04560	6.04183	2.76769	6.83585	41.1301	48.5739	55.5535	9.12852	3.19038	2.36341e-14	AT2G43000.1	NAC domain containing protein 42	no apical meristem protein, putative, expressed
LOC_Os07g05940	5.8342	2.52836	4.60142	42.0008	42.2041	53.2183	10.3833	3.37619	2.45442e-14	AT1G78390.1	nine-cis-epoxycarotenoid dioxygenase 9	9-cis-epoxycarotenoid dioxygenase 1, chloroplast precursor, putative, expressed
LOC_Os01g08320	30.1957	25.1878	22.3506	149.683	116.635	122.864	4.99118	2.31938	2.46353e-14	AT1G04250.1	AUX/IAA transcriptional regulator family protein	OsIAA1 - Auxin-responsive Aux/IAA gene family member, expressed
LOC_Os03g25030	17.5016	14.6988	10.6798	92.1117	90.1145	77.5907	6.02398	2.59072	2.81481e-14	AT1G28650.1	GDSL-like Lipase/Acylhydrolase superfamily protein	GDSL-like lipase/acylhydrolase, putative, expressed
LOC_Os04g10010	3.46323	1.23146	0.936239	27.6401	50.4697	42.9204	20.4572	4.35454	2.93805e-14	AT2G47140.1	NAD(P)-binding Rossmann-fold superfamily protein	sex determination protein tasselseed-2, putative, expressed
LOC_Os10g34930	6.58857	4.0084	5.23383	39.8944	46.2343	58.6483	8.99379	3.16893	2.94636e-14	AT2G15220.1	Plant basic secretory protein (BSP) family protein	secretory protein, putative, expressed
LOC_Os12g42980	48.1409	56.1155	47.1686	241.631	212.102	214.869	4.40865	2.14034	3.1292e-14	AT4G14880.1	O-acetylserine (thiol) lyase (OAS-TL) isoform A1	cysteine synthase, putative, expressed
LOC_Os05g09440	7.88798	6.59304	13.3292	50.0349	76.2546	69.3669	6.97099	2.80136	3.1791e-14	AT5G25880.1	NADP-malic enzyme 3	NADP-dependent malic enzyme, chloroplast precursor, putative, expressed
LOC_Os09g36950	1.2859	2.36534	1.3337	23.9876	27.6415	34.5566	16.3646	4.0325	4.31557e-14			expressed protein
LOC_Os07g39720	4.77815	3.21737	4.59988	37.7026	40.4569	51.55	10.0819	3.33369	4.48553e-14	AT1G59590.1	ZCF37	expressed protein
LOC_Os06g04240	34.9037	19.9696	32.4225	190.808	238.586	316.055	8.51351	3.08975	4.70397e-14			expressed protein
LOC_Os04g52900	51.041	41.1647	45.0348	212.355	222.615	171.422	4.41101	2.14111	5.69445e-14	AT2G34660.1	multidrug resistance-associated protein 2	ABC transporter family protein, putative, expressed
LOC_Os01g45250	19.6267	14.8132	22.4763	91.3493	94.2483	118.56	5.32119	2.41175	6.29331e-14	AT5G62770.1	Protein of unknown function (DUF1645)	DUF1645 domain containing protein, putative, expressed
LOC_Os05g07810	1.28865	1.1231	0.724747	27.2483	27.1555	25.632	23.3773	4.54703	7.07261e-14	AT3G17020.1	Adenine nucleotide alpha hydrolases-like superfamily protein	universal stress protein domain containing protein, putative, expressed
LOC_Os06g13190	39.9228	39.2617	54.6723	175.847	183.915	230.759	4.40397	2.1388	7.1955e-14	AT1G19020.1		expressed protein
LOC_Os04g56560	0.772035	0.222991	0.430591	16.7456	22.0249	28.3873	39.0919	5.2888	9.46441e-14	AT1G69870.1	nitrate transporter 1.7	proton-dependent oligopeptide transport, putative, expressed
LOC_Os08g24300	4.13819	1.61163	3.15645	29.4629	41.0275	38.8028	11.9042	3.5734	9.61613e-14			expressed protein
LOC_Os06g05410	0.896416	0.987524	1.3697	27.7029	25.3183	26.0376	22.3317	4.48102	9.97626e-14			expressed protein
LOC_Os08g09000	4.92811	3.59497	4.51443	33.7538	52.4165	42.7618	9.68937	3.2764	1.60426e-13	AT3G05950.1	RmlC-like cupins superfamily protein	Cupin domain containing protein, expressed
LOC_Os01g61080	8.5898	4.59015	11.4903	80.0067	75.4071	118.656	10.9879	3.45784	1.61568e-13	AT5G07100.1	WRKY DNA-binding protein 26	WRKY24, expressed
LOC_Os01g47690	34.3976	48.7118	45.1296	211.629	181.989	160.291	4.3116	2.10822	1.85097e-13	AT1G53580.1	glyoxalase II 3	metallo-beta-lactamase family protein, putative, expressed
LOC_Os05g12280	102.299	129.973	158.089	25.1392	15.0374	17.4934	0.14839	-2.75254	2.00959e-13			clumping factor A precursor, putative, expressed
LOC_Os04g47360	40.5254	52.1276	67.5604	3.33765	4.24621	3.72313	0.0723117	-3.78963	2.61135e-13	AT1G76140.1	Prolyl oligopeptidase family protein	OsPOP9 - Putative Prolyl Oligopeptidase homologue, expressed
LOC_Os04g35250	3.2349	1.94689	2.09167	28.5373	30.4124	37.3705	12.7577	3.6733	2.78724e-13	AT5G41920.1	GRAS family transcription factor	MONOCULM 1, putative, expressed
LOC_Os07g01020	23.1478	25.1948	21.1259	113.787	117.497	104.493	4.81701	2.26814	2.79071e-13	AT5G01410.1	Aldolase-type TIM barrel family protein	SOR/SNZ family protein, putative, expressed
LOC_Os08g06280	19.0172	10.9976	16.0373	100.06	79.9079	69.855	5.39615	2.43193	2.98437e-13	AT1G32540.1	lsd one like 1	LSD1 zinc finger domain containing protein, expressed
LOC_Os03g63620	5.5183	3.4606	5.05189	57.2057	95.9568	62.6555	15.0807	3.91463	3.44874e-13	AT3G45600.1	tetraspanin3	tetraspanin family protein, putative, expressed
LOC_Os01g65110	8.45951	5.64725	4.54749	55.0981	48.6225	41.5663	7.68096	2.94129	3.55791e-13	AT1G22540.1	Major facilitator superfamily protein	POT family protein, expressed
LOC_Os01g55510	43.5805	29.4565	47.5472	195.158	155.293	169.16	4.30089	2.10464	3.55873e-13	AT1G52240.2	RHO guanyl-nucleotide exchange factor 11	dynein light chain type 1 domain containing protein, expressed
LOC_Os08g26880	21.0264	16.7342	22.1144	118.1	97.7229	81.6097	4.94779	2.30678	4.45451e-13	AT1G75390.1	basic leucine-zipper 44	bZIP transcription factor domain containing protein, expressed
LOC_Os01g72150	20.546	12.7786	19.6564	95.3791	94.4542	86.6817	5.19537	2.37723	4.5828e-13	AT3G09270.1	glutathione S-transferase TAU 8	glutathione S-transferase, putative, expressed
LOC_Os09g33680	48.812	37.5131	44.8429	199.563	196.568	155.75	4.20013	2.07043	4.92832e-13	AT1G02850.2	beta glucosidase 11	Os9bglu31 - beta-glucosidase, dhurrinase, similar to G. max hydroxyisourate hydrolase, expressed
LOC_Os03g19420	1335.32	1332.19	2042.48	142.376	144.53	184.234	0.100087	-3.32067	5.48238e-13	AT1G09240.1	nicotianamine synthase 3	nicotianamine synthase, putative, expressed
LOC_Os06g04990	16.1946	18.5877	3.70481	440.91	362.466	214.302	26.2453	4.71398	5.68093e-13	AT5G25940.1	early nodulin-related	early nodulin 93 ENOD93 protein, putative, expressed
LOC_Os01g73200	2.68257	1.87719	1.2879	54.8984	89.2292	50.3901	31.6898	4.98594	6.11763e-13	AT1G71695.1	Peroxidase superfamily protein	peroxidase precursor, putative, expressed
LOC_Os01g46440	0.109908	0.053247	0.365387	17.3643	17.5178	19.6663	66.1987	6.04873	6.38092e-13			VQ domain containing protein, putative, expressed
LOC_Os02g21460	44.2274	46.5981	47.1211	190.454	182.648	195.92	4.11816	2.042	6.76137e-13	AT4G19880.1	Glutathione S-transferase family protein	uncharacterized protein yqjG, putative, expressed
LOC_Os06g44170	5.67791	4.00618	5.6403	42.9464	38.5936	48.7418	8.35756	3.06308	6.89629e-13	AT4G27250.1	NAD(P)-binding Rossmann-fold superfamily protein	NAD dependent epimerase/dehydratase family protein, putative, expressed
LOC_Os07g44410	10.7968	7.17722	7.2371	65.0118	47.4272	53.7769	6.52718	2.70646	6.98008e-13	AT4G01870.1	tolB protein-related	WD40-like Beta Propeller Repeat family protein, expressed
LOC_Os05g17604	4.26907	2.07722	2.47193	31.9155	35.6889	29.0993	10.6384	3.41122	7.89034e-13	AT1G56130.1	Leucine-rich repeat transmembrane protein kinase	SHR5-receptor-like kinase, putative, expressed
LOC_Os06g13560	37.279	37.341	39.596	2.66965	3.41928	1.73141	0.0709102	-3.81786	8.56562e-13	AT5G66430.1	S-adenosyl-L-methionine-dependent methyltransferases superfamily protein	SAM dependent carboxyl methyltransferase, putative, expressed
LOC_Os01g71340	6.04215	8.46176	11.0141	40.8098	60.7229	66.0205	6.5014	2.70075	8.80844e-13	AT3G57240.1	beta-1,3-glucanase 3	glycosyl hydrolases family 17, putative, expressed
LOC_Os04g26920	12.6634	7.00076	14.2973	107.978	89.0511	64.6861	7.64752	2.93499	1.00874e-12	AT1G60710.1	NAD(P)-linked oxidoreductase superfamily protein	oxidoreductase, aldo/keto reductase family protein, putative, expressed
LOC_Os02g50710	31.4784	22.7932	34.3395	132.6	126.398	128.024	4.35628	2.1231	1.2156e-12	AT1G19020.1		expressed protein
LOC_Os01g39890	9.11136	7.55505	8.23932	58.1782	56.3151	48.6452	6.48418	2.69692	1.2323e-12	AT3G25690.1	Hydroxyproline-rich glycoprotein family protein	transposon protein, putative, unclassified, expressed
LOC_Os06g38764	5.43686	3.91161	2.53906	41.6884	37.5986	32.3335	9.1832	3.199	1.36453e-12			expressed protein
LOC_Os06g05470	5.59547	2.61138	4.40154	46.9029	45.3122	72.4508	12.7797	3.67579	1.39657e-12			expressed protein
LOC_Os02g53130	0.516224	0.326458	0.890773	18.2916	27.3175	21.3187	33.0608	5.04705	1.43988e-12	AT1G77760.1	nitrate reductase 1	nitrate reductase, putative, expressed
LOC_Os09g32000	0.274212	0.23349	0.52529	20.1831	17.1708	22.8405	45.3824	5.50406	1.47517e-12	AT5G66580.1		expressed protein
LOC_Os09g15480	0.278749	0.040347	0.03188	13.9416	21.5333	16.772	80.7202	6.33486	1.50295e-12	AT4G38260.1	Protein of unknown function (DUF833)	Ser/Thr-rich protein T10 in DGCR region, putative, expressed
LOC_Os03g60580	3.24272	1.24312	0.869965	25.2926	25.3641	30.738	14.4444	3.85244	1.60222e-12	AT5G59890.1	actin depolymerizing factor 4	actin-depolymerizing factor, putative, expressed
LOC_Os08g01260	2.16257	0.982618	0.615647	23.4945	21.0433	31.5452	18.8097	4.2334	1.69873e-12	AT3G18690.1	MAP kinase substrate 1	VQ domain containing protein, putative, expressed
LOC_Os03g14810	58.0003	60.5923	58.8954	7.41007	7.39838	8.3162	0.131756	-2.92406	1.75655e-12	AT4G39250.1	RAD-like 1	MYB-like transcription factor DIVARICATA, putative, expressed
LOC_Os03g19427	1199.29	1121.45	1746.99	162.647	142.508	185.05	0.120576	-3.05199	1.90818e-12	AT1G56430.1	nicotianamine synthase 4	nicotianamine synthase, putative, expressed
LOC_Os01g66900	0.333847	0.499486	0.336313	15.2589	17.4684	20.11	36.1566	5.17619	2.31147e-12	AT3G07570.1	Cytochrome b561/ferric reductase transmembrane with DOMON related domain	expressed protein
LOC_Os04g05650	32.6406	33.4524	34.3092	139.387	148.002	132.422	4.17182	2.06068	2.62008e-12			expressed protein
LOC_Os12g36910	19.2041	19.747	34.0552	92.0788	106.419	129.054	4.47236	2.16104	2.66684e-12	AT5G57580.1	Calmodulin-binding protein	calmodulin binding protein, putative, expressed
LOC_Os03g22170	3.62403	4.87846	8.44381	52.4106	40.3511	37.4767	7.56907	2.92012	2.673e-12	AT3G16770.1	ethylene-responsive element binding protein	AP2 domain containing protein, expressed
LOC_Os11g02080	94.9394	99.0993	99.535	384.094	387.571	295.428	3.63215	1.86082	2.84901e-12	AT5G27760.1	Hypoxia-responsive family protein	expressed protein
LOC_Os02g12380	3.17719	3.14609	3.7319	34.0539	36.3004	30.7165	9.78939	3.29122	2.86123e-12	AT4G38130.1	histone deacetylase 1	histone deacetylase, putative, expressed
LOC_Os01g71380	8.29999	5.37004	2.7292	51.1283	40.8991	31.5845	7.42021	2.89146	3.49954e-12	AT4G16260.1	Glycosyl hydrolase superfamily protein	glycosyl hydrolases family 17, putative, expressed
LOC_Os06g39110	144.962	63.2873	158.495	418.075	399.664	480.808	3.53867	1.82321	3.52316e-12			expressed protein
LOC_Os05g43895	3.31849	1.69722	3.08845	32.9632	24.3376	34.0911	10.9103	3.44762	4.5798e-12			expressed protein
LOC_Os05g31970	0.59841	0.215591	0	19.0159	17.5906	20.115	51.1862	5.67768	4.95743e-12	AT5G12340.1		expressed protein
LOC_Os01g04380	0.702236	0	0.059072	15.1883	19.703	22.2191	54.094	5.7574	4.96228e-12	AT1G53540.1	HSP20-like chaperones superfamily protein	hsp20/alpha crystallin family protein, putative, expressed
LOC_Os11g05530	7.44591	7.96097	5.95351	48.3329	46.3179	47.0013	6.55353	2.71227	5.14697e-12	AT2G36220.1		expressed protein
LOC_Os03g32490	23.5705	15.703	15.9682	99.0359	83.5711	80.4199	4.74107	2.24521	5.27049e-12	AT5G67370.1	Protein of unknown function (DUF1230)	DUF1230 domain containing protein, expressed
LOC_Os04g30420	4.34855	5.72015	9.47491	40.8003	44.0161	48.187	6.7177	2.74797	5.89162e-12	AT4G13010.1	Oxidoreductase, zinc-binding dehydrogenase family protein	dehydrogenase, putative, expressed
LOC_Os03g45250	1.00203	1.85751	1.92108	78.6518	55.7597	40.146	34.4165	5.10503	6.30685e-12	AT5G39890.1	Protein of unknown function (DUF1637)	2-aminoethanethiol dioxygenase, putative, expressed
LOC_Os04g56030	4.14567	2.29804	2.84839	24.8855	33.2477	36.3219	9.87845	3.30429	6.44868e-12			glycine-rich cell wall structural protein precursor, putative, expressed
LOC_Os08g05780	1.80575	1.90095	1.76519	28.4033	27.256	25.6132	14.1327	3.82097	7.0271e-12	AT5G24600.1	Protein of unknown function, DUF599	expressed protein
LOC_Os08g05980	0.670139	1.06442	1.32611	28.0923	19.4855	19.7763	20.1312	4.33136	7.08872e-12	AT2G35736.2		expressed protein
LOC_Os09g16330	26.3791	19.7163	23.0956	105.08	115.433	83.717	4.38229	2.13169	7.16131e-12	AT1G15520.1	pleiotropic drug resistance 12	pleiotropic drug resistance protein, putative, expressed
LOC_Os07g39860	1.75316	0.780645	1.7612	18.4076	28.7935	28.9998	16.6487	4.05734	8.4017e-12			expressed protein
LOC_Os09g29480	0.191285	0.139582	0.0798541	17.0528	18.473	13.8468	69.8904	6.12702	8.5847e-12	AT5G15120.1	Protein of unknown function (DUF1637)	2-aminoethanethiol dioxygenase, putative, expressed
LOC_Os05g10620	2.48544	1.77341	2.139	24.4819	25.6517	29.6462	11.956	3.57967	9.69343e-12	AT4G29230.1	NAC domain containing protein 75	no apical meristem protein, putative, expressed
LOC_Os02g54880	65.6121	82.032	73.3972	318.798	236.862	235.604	3.57621	1.83843	1.09501e-11	AT4G28060.1	Cytochrome c oxidase, subunit Vib family protein	cytochrome c oxidase subunit, putative, expressed
LOC_Os01g60020	9.21364	5.10004	7.93718	47.6275	42.1206	50.5764	6.23588	2.64059	1.09522e-11	AT5G63790.1	NAC domain containing protein 102	NAC domain transcription factor, putative, expressed
LOC_Os01g52260	11.4099	6.54271	6.85877	83.3939	64.7239	49.3815	7.87689	2.97763	1.1995e-11	AT5G56760.1	serine acetyltransferase 1;1	serine acetyltransferase protein, putative, expressed
LOC_Os11g04020	318.245	420.357	552.03	51.1269	39.6996	45.3402	0.105712	-3.24179	1.21196e-11	AT5G13750.1	zinc induced facilitator-like 1	major facilitator superfamily antiporter, putative, expressed
LOC_Os06g47850	5.65007	3.89128	6.8832	42.3457	45.9141	34.2463	7.34286	2.87634	1.33882e-11	AT4G31420.2	Zinc finger protein 622	zinc finger family protein, putative, expressed
LOC_Os01g46720	37.8881	35.7275	26.8116	144.198	135.761	121.613	3.98971	1.99628	1.35996e-11	AT5G53450.1	OBP3-responsive gene 1	expressed protein
LOC_Os02g56120	3.60883	2.7577	1.37976	53.8563	36.3134	31.7945	15.1951	3.92553	1.42692e-11	AT3G23030.1	indole-3-acetic acid inducible 2	OsIAA9 - Auxin-responsive Aux/IAA gene family member, expressed
LOC_Os07g48730	4.06686	2.57021	3.18291	28.4164	27.8054	38.6221	9.40158	3.2329	1.52511e-11	AT1G69790.1	Protein kinase superfamily protein	tyrosine protein kinase domain containing protein, putative, expressed
LOC_Os12g05110	34.9546	39.751	30.3499	132.438	149.157	131.831	3.92694	1.97341	1.58326e-11	AT3G52990.1	Pyruvate kinase family protein	pyruvate kinase, putative, expressed
LOC_Os04g09900	11.9938	4.1373	4.3372	70.4503	127.49	84.6074	13.6193	3.76758	1.63476e-11	AT4G02780.1	Terpenoid cyclases/Protein prenyltransferases superfamily protein	ent-kaurene synthase, chloroplast precursor, putative, expressed
LOC_Os01g05490	246.991	254.064	268.907	877.542	879.425	748.171	3.25271	1.70164	2.06605e-11	AT3G55440.1	triosephosphate isomerase	triosephosphate isomerase, cytosolic, putative, expressed
LOC_Os11g24140	80.4147	17.6312	53.5328	208.133	185.693	165.426	3.6842	1.88135	2.07586e-11	AT3G27200.1	Cupredoxin superfamily protein	plastocyanin-like domain containing protein, putative, expressed
LOC_Os08g32840	0.25198	0	0.441947	17.9537	17.0601	12.3233	47.9282	5.5828	2.08806e-11	AT1G08065.1	alpha carbonic anhydrase 5	bifunctional monodehydroascorbate reductase and carbonic anhydrasenectarin-3 precursor, putative, expressed
LOC_Os04g01740	0.146389	0.247205	0	14.6947	15.2889	16.9658	68.1225	6.09006	2.08816e-11	AT5G52640.1	heat shock protein 90.1	heat shock protein, putative, expressed
LOC_Os09g28160	4.54544	3.08246	5.10082	31.7885	34.1979	39.1954	8.09609	3.01723	2.29428e-11	AT3G48850.1	phosphate transporter 3;2	phosphate carrier protein, mitochondrial precursor, putative, expressed
LOC_Os01g19330	14.454	8.77017	12.1897	47.5322	60.1471	77.2756	5.18719	2.37495	2.4518e-11	AT1G48000.1	myb domain protein 112	MYB family transcription factor, putative, expressed
LOC_Os03g26210	40.2181	35.5364	27.172	152.833	135.309	111.922	3.8785	1.9555	2.6915e-11	AT3G47640.3	basic helix-loop-helix (bHLH) DNA-binding superfamily protein	helix-loop-helix DNA-binding domain containing protein, expressed
LOC_Os11g05700	10.0491	9.3943	11.2576	62.6892	56.7856	43.5405	5.26807	2.39728	2.74279e-11	AT3G59140.1	multidrug resistance-associated protein 14	ABC transporter family protein, putative, expressed
LOC_Os09g28050	209.805	204.791	263.231	46.4795	49.2827	59.7096	0.229709	-2.12212	2.86276e-11	AT1G77670.1	Pyridoxal phosphate (PLP)-dependent transferases superfamily protein	asparate aminotransferase, putative, expressed
LOC_Os12g41110	6.3895	10.6712	11.4392	49.8928	45.2901	60.5803	5.41887	2.43799	3.44498e-11	AT3G22930.1	calmodulin-like 11	OsCML5 - Calmodulin-related calcium sensor protein, expressed
LOC_Os04g55710	33.8981	39.5679	46.3772	158.664	156.186	134.99	3.7467	1.90562	3.53181e-11	AT3G16150.1	N-terminal nucleophile aminohydrolases (Ntn hydrolases) superfamily protein	transposon protein, putative, unclassified, expressed
LOC_Os08g08990	2.63802	0.974592	1.85188	22.8206	21.5636	31.0356	13.1356	3.71541	3.55174e-11	AT5G39110.1	RmlC-like cupins superfamily protein	Cupin domain containing protein, expressed
LOC_Os08g13840	46.8749	30.4503	34.4761	127.496	128.827	164.931	3.76047	1.91091	3.74883e-11	AT4G31550.1	WRKY DNA-binding protein 11	WRKY25, expressed
LOC_Os10g41999	10.3897	6.04313	18.7301	50.7588	72.1541	83.2992	5.82334	2.54185	3.95222e-11			RALFL27 - Rapid ALkalinization Factor RALF family protein precursor, expressed
LOC_Os02g15700	106.329	114.861	106.603	441.879	341.592	306.212	3.32218	1.73213	4.39205e-11			expressed protein
LOC_Os09g08130	1.01874	0.499411	0.665997	12.9234	22.2819	21.9392	23.1244	4.53135	4.65768e-11	AT5G48220.1	Aldolase-type TIM barrel family protein	indole-3-glycerol phosphate synthase, chloroplast precursor, putative, expressed
LOC_Os10g39680	8.89186	3.7356	5.29399	35.4987	33.9008	50.8432	6.61543	2.72583	4.87089e-11	AT3G12500.1	basic chitinase	CHIT14 - Chitinase family protein precursor, expressed
LOC_Os06g34530	0	0	0	15.8845	14.9001	14.4858	151.901	7.24699	5.14117e-11	AT2G35420.1	RING/U-box superfamily protein	zinc finger, C3HC4 type domain containing protein, expressed
LOC_Os12g40180	13.2721	9.85178	10.6353	72.0899	52.0772	49.2049	5.09913	2.35025	5.80082e-11			expressed protein
LOC_Os01g43890	1.4982	1.68941	1.92214	26.182	23.5337	20.0226	12.9467	3.69451	6.42101e-11	AT1G15000.1	serine carboxypeptidase-like 50	OsSCP4 - Putative Serine Carboxypeptidase homologue, expressed
LOC_Os01g41430	0.768887	0.726892	1.37733	18.3244	20.1177	22.6849	19.3586	4.2749	6.58546e-11	AT2G15480.2	UDP-glucosyl transferase 73B5	UDP-glucoronosyl and UDP-glucosyl transferase, putative, expressed
LOC_Os02g33680	7.14991	6.14229	8.16796	36.0712	43.9989	49.3086	5.95946	2.57518	6.61932e-11	AT5G64660.1	CYS, MET, PRO, and GLY protein 2	U-box domain containing protein, expressed
LOC_Os08g25720	119.926	113.298	128.537	423.831	408.447	340.117	3.23894	1.69552	8.3462e-11	AT1G76550.1	Phosphofructokinase family protein	pyrophosphate--fructose 6-phosphate 1-phosphotransferase subunit alpha, putative, expressed
LOC_Os11g05050	359.23	396.105	541.078	2205.82	1648.77	1442.34	4.08513	2.03038	8.86405e-11	AT5G19140.1	Aluminium induced protein with YGL and LRDR motifs	stem-specific protein TSJT1, putative, expressed
LOC_Os03g60080	125.632	102.824	162.758	403.296	391.39	465.042	3.21835	1.68632	9.20421e-11	AT5G63790.1	NAC domain containing protein 102	NAC domain-containing protein 67, putative, expressed
LOC_Os05g31670	0.932803	1.08037	1.12373	19.2671	19.001	21.8777	17.5873	4.13646	9.60512e-11	AT1G04560.1	AWPM-19-like family protein	AWPM-19-like membrane family protein, putative, expressed
LOC_Os05g48700	0.622064	0.67645	0.546737	21.622	23.475	14.9399	28.1258	4.81382	9.60786e-11	AT1G78440.1	Arabidopsis thaliana gibberellin 2-oxidase 1	gibberellin 2-beta-dioxygenase, putative, expressed
LOC_Os03g16860	315.647	255.81	192	782.924	779.597	807.38	3.10334	1.63382	1.04942e-10	AT3G12580.1	heat shock protein 70	DnaK family protein, putative, expressed
LOC_Os03g05700	0.054224	0.75087	0.50172	27.3386	16.3491	16.5142	37.6533	5.23471	1.24559e-10			expressed protein
LOC_Os08g43200	0.265709	0	0	15.3479	10.2173	17.8915	77.3484	6.2733	1.28019e-10	AT4G25470.1	C-repeat/DRE binding factor 2	dehydration-responsive element-binding protein, putative, expressed
LOC_Os02g12070	2.63459	1.01871	2.38103	20.6993	23.8923	26.5578	11.2797	3.49566	1.33034e-10			expressed protein
LOC_Os03g60210	0.669697	0.271953	0.213016	15.6662	14.8924	17.9819	33.575	5.06932	1.39407e-10	AT5G01750.2	Protein of unknown function (DUF567)	DUF567 domain containing protein, putative, expressed
LOC_Os04g55720	38.5639	45.208	41.4122	164.399	141.083	139.513	3.54862	1.82726	1.51266e-10	AT4G34200.1	D-3-phosphoglycerate dehydrogenase	D-3-phosphoglycerate dehydrogenase, chloroplast precursor, putative, expressed
LOC_Os01g72009	192.989	146.549	213.096	581.855	580.687	550.782	3.09915	1.63187	1.63894e-10	AT5G04080.1		expressed protein
LOC_Os01g67860	922.214	772.687	903.888	2860.06	2622.92	2271.27	2.98357	1.57704	1.73721e-10	AT2G36460.1	Aldolase superfamily protein	fructose-bisphospate aldolase isozyme, putative, expressed
LOC_Os12g36830	82.2906	39.622	29.4882	188.918	307.511	251.774	4.93408	2.30278	1.83899e-10			pathogenesis-related Bet v I family protein, putative, expressed
LOC_Os07g47790	1.20227	2.0447	3.3984	25.3322	25.9311	19.7109	10.2621	3.35926	1.85662e-10	AT1G72360.3	Integrase-type DNA-binding superfamily protein	AP2 domain containing protein, expressed
LOC_Os01g51870	4.81156	3.5257	5.87286	30.0776	38.5635	34.5086	7.12949	2.8338	1.8571e-10	AT5G10830.1	S-adenosyl-L-methionine-dependent methyltransferases superfamily protein	methyltransferase, putative, expressed
LOC_Os03g10440	16.1848	26.6589	25.0907	0.812615	1.61373	0.406538	0.0459136	-4.44493	2.00773e-10	AT4G33840.1	Glycosyl hydrolase family 10 protein	glycosyl hydrolase family 10 protein, putative, expressed
LOC_Os01g58860	22.5511	22.4228	25.7606	99.877	95.19	84.4019	3.93849	1.97764	2.08853e-10	AT1G77110.1	Auxin efflux carrier family protein	auxin efflux carrier component, putative, expressed
LOC_Os01g43372	7.1966	2.16561	9.72815	37.4952	44.0097	35.5515	6.05231	2.59748	2.12438e-10	AT1G64140.1		expressed protein
LOC_Os08g31850	3.68469	3.20602	4.20892	28.8064	26.5141	32.8929	7.76458	2.95691	2.39039e-10	AT1G13480.1	Protein of unknown function (DUF1262)	expressed protein
LOC_Os02g39330	2.74353	2.23848	2.8811	27.9849	18.8903	29.6251	9.40821	3.23392	3.24294e-10	AT3G54420.1	homolog of carrot EP3-3 chitinase	CHIT1 - Chitinase family protein precursor, expressed
LOC_Os04g48850	2.28671	2.10347	4.19362	22.181	24.3553	30.5801	8.71435	3.12339	3.24542e-10	AT4G11280.1	1-aminocyclopropane-1-carboxylic acid (acc) synthase 6	aminotransferase, classes I and II, domain containing protein, expressed
LOC_Os06g49340	1.10964	0.695183	0.370864	15.5411	20.8802	14.5392	20.7055	4.37194	3.45752e-10	AT4G22660.1	F-box family protein with a domain of unknown function (DUF295)	OsFBDUF35 - F-box and DUF domain containing protein, expressed
LOC_Os10g39260	36.4981	22.7912	22.0457	79.7891	108.814	114.899	3.72147	1.89587	3.46234e-10	AT2G03200.1	Eukaryotic aspartyl protease family protein	aspartic proteinase nepenthesin, putative, expressed
LOC_Os05g25850	80.231	99.6919	102.433	308.405	290.967	290.082	3.14784	1.65436	3.61408e-10	AT3G10920.1	manganese superoxide dismutase 1	superoxide dismutase, mitochondrial precursor, putative, expressed
LOC_Os04g58110	64.0469	65.4629	69.2465	215.423	223.605	205.615	3.24001	1.696	3.67716e-10	AT5G08570.1	Pyruvate kinase family protein	pyruvate kinase, putative, expressed
LOC_Os10g40710	63.5814	86.2402	65.2102	12.604	16.2552	11.4786	0.188722	-2.40567	3.88957e-10	AT1G65680.1	expansin B2	expansin precursor, putative, expressed
LOC_Os08g33670	30.9826	18.8258	26.4421	2.4603	2.05921	1.0779	0.0770394	-3.69826	3.95836e-10	AT5G61430.1	NAC domain containing protein 100	no apical meristem protein, putative, expressed
LOC_Os07g48160	41.38	54.1659	52.4431	6.99441	7.96563	7.31436	0.152232	-2.71565	4.03697e-10	AT3G56310.1	Melibiase family protein	alpha-galactosidase precursor, putative, expressed
LOC_Os01g74110	38.4584	41.3359	36.2282	4.95996	4.87649	3.721	0.11913	-3.0694	4.27327e-10	AT5G59520.1	ZRT/IRT-like protein 2	metal cation transporter, putative, expressed
LOC_Os01g63210	1.46075	0.629107	0.807001	21.3936	16.7832	17.6126	17.5451	4.133	4.43102e-10	AT2G37970.1	SOUL heme-binding family protein	SOUL heme-binding protein, putative, expressed
LOC_Os03g60780	23.7652	23.3512	23.1103	84.4479	87.5067	97.3739	3.82307	1.93473	4.4979e-10	AT3G09350.3	Fes1A	armadillo/beta-catenin-like repeat containing protein, expressed
LOC_Os06g14370	68.3592	97.442	106.683	21.2717	18.1633	16.9894	0.207947	-2.26571	4.50592e-10	AT1G70680.1	Caleosin-related family protein	caleosin related protein, putative, expressed
LOC_Os08g37432	1.79445	2.67833	2.02431	26.8851	24.8116	20.0344	10.5974	3.40563	4.81355e-10	AT5G65380.1	MATE efflux family protein	MATE efflux family protein, putative, expressed
LOC_Os04g43560	22.8793	32.5526	33.3583	2.38502	3.14486	3.12671	0.100534	-3.31425	4.98718e-10	AT4G28530.1	NAC domain containing protein 74	no apical meristem protein, putative, expressed
LOC_Os05g06780	348.807	354.066	418.393	104.221	80.3733	114.549	0.266987	-1.90516	5.09103e-10	AT5G05960.1	Bifunctional inhibitor/lipid-transfer protein/seed storage 2S albumin superfamily protein	LTPL104 - Protease inhibitor/seed storage/LTP family protein precursor, expressed
LOC_Os02g36340	53.8999	46.5483	70.2843	182.533	178.962	198.033	3.27322	1.71071	5.29678e-10	AT5G64300.1	GTP cyclohydrolase II	riboflavin biosynthesis protein ribAB, chloroplast precursor, putative, expressed
LOC_Os01g14440	24.1815	19.7805	31.1423	92.4563	84.4487	106.302	3.75983	1.91067	5.40146e-10	AT1G62300.1	WRKY family transcription factor	WRKY1, expressed
LOC_Os04g08350	17.2531	18.6834	14.9325	64.5036	81.7692	64.3293	4.12168	2.04323	5.56073e-10	AT3G61440.1	cysteine synthase C1	cysteine synthase, chloroplast/chromoplast precursor, putative, expressed
LOC_Os09g39940	20.466	13.6265	19.092	75.849	69.0834	70.9944	4.0428	2.01535	6.30948e-10	AT2G32300.1	uclacyanin 1	plastocyanin-like domain containing protein, putative, expressed
LOC_Os08g41880	40.7668	32.6228	51.4107	2.56968	6.07152	7.68565	0.132908	-2.9115	6.51201e-10	AT5G50400.1	purple acid phosphatase 27	nucleotide pyrophosphatase/phosphodiesterase, putative, expressed
LOC_Os01g40430	1.32355	0.505797	0.522394	15.7327	17.3316	21.809	20.8064	4.37896	6.52936e-10	AT1G68150.1	WRKY DNA-binding protein 9	WRKY27, expressed
LOC_Os12g16720	1.72232	1.67558	1.58955	19.3321	23.9191	24.1333	12.801	3.67818	7.14149e-10	AT4G31500.1	cytochrome P450, family 83, subfamily B, polypeptide 1	cytochrome P450 71A1, putative, expressed
LOC_Os03g13300	28.7624	15.4787	33.1275	82.1655	96.9168	105.833	3.67221	1.87665	7.25452e-10	AT5G17330.1	glutamate decarboxylase	glutamate decarboxylase, putative, expressed
LOC_Os12g11420	2.31438	1.47618	1.7844	26.8139	17.9772	18.1667	10.7674	3.42859	7.36454e-10			expressed protein
LOC_Os03g28330	324.624	370.904	340.422	958.714	1068.15	974.574	2.89673	1.53443	7.40587e-10	AT3G43190.1	sucrose synthase 4	sucrose synthase, putative, expressed
LOC_Os01g70550	35.3656	37.4672	40.2441	4.25915	5.22665	5.45774	0.13445	-2.89486	8.2635e-10	AT5G27730.1	Protein of unknown function (DUF1624)	heparan-alpha-glucosaminide N-acetyltransferase, putative, expressed
LOC_Os08g23150	21.5657	19.551	19.8844	70.0784	90.1781	79.7208	3.91963	1.97072	8.53847e-10	AT2G04400.1	Aldolase-type TIM barrel family protein	indole-3-glycerol phosphate synthase, chloroplast precursor, putative, expressed
LOC_Os09g34020	0.691991	0.827676	1.83319	19.6338	16.0125	28.7439	17.7095	4.14645	8.59383e-10			expressed protein
LOC_Os02g39620	6.66436	12.781	11.1155	82.9858	63.778	48.2853	6.32999	2.6622	8.73071e-10	AT4G00860.1	Protein of unknown function (DUF1138)	ATOZI1, putative, expressed
LOC_Os06g33200	1.14596	0.893191	1.25301	21.9826	17.6595	13.5782	14.8992	3.89716	9.62832e-10	AT5G41761.1		expressed protein
LOC_Os09g21710	12.2406	7.87267	10.7312	44.7337	43.8529	58.2759	4.72517	2.24037	1.07418e-09	AT3G28210.1	zinc finger (AN1-like) family protein	AN1-like zinc finger domain containing protein, expressed
LOC_Os11g29420	3.37532	0.874773	1.82302	19.1014	30.7973	18.6736	10.8067	3.43385	1.1815e-09	AT4G30880.1	Bifunctional inhibitor/lipid-transfer protein/seed storage 2S albumin superfamily protein	LTPL30 - Protease inhibitor/seed storage/LTP family protein precursor, putative, expressed
LOC_Os06g38750	15.0144	18.8959	16.1314	78.1169	61.4617	62.8806	4.02766	2.00994	1.28204e-09			proline-rich family protein, putative, expressed
ChrSy.fgenesh.gene.82	5.05125	5.8788	6.86043	38.7002	36.7654	29.6509	5.82718	2.5428	1.29382e-09
LOC_Os07g47620	0.286623	0.173046	0.311845	13.4156	15.7912	9.1985	36.1221	5.17481	1.33072e-09	AT2G47710.1	Adenine nucleotide alpha hydrolases-like superfamily protein	universal stress protein domain containing protein, putative, expressed
LOC_Os02g56460	0.052931	0.102003	0	9.12812	14.6888	14.2686	84.376	6.39876	1.33144e-09	AT1G15950.1	cinnamoyl coa reductase 1	dehydrogenase, putative, expressed
LOC_Os02g56700	0.216037	0	0	11.3519	16.6135	10.3405	74.8122	6.2252	1.33163e-09	AT1G15950.1	cinnamoyl coa reductase 1	dehydrogenase, putative, expressed
LOC_Os06g04940	1.14709	0.86296	0	29.4379	31.8195	15.2479	33.2483	5.05521	1.39699e-09	AT5G25940.1	early nodulin-related	early nodulin 93 ENOD93 protein, putative, expressed
LOC_Os03g15780	15.9424	12.1916	16.3397	50.0516	68.0067	64.6652	4.08774	2.0313	1.61065e-09	AT2G29690.1	anthranilate synthase 2	anthranilate synthase component I-1, chloroplast precursor, putative, expressed
LOC_Os10g38780	21.95	10.4625	19.2203	69.4833	67.9175	65.8609	3.91972	1.97075	1.66552e-09	AT1G10370.1	Glutathione S-transferase family protein	glutathione S-transferase, putative, expressed
LOC_Os06g01350	5.05732	4.43978	4.54336	32.1131	32.4408	27.9317	6.4702	2.69381	1.72493e-09	AT5G42830.1	HXXXD-type acyl-transferase family protein	transferase family protein, putative, expressed
LOC_Os01g20100	24.8644	26.3245	29.4409	2.68814	3.15975	0.580312	0.0831364	-3.58838	1.74743e-09			expressed protein
LOC_Os01g71350	67.3889	28.3284	43.2481	188.659	244.588	325.677	5.45163	2.44669	1.84568e-09	AT3G57260.1	beta-1,3-glucanase 2	glycosyl hydrolases family 17, putative, expressed
LOC_Os05g30350	10.7287	6.25169	8.44892	48.6545	40.9963	36.4854	4.9141	2.29693	1.87378e-09	AT1G02850.2	beta glucosidase 11	Os5bglu22 - beta-glucosidase homologue, similar to G. max isohydroxyurate hydrolase, expressed
LOC_Os01g19820	39.8465	32.6052	31.5288	132.365	113.417	108.501	3.4003	1.76566	1.91919e-09	AT3G62550.1	Adenine nucleotide alpha hydrolases-like superfamily protein	universal stress protein domain containing protein, putative, expressed
LOC_Os12g29400	7.58619	2.89399	5.22442	35.6119	27.6072	33.6351	6.0704	2.60179	1.93059e-09	AT5G13200.1	GRAM domain family protein	GRAM domain containing protein, expressed
LOC_Os05g29810	2.39366	2.31763	1.77596	26.2513	21.5595	15.608	9.388	3.23082	1.98686e-09	AT3G16770.1	ethylene-responsive element binding protein	AP2 domain containing protein, expressed
LOC_Os02g37480	53.728	102.053	79.906	10.1146	5.4838	8.61205	0.103863	-3.26724	2.01407e-09			glycine-rich cell wall structural protein precursor, putative, expressed
LOC_Os10g02300	51.0443	28.4712	50.4167	144.421	143.96	131.951	3.22986	1.69147	2.02138e-09	AT1G14870.1	PLANT CADMIUM RESISTANCE 2	uncharacterized Cys-rich domain containing protein, putative, expressed
LOC_Os05g06670	1.52968	1.42949	1.95764	23.0141	17.5386	19.4137	11.5523	3.53011	2.14384e-09	AT1G02400.1	gibberellin 2-oxidase 6	gibberellin 2-oxidase, putative, expressed
LOC_Os04g37990	76.5883	55.9413	61.2354	13.8871	11.6859	11.7507	0.193872	-2.36682	2.50197e-09	AT1G34580.1	Major facilitator superfamily protein	transporter family protein, putative, expressed
LOC_Os10g20470	5.2563	3.51919	5.60897	30.0205	29.6107	33.1728	6.3403	2.66455	3.07452e-09	AT5G52450.1	MATE efflux family protein	MATE efflux family protein, putative, expressed
LOC_Os04g34180	2.14549	0.333617	0.899637	16.2871	15.5866	18.8309	13.8647	3.79334	3.1287e-09			expressed protein
LOC_Os05g50570	0.649404	0.534379	0.72708	14.8577	16.5079	19.0543	22.9412	4.51987	3.13028e-09	AT1G15000.1	serine carboxypeptidase-like 50	OsSCP29 - Putative Serine Carboxypeptidase homologue, expressed
LOC_Os04g58090	7.77874	6.16892	11.0593	47.1817	53.9159	80.9843	7.2068	2.84936	3.1667e-09	AT5G36970.1	NDR1/HIN1-like 25	harpin-induced protein 1 domain containing protein, expressed
LOC_Os01g32670	9.06603	9.71691	10.5137	50.0677	44.0566	43.9236	4.67445	2.2248	3.29482e-09			expressed protein
LOC_Os12g15530	0.287168	0.173937	0	9.15188	13.5085	13.2317	47.5519	5.57143	3.47282e-09	AT3G09220.1	laccase 7	retrotransposon protein, putative, unclassified, expressed
LOC_Os01g64520	144.959	156.651	145.834	498.87	376.485	397.159	2.84273	1.50728	3.71968e-09	AT2G26230.1	uricase / urate oxidase / nodulin 35, putative	uricase, putative, expressed
LOC_Os06g29180	206.093	203.046	266.118	51.7286	62.194	70.4102	0.273305	-1.87142	3.79262e-09	AT5G14780.1	formate dehydrogenase	erythronate-4-phosphate dehydrogenase domain containing protein, expressed
LOC_Os10g40550	10.6304	8.48954	10.832	44.9622	47.7586	43.6985	4.51935	2.17612	3.97894e-09	AT4G22590.1	Haloacid dehalogenase-like hydrolase (HAD) superfamily protein	CPuORF23 - conserved peptide uORF-containing transcript, expressed
LOC_Os04g33590	4.71119	4.33984	5.68682	29.7609	33.986	27.6001	6.09442	2.60749	3.98464e-09	AT2G36290.1	alpha/beta-Hydrolases superfamily protein	hydrolase, alpha/beta fold family protein, putative, expressed
LOC_Os03g08460	34.2129	27.1728	33.7713	197.242	137.411	121.11	4.77768	2.25631	4.15074e-09	AT1G72360.2	Integrase-type DNA-binding superfamily protein	AP2 domain containing protein, expressed
LOC_Os08g10630	25.2203	24.0259	31.9271	2.49281	3.35879	3.02008	0.112573	-3.15107	4.25517e-09	AT3G12750.1	zinc transporter 1 precursor	metal cation transporter, putative, expressed
LOC_Os10g01134	1.67805	1.01957	1.65718	19.3348	19.9733	18.9498	12.5801	3.65308	4.40477e-09	AT3G12203.1	serine carboxypeptidase-like 17	OsSCP46 - Putative Serine Carboxypeptidase homologue, expressed
LOC_Os07g31390	0.456088	0.40725	0.66181	13.1885	25.0441	15.0181	29.3404	4.87482	4.77871e-09	AT4G17030.1	expansin-like B1	beta-expansin precursor, putative, expressed
LOC_Os02g32814	108.29	120.859	150.399	39.206	25.1267	31.4452	0.252938	-1.98314	4.87723e-09	AT5G24030.1	SLAC1 homologue 3	heavy metal-associated domain containing protein, expressed
LOC_Os10g05020	27.6124	20.0354	18.4814	83.5749	70.8875	80.9363	3.54812	1.82705	5.27237e-09	AT1G64940.1	cytochrome P450, family 87, subfamily A, polypeptide 6	cytochrome P450, putative, expressed
LOC_Os06g39120	151.789	77.1642	204.217	388.312	382.826	445.966	2.80851	1.4898	5.36395e-09			expressed protein
LOC_Os03g46454	42.3059	31.729	32.5658	205.636	143.617	127.757	4.46498	2.15866	5.40348e-09	AT1G31260.1	zinc transporter 10 precursor	metal cation transporter, putative, expressed
LOC_Os01g58910	133.152	141.806	132.418	37.7459	30.4582	35.8084	0.255872	-1.96651	5.4382e-09	AT5G07050.1	nodulin MtN21 /EamA-like transporter family protein	auxin-induced protein 5NG4, putative, expressed
LOC_Os01g20980	7.55845	2.51223	6.86669	27.4245	32.8653	39.5361	5.80866	2.53821	5.4568e-09	AT4G02330.1	Plant invertase/pectin methylesterase inhibitor superfamily	pectinesterase, putative, expressed
LOC_Os06g44010	20.8948	8.25712	22.8483	64.7102	62.7601	94.3483	4.24699	2.08644	5.50289e-09	AT1G80840.1	WRKY DNA-binding protein 40	WRKY28, expressed
LOC_Os04g28320	0.390097	0	0	11.2076	10.4963	13.7355	51.789	5.69457	5.62966e-09			expressed protein
LOC_Os01g71410	0	0	0	11.8346	12.2067	11.4139	119.184	6.89705	5.63172e-09	AT3G57270.1	beta-1,3-glucanase 1	glycosyl hydrolases family 17, putative, expressed
LOC_Os11g47560	0.298015	0.445757	0.144528	8.0935	11.3719	16.0262	30.12	4.91265	5.63485e-09	AT5G24090.1	chitinase A	glycosyl hydrolase, putative, expressed
LOC_Os02g17900	0	0.151409	0	9.94255	13.6819	10.7677	76.853	6.26403	5.63734e-09	AT4G28850.1	xyloglucan endotransglucosylase/hydrolase 26	glycosyl hydrolases family 16, putative, expressed
LOC_Os03g01270	67.5205	91.7932	68.0321	14.052	20.8502	14.9225	0.220187	-2.1832	6.08484e-09	AT1G65680.1	expansin B2	expansin precursor, putative, expressed
LOC_Os03g19720	88.9618	66.3209	91.6588	194.581	231.93	290.51	2.9013	1.5367	6.27136e-09	AT5G49480.1	Ca2+-binding protein 1	EF hand family protein, putative, expressed
LOC_Os01g49820	5.20981	3.49135	5.29945	26.0498	27.8157	30.1555	5.89632	2.55982	6.28203e-09	AT1G15080.1	lipid phosphate phosphatase 2	lipid phosphatase protein, putative, expressed
LOC_Os08g08970	98.5341	154.406	161.064	32.5268	25.8425	29.6538	0.213184	-2.22983	6.52847e-09	AT3G05950.1	RmlC-like cupins superfamily protein	Cupin domain containing protein, expressed
LOC_Os05g04490	35.4044	24.9467	29.9983	100.911	94.035	104.261	3.30402	1.72422	6.58019e-09	AT1G05260.1	Peroxidase superfamily protein	peroxidase precursor, putative, expressed
LOC_Os01g06660	8.49949	6.93614	9.08843	40.0151	42.9944	34.2234	4.73464	2.24325	6.6014e-09	AT4G33070.1	Thiamine pyrophosphate dependent pyruvate decarboxylase family protein	thiamine pyrophosphate enzyme, C-terminal TPP binding domain containing protein, expressed
LOC_Os07g03499	37.559	43.0563	44.7841	142.449	143.978	108.683	3.14568	1.65337	6.78945e-09	AT5G26130.1	CAP (Cysteine-rich secretory proteins, Antigen 5, and Pathogenesis-related 1 protein) superfamily protein	SCP-like extracellular protein, expressed
LOC_Os05g39720	7.17394	2.99725	6.86223	25.837	29.9799	40.2218	5.55797	2.47456	6.90976e-09	AT2G38470.1	WRKY DNA-binding protein 33	WRKY70, expressed
LOC_Os01g55540	87.3973	89.3448	79.3502	259.779	259.854	216.297	2.8715	1.5218	7.14199e-09	AT5G11520.1	aspartate aminotransferase 3	aminotransferase, classes I and II, domain containing protein, expressed
LOC_Os04g28990	66.2406	78.5024	91.3705	15.3768	19.1545	19.4924	0.229782	-2.12166	7.62166e-09	AT4G13010.1	Oxidoreductase, zinc-binding dehydrogenase family protein	dehydrogenase, putative, expressed
LOC_Os11g29870	17.0167	10.6923	13.7414	54.1907	57.3003	55.7449	4.01279	2.00461	7.90275e-09	AT5G13080.1	WRKY DNA-binding protein 75	WRKY72, expressed
LOC_Os08g08980	31.3189	54.1808	55.6618	5.38761	3.62547	7.02899	0.115523	-3.11375	8.73931e-09	AT3G05950.1	RmlC-like cupins superfamily protein	cupin domain containing protein, expressed
LOC_Os11g29370	267.832	234.781	314.606	60.524	84.1877	90.084	0.287572	-1.798	8.93823e-09	AT5G53850.2	haloacid dehalogenase-like hydrolase family protein	haloacid dehalogenase-like hydrolase family protein, putative, expressed
LOC_Os09g31990	0.068872	0	0.093494	13.9822	8.79895	11.0821	73.8879	6.20727	9.16382e-09	AT4G37240.1		expressed protein
LOC_Os05g12090	0	0	0	12.7803	8.84291	12.3259	114.164	6.83496	9.16578e-09			VQ domain containing protein, putative
LOC_Os02g51440	0.151894	0.244795	0.135026	8.47685	12.5938	12.7754	41.055	5.35949	9.1863e-09	AT5G09360.1	laccase 14	laccase precursor protein, putative, expressed
LOC_Os07g37320	35.8909	20.8002	22.0216	75.9135	84.2244	115.377	3.49076	1.80354	9.28848e-09	AT1G11260.1	sugar transporter 1	transporter family protein, putative, expressed
LOC_Os08g43334	2.14016	1.08172	0.630523	15.8384	16.5597	19.4716	12.5637	3.65119	1.00218e-08	AT5G62020.1	heat shock transcription factor B2A	HSF-type DNA-binding domain containing protein, expressed
LOC_Os12g09640	1.05606	0.741839	0.890081	14.9767	13.5567	19.0705	16.0322	4.0029	1.03402e-08	AT2G40180.1	phosphatase 2C5	protein phosphatase 2C, putative, expressed
LOC_Os08g26320	0.915401	0	0.73113	16.2971	38.3458	35.1344	46.2758	5.53219	1.0725e-08			hypothetical protein
LOC_Os04g17660	1.8116	2.07555	2.38889	23.1949	20.7052	15.074	9.01364	3.17211	1.12419e-08	AT5G66170.1	sulfurtransferase 18	rhodanese-like domain containing protein, putative, expressed
LOC_Os01g63690	47.0939	36.4336	44.4452	112.469	123.586	154.477	3.04689	1.60734	1.18573e-08	AT2G40000.1	ortholog of sugar beet HS1 PRO-1 2	hs1, putative, expressed
LOC_Os10g31780	32.084	17.245	23.9034	87.8614	70.476	89.4723	3.37416	1.75453	1.28998e-08	AT4G13180.1	NAD(P)-binding Rossmann-fold superfamily protein	oxidoreductase, short chain dehydrogenase/reductase family domain containing protein, expressed
LOC_Os02g20360	251.103	278.345	307.031	88.038	75.7946	80.0103	0.291765	-1.77712	1.29605e-08	AT5G53970.1	Tyrosine transaminase family protein	tyrosine aminotransferase, putative, expressed
LOC_Os02g44730	15.7775	22.9002	21.1486	1.99666	1.32142	0.701742	0.0718458	-3.79895	1.34312e-08	AT5G42210.1	Major facilitator superfamily protein	tetracycline transporter protein, putative, expressed
LOC_Os03g55670	14.1884	9.23044	9.08544	53.4822	45.2691	37.7314	4.16966	2.05993	1.38333e-08	AT2G15890.1	maternal effect embryo arrest 14	expressed protein
LOC_Os10g38590	4.8466	5.89281	5.63805	29.2935	30.5448	33.2004	5.5967	2.48458	1.4573e-08	AT1G10360.1	glutathione S-transferase TAU 18	glutathione S-transferase, N-terminal domain containing protein, expressed
LOC_Os09g23595	1.3297	0.710453	0.369138	14.7012	12.2713	16.4951	16.1546	4.01387	1.46322e-08			expressed protein
LOC_Os04g03164	4.28939	1.7999	1.92417	21.3325	18.3324	26.4565	7.98962	2.99813	1.48441e-08			expressed protein
LOC_Os08g31860	0.329942	0.13556	0.29443	10.0165	9.56644	12.536	30.5859	4.93479	1.5001e-08	AT1G13480.1	Protein of unknown function (DUF1262)	expressed protein
LOC_Os01g09020	11.3171	11.5394	10.51	48.0496	45.0159	48.4565	4.21256	2.0747	1.52215e-08	AT1G49040.1	stomatal cytokinesis defective / SCD1 protein (SCD1)	WD domain, G-beta repeat domain containing protein, expressed
LOC_Os05g47700	608.49	595.111	799.214	247.656	171.681	200.176	0.309425	-1.69234	1.564e-08	AT3G18280.1	Bifunctional inhibitor/lipid-transfer protein/seed storage 2S albumin superfamily protein	LTPL152 - Protease inhibitor/seed storage/LTP family protein precursor, expressed
ChrSy.fgenesh.gene.21	54.1444	50.8254	58.7704	17.6399	9.20691	6.22741	0.203452	-2.29724	1.6383e-08
LOC_Os06g04220	6.60689	2.78849	3.32422	48.2455	57.7676	95.919	15.5329	3.95726	1.69637e-08			expressed protein
LOC_Os06g36560	206.841	207.364	220.885	64.5647	56.125	60.7104	0.285967	-1.80608	1.70359e-08	AT1G14520.2	myo-inositol oxygenase 1	inositol oxygenase, putative, expressed
LOC_Os06g11200	0.901999	0	0.477212	12.8695	10.6366	14.4617	22.7892	4.51028	1.79138e-08	AT1G76690.1	12-oxophytodienoate reductase 2	12-oxophytodienoate reductase, putative, expressed
LOC_Os08g40910	0.556398	0.093958	0.068958	11.5141	11.3673	14.7234	37.1866	5.21671	1.7917e-08			expressed protein
LOC_Os07g48830	0.737228	0.128568	0.36405	13.2744	13.6854	10.8098	24.8846	4.63718	1.79268e-08	AT1G56600.1	galactinol synthase 2	glycosyl transferase 8 domain containing protein, putative, expressed
LOC_Os07g46860	0.784754	0.014948	0.31031	10.4172	14.2554	13.7882	27.4897	4.78082	1.79365e-08	AT4G03140.1	NAD(P)-binding Rossmann-fold superfamily protein	sex determination protein tasselseed-2, putative, expressed
LOC_Os03g25270	36.0449	31.3647	33.8188	101.064	114.726	98.1637	3.09523	1.63005	2.33363e-08	AT1G56700.2	Peptidase C15, pyroglutamyl peptidase I-like	pyrrolidone-carboxylate peptidase, putative, expressed
LOC_Os01g34480	28.5759	30.6624	36.3172	110.865	105.663	83.4047	3.13215	1.64715	2.58578e-08	AT5G19440.1	NAD(P)-binding Rossmann-fold superfamily protein	NAD dependent epimerase/dehydratase family protein, putative, expressed
LOC_Os03g13050	8.91162	5.39657	6.34817	50.8396	45.8849	83.0547	8.59306	3.10317	2.6245e-08	AT2G23790.1	Protein of unknown function (DUF607)	E2F-related protein, putative, expressed
LOC_Os08g01150	1.9545	0.90314	1.89525	14.4953	20.6653	18.4251	10.6643	3.41472	2.73122e-08	AT3G48980.1	Arabidopsis thaliana protein of unknown function (DUF821)	DTA2, putative, expressed
LOC_Os03g20420	89.4829	80.6256	80.1828	24.9841	19.7863	16.2281	0.244616	-2.03141	2.76343e-08	AT3G10740.1	alpha-L-arabinofuranosidase 1	alpha-N-arabinofuranosidase A, putative, expressed
[truncated: 2,447 more rows]

## Sheet: STTM-5p
Table S1 The detail list of auxin regulated genes in STTM-5p
[truncated: 635 more rows]

## Sheet: IAA30-OE
Table S1 The detail list of auxin regulated genes in IAA30-OE
[truncated: 852 more rows]
