# Supplementary material for: Switching action modes of miR408-5p mediates auxin signaling in rice
Source: Nat Commun. 2024 Mar 21;15:2525. doi: 10.1038/s41467-024-46765-z (PMC10958043; doi:10.1038/s41467-024-46765-z)
Supplement: Supplementary file 5 — Supplementary Data 2 [file 41467_2024_46765_MOESM5_ESM.xlsx]

## Sheet: list
Supplementary Data 2｜ Clustering analysis of expression pattern for auxin regulated genes in STTM-5p, STTM-3p and IAA30-OE and wild type rice. Group 1 are genes induced in STTM-5p, STTM-3p, IAA30-OE and wild type rice by 4 hours auxin treatment. Group 2 are genes induced only in STTM-5p and IAA30-OE by 4 hours auxin treatment. Group 3 are genes induced only in STTM-3p and wild type rice by 4 hour…
Gene ID	Gene expression (FPKM)																								Group type	Log2 (IAA-treatment/mock)				Arabidopsis annotation		Rice Annotation
	WT_R1	WT_R2	WT_R3	WT (IAA treatment 4h) R1	WT (IAA treatment 4h) R2	WT (IAA treatment 4h) R3	STTM-3p_R1	STTM-3p_R2	STTM-3p_R3	STTM-3p ( IAA treatment 4h)_R1	STTM-3p ( IAA treatment 4h)_R2	STTM-3p ( IAA treatment 4h)_R3	IAA30-OE_R1	IAA30-OE_R2	IAA30-OE_R3	IAA30-OE (IAA treatment 4h)_R1	IAA30-OE (IAA treatment 4h)_R2	IAA30-OE (IAA treatment 4h)_R3	STTM-5p_R1	STTM-5p_R2	STTM-5p_R3	STTM-5p ( IAA treatment 4h)_R1	STTM-5p ( IAA treatment 4h)_R2	STTM-5p ( IAA treatment 4h)_R3		WT	STTM-3p	IAA30-OE	STTM-5p
LOC_Os01g01430	7.4	12.08	6.98	1.6	2.22	1.98	6.42	4.74	7.52	2.9	2.09	1.61	5.56	5.48	4.43	3.84	1.33	4.27	3.82	7.37	6.77	2.9	1.97	4.94	Group 4	-2.13556	-1.46057	-0.694623	-0.853694	AT3G04070.1	NAC domain containing protein 47	No apical meristem protein, putative, expressed
LOC_Os01g01450	92.21	79.92	101.63	38.94	42.53	44.99	91.07	94.81	86.41	35.31	39.44	44.66	80.3	82.7	78.62	114.14	98.62	103.08	103.82	110.01	94.67	114.04	96.99	113.38	Group 2	-1.11245	-1.1869	0.386034	0.0725702	AT2G39050.1	hydroxyproline-rich glycoprotein family protein	stress responsive protein, putative, expressed
LOC_Os01g01620	50.39	51.28	73.07	36.52	30.97	54.08	54.56	67.11	72.12	49.16	55.38	48.74	129.86	151.26	108.76	67.42	68.52	60.74	73.05	96.25	88.67	44.23	47.53	43.39	Group 4	-0.522542	-0.337904	-0.986091	-0.93112	AT1G19600.1	pfkB-like carbohydrate kinase family protein	kinase, pfkB family, putative, expressed
LOC_Os01g01660	18.27	15.88	42.55	27.51	24.22	47.34	8.29	17.06	29.58	43.1	38.08	33.89	118.12	137.28	102.86	43.82	31.43	43.74	62.18	92.72	83.42	27.77	22.61	31.41	Group 3	0.367619	1.06287	-1.58786	-1.53961	AT1G75280.1	NmrA-like negative transcriptional regulator family protein	isoflavone reductase, putative, expressed
LOC_Os01g01710	17.54	26.32	24.72	35.67	42.89	44.98	20.08	13.74	16.41	29.75	44.37	33.34	22.51	20.49	18.5	22	11.87	15.29	14.28	16	19.12	17.07	14.08	16.2	Group 3	0.84632	1.0929	-0.321053	-0.0613627	AT5G62790.1	1-deoxy-D-xylulose 5-phosphate reductoisomerase	1-deoxy-D-xylulose 5-phosphate reductoisomerase, chloroplast precursor, putative, expressed
LOC_Os01g01870	14.12	9.21	10.33	6.92	10.64	6.8	22.32	8.5	17.37	5.45	4.88	6.59	3.18	1.84	2.91	2.29	2.81	3.37	2.41	1.58	1.94	2.7	3.01	2.24	Group 2	-0.461664	-1.4933	0.0865367	0.402848	AT1G10586.1	basic helix-loop-helix (bHLH) DNA-binding superfamily protein	helix-loop-helix DNA-binding domain containing protein, expressed
LOC_Os01g02010	5.53	12.78	15.16	6.97	4.11	8.39	8.93	12.96	16.57	4.83	5.7	4.88	13.54	22.89	32.32	22.34	19.81	21.69	24.85	19.81	14.55	18.43	19.17	27.01	Group 4	-0.772856	-1.30197	-0.106626	0.125349			expressed protein
LOC_Os01g02020	13.81	14.08	11.86	36.75	32.7	36.6	13.25	11.89	13.09	41.64	39.67	36	16.77	19.55	15.29	18.2	13.47	16.03	12.25	14.86	15.97	16.39	15.26	15.61	Group 3	1.40895	1.61021	-0.113534	0.132415	AT5G47720.2	Thiolase family protein	acetyl-CoA acetyltransferase, cytosolic, putative, expressed
LOC_Os01g02130	2.84	0.64	0.61	1.09	1.36	1.47	1.23	0.44	1.28	1.45	1.52	2.63	5.93	9.08	5.23	1.01	1.3	0.66	3.29	4.28	4.53	0.69	0.57	0.86	Group 4	-0.060121	0.859822	-2.65178	-2.35015	AT1G49000.1		expressed protein
LOC_Os01g02390	4.27	4.15	3.36	9.44	7.22	9.16	4.49	4.67	3.87	12.27	9.74	9.86	16.19	17.39	15.31	3.99	5.77	5.56	5.67	7.51	6.61	2.54	3.52	3.3	Group 3	1.11382	1.27167	-1.65711	-1.0571	AT1G66980.1	suppressor of npr1-1 constitutive 4	protein kinase domain containing protein, expressed
LOC_Os01g02920	32.54	33.14	31.28	36.99	48.18	50.59	29.73	23.45	25.48	52.8	44.98	42.44	29.21	30.31	29.59	26.95	20.84	25.51	23.79	34.39	28.57	29.36	24.11	30.64	Group 3	0.484218	0.831582	-0.280177	-0.0444252	AT3G18180.1	Glycosyltransferase family 61 protein	glycosyltransferase protein, putative, expressed
LOC_Os01g02940	8.66	13.98	18.53	10.78	6.41	13.5	11.84	14.22	12.69	8.82	10.87	10.53	14.35	17.55	18.23	37.2	34.42	32.47	20.83	20.42	17.94	55.85	40.18	36.09	Group 2	-0.419917	-0.35641	1.04935	1.1544	AT3G18180.1	Glycosyltransferase family 61 protein	glycosyltransferase protein, putative, expressed
LOC_Os01g03030	14.41	14.36	13.79	18.24	30.96	26.65	14.85	12.53	19.28	22.62	30.55	28.69	39.53	37.13	30.29	16.67	14.87	21.42	20.65	19.78	24.03	14.88	15.88	17.84	Group 3	0.829696	0.807487	-1.00931	-0.405491	AT3G16565.2	alanine-tRNA ligases;nucleic acid binding;ligases, forming aminoacyl-tRNA and related compounds;nucleotide binding;ATP binding	alanyl-tRNA synthetase, putative, expressed
LOC_Os01g03130	4.02	7.29	12.19	6.16	14.51	15.18	10.28	9.43	12.82	14.86	15.77	18.19	6.16	6.75	2.8	0.89	1.43	1.94	1.67	2.82	4.89	0.88	0.58	1.57	Group 3	0.60364	0.581442	-1.81006	-1.54097	AT2G01300.1		expressed protein
LOC_Os01g03330	0.65	3.87	1.67	7.72	5.5	9.81	3.56	2.58	1.95	5.36	13.68	9.47	13.01	11.14	14.86	13.57	14.28	15.53	10.62	9.28	14.38	8.29	14.82	11.34	Group 1	1.84688	1.77761	0.152444	0.00748805			BBTI3 - Bowman-Birk type bran trypsin inhibitor precursor, expressed
LOC_Os01g03340	52.39	168.57	159.34	338.37	243.92	427.71	191.27	185.64	76.01	272.64	588.66	443.23	500.34	372.79	525.27	634.96	718.48	655.43	506.98	284.07	480.59	297.79	674.15	503.18	Group 1	1.40841	1.5256	0.522516	0.214105			BBTI4 - Bowman-Birk type bran trypsin inhibitor precursor, expressed
LOC_Os01g03360	26.06	56.8	54.92	187.58	73.87	242.77	68.41	54.58	22.93	126.32	381.58	260.46	233.63	158.11	254.1	345.46	416.4	377.84	253.6	135.14	261.61	145.98	390.62	282.37	Group 1	1.86959	2.3942	0.819115	0.332479			BBTI5 - Bowman-Birk type bran trypsin inhibitor precursor, expressed
LOC_Os01g03390	18.61	30.69	7.34	25.46	43.26	18.01	32.24	11.56	15.74	35.2	43.49	45.27	28.2	27.69	35.26	22.9	10.03	19.07	6.61	20.39	23.44	15.71	11.17	12.11	Group 3	0.61207	1.05466	-0.80629	-0.36831			BBTI7 - Bowman-Birk type bran trypsin inhibitor precursor, expressed
LOC_Os01g03620	3.95	17.78	36.77	0.6	1.2	2.18	20.79	15.56	2.92	1.06	2	0.93	16.34	14.23	7.08	2.85	2.64	2.41	21.63	33.75	12.68	2.12	3.41	2.04	Group 4	-3.77677	-3.20536	-2.21216	-3.12076	AT1G23010.1	Cupredoxin superfamily protein	multicopper oxidase domain containing protein, expressed
LOC_Os01g03640	2.32	3.17	9.19	10.07	0.9	3.1	1.66	2.98	0.9	3.65	2.31	1.97	2.96	3.79	1.73	0.99	2.14	0.82	6.26	4.14	3.06	1.13	0.9	0.83	Group 4	-0.0590142	0.490702	-1.04501	-2.1281	AT1G23010.1	Cupredoxin superfamily protein	multicopper oxidase domain containing protein, expressed
LOC_Os01g03940	4.15	2.49	1.72	2.47	2.18	1.95	2.44	2.16	2.15	2.29	2.09	2.52	7.87	9.6	9.57	3.14	4.57	3.19	10.4	7.55	9.8	3.76	3.82	3.89	Group 4	-0.324435	0.0303736	-1.28828	-1.25044			expressed protein
LOC_Os01g04010	104.03	82	56.63	111.11	93.82	75.94	100.07	62.02	70.32	112.29	105.82	103.68	54.84	50.54	37.74	57.67	39.42	41.54	37.88	39.84	39.54	49	37	41.81	Group 3	0.210791	0.468886	-0.0459886	0.124119	AT1G13360.1		expressed protein
LOC_Os01g04050	19.21	7.29	10.02	177.78	197.37	143.31	15.78	6.11	14.71	141.96	172.2	174.29	94.37	101.62	86.82	52.71	35.8	47.94	35.47	47.61	44.25	40.72	32.79	24.48	Group 3	3.81572	3.72743	-1.04993	-0.376885			BBTI12 - Bowman-Birk type bran trypsin inhibitor precursor, expressed
LOC_Os01g04280	24.52	51.33	41.98	19.02	65.88	77.69	29.44	31.14	50.2	40.6	64.64	113.35	34.14	46.43	42.54	11.64	16.9	34.93	22.32	32.89	50.21	10.87	13.77	23.9	Group 3	0.46359	0.978609	-0.9524	-1.11411	AT5G57580.1	Calmodulin-binding protein	calmodulin binding protein, putative, expressed
LOC_Os01g04300	11.25	19.52	24.4	5.3	3.47	5.94	15.71	13.91	14.85	5.31	6.15	4.43	11.79	15.19	14.3	15.46	10.21	11.45	15.44	25.58	16.29	13.42	12.22	15.16	Group 4	-1.88386	-1.46718	-0.152466	-0.48693	AT1G58370.1	glycosyl hydrolase family 10 protein / carbohydrate-binding domain-containing protein	glycosyl hydrolase family 10 protein, putative, expressed
LOC_Os01g04330	15.53	18.2	25.04	25.39	41.09	41.22	20.53	15.78	32.99	28.92	37.58	50.09	5.16	9.61	9.91	7.61	14.44	17.21	3.69	4.16	8.19	6.43	8.14	14.1	Group 1	0.870534	0.747869	0.663056	0.825767	AT5G37770.1	EF hand calcium-binding protein family	OsCML16 - Calmodulin-related calcium sensor protein, expressed
LOC_Os01g04370	0.41	0	0	7.29	8.62	9.67	0.06	0	0.13	7.01	9.05	8.95	0.04	0.11	0	0.14	0.15	0	0.05	0.05	0.07	0.12	0.43	0.1	Group 1	5.16825	5.7211	0.415037	1.09311	AT1G53540.1	HSP20-like chaperones superfamily protein	hsp20/alpha crystallin family protein, putative, expressed
LOC_Os01g04380	0	0.09	0.13	11.73	16.43	20.66	0.7	0	0.06	15.19	19.7	22.22	0.07	0.1	0.12	0.11	0.04	0	0.35	0.14	0.05	0.26	0	0	Group 3	6.58938	5.77309	-0.341037	-0.559427	AT1G53540.1	HSP20-like chaperones superfamily protein	hsp20/alpha crystallin family protein, putative, expressed
LOC_Os01g04580	19.06	10.46	5.95	22.48	32.24	27.73	11.3	5.96	7.9	23.71	21.35	25.82	8.28	8.84	9.1	2.79	2.24	4.65	5.11	7.8	8.71	3.82	3.7	4.56	Group 3	1.21024	1.48288	-1.40852	-0.821755	AT1G67000.1	Protein kinase superfamily protein	Ser/Thr protein kinase, putative, expressed
LOC_Os01g04620	1.55	6.03	1.35	9.37	27.5	22.67	7.13	6.03	2.18	18.38	21.41	39.39	1.71	1.46	1.67	0.61	0.31	1.01	0.42	1.54	1.24	0.45	0	0.29	Group 3	2.70008	2.34609	-1.2084	-1.74108	AT5G38200.1	Class I glutamine amidotransferase-like superfamily protein	transposon protein, putative, unclassified, expressed
LOC_Os01g04670	6.04	2.73	2.82	14.67	13.79	9.71	6.84	3.75	5.06	12.52	12.15	13.11	2.27	1.91	2.43	2.75	3.86	4.65	2.08	1.8	2.46	4.04	2.45	3.26	Group 1	1.69482	1.25419	0.743225	0.600115			expressed protein
LOC_Os01g04800	8.15	6.92	6.13	32.7	30.61	18.37	9.16	6.23	7.28	26.05	16.18	14.03	19.97	22.03	25.84	15.34	13.32	14.76	20.67	21.67	19.58	18.71	15.19	14.51	Group 3	1.93044	1.30103	-0.640327	-0.352864	AT1G25560.1	AP2/B3 transcription factor family protein	B3 DNA binding domain containing protein, expressed
LOC_Os01g04920	13.06	16.13	16.85	5.95	7.93	6.33	15.33	16.34	15.5	6.8	5.06	5.41	10.24	10.66	8.71	5.74	3.66	6.68	8.62	12.82	10.65	7.97	4.78	7.29	Group 4	-1.17554	-1.43278	-0.868693	-0.671674	AT5G01220.1	sulfoquinovosyldiacylglycerol 2	glycosyl transferase, group 1 domain containing protein, expressed
LOC_Os01g04950	33.71	22.41	20.34	7.99	8.6	5.93	17.33	17.95	18.36	6.25	4.93	4.98	9.57	10.75	11.05	5.94	5.47	5.23	7.69	11.45	9.4	6.66	5.36	5.58	Group 4	-1.74961	-1.71151	-0.902287	-0.688306	AT3G54140.1	peptide transporter 1	peptide transporter PTR2, putative, expressed
LOC_Os01g05490	179.08	253.51	301.55	749.73	637.49	691.26	246.99	254.06	268.91	877.54	879.43	748.17	265.52	251.47	224.48	283.36	226.55	269.54	243.34	262.9	244.32	259.25	270.56	271.89	Group 1	1.50105	1.70167	0.0720388	0.0950211	AT3G55440.1	triosephosphate isomerase	triosephosphate isomerase, cytosolic, putative, expressed
LOC_Os01g05630	43.75	53.29	72.85	39.32	27.13	45.14	46.88	69.01	58.63	29.73	31.47	35.04	64.11	67.43	74.2	50.66	71.4	58.6	84.75	62.32	61.08	48.43	58.45	49.81	Group 4	-0.604936	-0.856589	-0.187254	-0.408959	AT3G45980.1	Histone superfamily protein	Core histone H2A/H2B/H3/H4 domain containing protein, putative, expressed
LOC_Os01g05810	19.56	15.85	15.18	5.33	7.73	5.2	12.28	14.14	14.4	6.62	4.3	4.77	7.07	6.84	7.56	9.73	7.75	9.05	6.75	6.99	8.07	10.36	7.95	9.9	Group 2	-1.45412	-1.36302	0.300305	0.367781	AT4G29210.1	gamma-glutamyl transpeptidase 4	gamma-glutamyltranspeptidase 1 precursor, putative, expressed
LOC_Os01g05970	113.55	141.91	172.96	91.21	72.45	104.66	121.36	169.58	150.52	76.05	90.37	93.58	187.97	171.06	185.87	124.51	139.28	131.73	210.73	159.74	151.72	106.27	122.6	120.31	Group 4	-0.674402	-0.763097	-0.461994	-0.580207	AT3G45980.1	Histone superfamily protein	OsFBO1 - F-box and other domain containing protein, expressed
LOC_Os01g06220	41.76	37.8	21.7	26.81	50.4	43.56	28.25	21.89	29.56	59.75	49.65	58.67	60.69	77.99	50.5	22.2	14.48	21.38	23.81	49.25	40.58	15.32	12.35	14.99	Group 3	0.25377	1.07384	-1.69924	-1.40721	AT5G06570.2	alpha/beta-Hydrolases superfamily protein	gibberellin receptor GID1L2, putative, expressed
LOC_Os01g06310	129.34	32.51	16.86	83.88	109.81	53.89	79.41	14.71	105.2	58.95	106.35	116.51	58.05	31.65	65.9	71.1	97.87	116.42	33.8	26.21	49.14	93.27	75.02	73.55	Group 1	0.46966	0.499053	0.873737	1.14564			glycine-rich cell wall structural protein precursor, putative, expressed
LOC_Os01g06560	0.1	0.36	0.64	9.59	3.46	3.93	0.78	0.68	0.71	6.96	4.32	3.4	4.02	3.45	4.84	1.95	2.72	2	2.51	2.84	2.66	1.46	1.25	1.59	Group 3	3.61534	2.60534	-0.856265	-0.856354	AT3G14880.2		transcription factor HBP-1b, putative, expressed
LOC_Os01g06580	1.96	4.81	14.11	2.46	0.89	2.93	6.34	9.6	6.49	2.04	4.09	3.6	10.84	17.64	17.43	8.25	8.73	4.82	14.48	17.15	10.23	5.59	6.11	7.28	Group 4	-1.68874	-1.18235	-1.06319	-1.12992	AT5G03170.1	FASCICLIN-like arabinogalactan-protein 11	fasciclin domain containing protein, expressed
LOC_Os01g06590	19.12	20.81	23.28	32	48.28	43.63	22.6	16.69	22.47	42.78	42.27	50.48	25.72	27.41	23.66	14.47	13.85	16.93	14.76	19.66	21.29	15.9	15.14	16.22	Group 3	0.967609	1.12994	-0.758646	-0.236239	AT5G42940.1	RING/U-box superfamily protein	zinc finger, C3HC4 type domain containing protein, expressed
LOC_Os01g06600	41.86	41.86	30.55	91.33	93.16	79.63	40.18	36.6	33.2	103.9	99.59	86.19	44.17	39.13	38.49	26.16	26.79	25.74	33.95	30.46	32.06	28.02	26.51	25.81	Group 3	1.2066	1.39478	-0.628321	-0.262766	AT3G51840.1	acyl-CoA oxidase 4	glutaryl-CoA dehydrogenase, mitochondrial precursor, putative, expressed
LOC_Os01g06660	9.95	8.14	6.14	25.68	30.95	27.41	8.5	6.94	9.09	40.02	42.99	34.22	16.32	17.01	13.74	16.35	10.09	12.01	8.09	12.21	12.31	13.53	11.74	14.24	Group 3	1.78091	2.24416	-0.289405	0.274605	AT4G33070.1	Thiamine pyrophosphate dependent pyruvate decarboxylase family protein	thiamine pyrophosphate enzyme, C-terminal TPP binding domain containing protein, expressed
LOC_Os01g06740	1.2	0.66	0.93	31.8	62.13	74.35	0.8	0.21	0.61	49.87	50.25	67.52	6.49	7.2	4.72	1.66	1.07	1.7	1.79	1.97	2.15	0.64	0.88	0.65	Group 3	5.7696	6.4507	-1.98162	-1.33593			ribosome inactivating protein, putative, expressed
LOC_Os01g07130	12.73	3.04	0.97	10.86	19.87	5.85	3.8	1.52	2.43	4.96	9.1	6.81	1.55	1.45	2.44	2.33	1.9	3.01	1.2	1.11	1.3	3.27	3.16	2.23	Group 1	1.11352	1.39539	0.394115	1.1968	AT2G40390.1		expressed protein
LOC_Os01g07150	0.64	6.16	14.77	0.9	0.57	1.27	6.26	6.89	4.56	2.41	1.62	0.59	6.58	6.54	4.31	2.54	1.85	3.27	4.59	5.39	3.17	1.74	1.14	1.26	Group 4	-2.85156	-1.87127	-1.15717	-1.5979	AT2G30230.1		expressed protein
LOC_Os01g07240	1.66	4.34	5.03	8.94	1.4	7.89	3.54	4.88	3.81	8.57	4.99	4.61	5.38	4.85	7.52	12.65	8.45	10.01	8.33	5.3	6.19	17.59	11.92	12.13	Group 1	0.710706	0.562883	0.800825	1.05898	AT5G01790.1		expressed protein
LOC_Os01g07300	2.6	2.88	2.7	26.06	51.74	56.05	2.39	1.97	2.6	45.83	36.56	49.25	4.03	4.23	3.47	3.14	2	3.08	2.01	3.67	2.77	2.87	2.34	2.61	Group 3	3.98205	4.18377	-0.497711	-0.107676			uncharacterized 50.6 kDa protein in the 5region of gyrA and gyrB, putative, expressed
LOC_Os01g07370	15.82	24.38	54.04	8.69	13.74	20.37	51.76	32.94	57.67	21.2	11.74	24.27	12.84	13.76	11.8	12.34	9.71	11.7	12.23	14.41	15.47	15.15	12.36	13.03	Group 4	-1.13321	-1.3109	-0.184679	-0.0540554	AT2G30500.1	Kinase interacting (KIP1-like) family protein	KIP1, putative, expressed
LOC_Os01g07420	17.43	40.09	60.93	19.88	9.64	28.04	35.17	41.32	37.41	17.26	18.61	19.92	39.03	52.84	48.52	58.54	54.47	51.62	48.05	53.98	37.71	53.41	53.21	47.54	Group 2	-1.03728	-1.02562	0.229057	0.141488	AT5G21950.1	alpha/beta-Hydrolases superfamily protein	hydrolase, alpha/beta fold family protein, putative, expressed
LOC_Os01g07500	6.79	12.76	16.64	17.32	8.32	18.09	13.78	16.93	13.84	11.58	13.42	13.21	11.69	15.18	15.48	26.2	37.07	28.03	19.08	14.84	14.47	21.97	25.75	21.21	Group 2	0.271709	-0.2195	1.10231	0.50798	AT4G24670.2	tryptophan aminotransferase related 2	alliin lyase precursor, putative, expressed
LOC_Os01g07530	15.79	12.22	12.36	16.62	28.39	27.75	7.29	7.82	10.16	17.35	18.78	20.59	5.13	6.28	5.71	11.93	6.45	9.3	7.58	11.52	10.14	13.51	8.37	13.21	Group 1	0.844565	1.15783	0.681792	0.260591	AT5G40390.1	Raffinose synthase family protein	uncharacterized glycosyltransferase, putative, expressed
LOC_Os01g07730	3	3.26	3.5	27.63	26.24	20.64	2.21	3.67	3.63	22.24	17.12	19.9	26.07	29.69	26.99	15.49	13.22	13.69	12.53	13.21	18.62	9.94	10.1	8.32	Group 3	2.89193	2.60178	-0.959416	-0.640771	AT5G33320.1	Glucose-6-phosphate/phosphate translocator-related	phosphate/phosphoenolpyruvate translocator-related protein, putative, expressed
LOC_Os01g07770	11.9	10.67	8.07	9.12	10.12	3.65	18.03	10.68	16.88	6.6	4.01	3.77	9.13	8.65	12.65	10.98	10.7	13.1	9.93	9.94	10.97	15.08	15.05	13.95	Group 2	-0.415504	-1.64563	0.191059	0.511791	AT2G41480.1	Peroxidase superfamily protein	peroxidase precursor, putative, expressed
LOC_Os01g07910	14.36	22.03	37.03	10.59	8.13	15.83	22.97	31.54	23.07	7.9	15.44	16.24	40.15	36.9	33.75	38.7	46.27	40.93	44.68	33.73	34.78	29.91	43.26	32.63	Group 4	-1.08029	-0.965949	0.184097	-0.0974125	AT5G20080.1	FAD/NAD(P)-binding oxidoreductase	NADH-cytochrome b5 reductase, putative, expressed
LOC_Os01g08300	29.95	16.6	10.08	20.24	31.52	19.66	21.29	11.23	18.42	22.41	26.29	33.49	6.88	4.62	7.81	9.83	14.53	15.3	12.79	7.95	10.59	23.86	20.23	13.93	Group 1	0.333134	0.687124	1.02623	0.883153	AT1G52827.1	cadmium tolerance 1	expressed protein
LOC_Os01g08320	29.52	32.58	26.48	159.91	167.72	124.41	30.2	25.19	22.35	149.68	116.64	122.86	29.5	38.98	37.21	87.16	59.12	75.06	39.92	40.28	40.49	105.53	90.81	94.22	Group 1	2.34731	2.31949	1.06429	1.26554	AT1G04250.1	AUX/IAA transcriptional regulator family protein	OsIAA1 - Auxin-responsive Aux/IAA gene family member, expressed
LOC_Os01g08350	0.58	0	0	2.92	4.65	5.2	0.53	0.45	0	3.27	3.51	4.88	0.44	0.62	0	0	0	0	0	0.42	0.66	0	0.32	0.52	Group 3	3.9102	3.21398	-2.16993	-0.275634	AT2G07698.1	ATPase, F1 complex, alpha subunit protein	ATP synthase subunit alpha, mitochondrial, putative, expressed
LOC_Os01g08440	0.32	0.17	0.26	3.55	0.95	5.4	0.18	0.03	0.06	1.49	1.76	1.31	1.23	1.03	0.45	3.41	1.99	3.04	0.67	0.68	1.12	3.8	2.51	2.6	Group 1	3.28011	3.09192	1.54102	1.73853	AT4G15550.1	indole-3-acetate beta-D-glucosyltransferase	UDP-glucoronosyl and UDP-glucosyl transferase domain containing protein, expressed
LOC_Os01g08840	0.84	2.18	1.33	1.06	6.21	1.86	2.44	0.22	1.75	3.31	5.75	6.08	26.61	40.45	16.31	1.83	0.66	4.21	11.59	15.21	18.7	1.68	0.21	0.38	Group 3	1.0185	1.71381	-3.58135	-4.15022			expressed protein
LOC_Os01g08860	16.36	10.13	6.52	196.38	270.4	233.99	12.3	10.28	9.93	208.36	192.13	212.8	10.41	11.15	7.6	11.88	14.2	11.96	10.34	12.08	9.84	9.12	11.73	10.44	Group 3	4.39596	4.22595	0.380093	-0.0431896	AT5G12020.1	17.6 kDa class II heat shock protein	hsp20/alpha crystallin family protein, putative, expressed
LOC_Os01g09000	61.9	49.99	41.85	69.36	93	70.29	47.03	47.14	50.99	81.15	74.77	71.74	46.96	41.58	34.83	52.27	32.48	42.16	35.76	45.41	46.94	54.04	44.66	55.39	Group 1	0.596903	0.647932	0.0407198	0.265504	AT1G25350.1	glutamine-tRNA ligase, putative / glutaminyl-tRNA synthetase, putative / GlnRS, putative	glutaminyl-tRNA synthetase, putative, expressed
LOC_Os01g09010	56.62	76.3	102.38	120.97	121.31	136.99	79.63	85.2	85.34	131.35	128.16	134.9	100.84	108.93	101.19	76.2	75.2	82.81	89.31	96.33	80.28	69.92	73.41	70.08	Group 3	0.687866	0.656155	-0.408424	-0.316897	AT3G62160.1	HXXXD-type acyl-transferase family protein	transferase family protein, putative, expressed
LOC_Os01g09020	13.78	12.8	9.19	48.86	55	42.47	11.32	11.54	10.51	48.05	45.02	48.46	11.6	11.36	12.59	13.4	11.96	12.45	10.27	11.06	11.95	12.21	13.2	13.09	Group 1	2.02381	2.07485	0.0878179	0.208512	AT1G49040.1	stomatal cytokinesis defective / SCD1 protein (SCD1)	WD domain, G-beta repeat domain containing protein, expressed
LOC_Os01g09030	14.72	20.16	18.17	226.68	125.14	120.82	15.3	20.27	18.48	158.72	130.82	102.28	5.25	8.31	9.86	6.3	8.7	6.67	10.49	10.62	7.08	14.82	14.19	11.28	Group 3	3.14759	2.85071	-0.111834	0.510162	AT5G39890.1	Protein of unknown function (DUF1637)	2-aminoethanethiol dioxygenase, putative, expressed
LOC_Os01g09080	72.01	71.16	48.4	31.14	71.95	59.34	56.6	37.97	45.62	72.11	65.08	67.37	35.31	31.02	25.49	30.58	13.31	28.6	24.61	41.46	41.98	30.92	28.81	38.64	Group 3	-0.237813	0.544241	-0.340129	-0.135149	AT5G15130.1	WRKY DNA-binding protein 72	WRKY107, expressed
LOC_Os01g09100	6.46	8.5	5.4	21.2	32.38	28.67	9.06	7.32	7.48	15.3	14.03	20.33	4.39	4.27	5.96	4.59	2.81	7	3.3	3.4	4.23	3.39	2.96	5.63	Group 3	1.9979	1.04667	-0.0204641	0.129063	AT5G26170.1	WRKY DNA-binding protein 50	WRKY10, expressed
LOC_Os01g09280	4.05	5.23	4.9	15.03	8.93	12.03	5.76	5.43	6.2	10.95	11.95	10.23	10.32	10.78	11.1	7.03	8.72	9.34	8.95	10.66	10.64	7.42	8.13	7.83	Group 3	1.32491	0.916962	-0.356304	-0.36764	AT5G47390.1	myb-like transcription factor family protein	myb-related transcription activator, putative, expressed
LOC_Os01g09540	5.73	14.75	58.83	3.57	4.72	5.56	37.7	14.73	36.68	4.54	5.47	11.1	39.77	54.2	44.73	17.69	19.99	22.76	14.94	63.2	44.37	26.38	13.65	13.85	Group 4	-2.49131	-2.06132	-1.19402	-1.18036	AT4G29260.1	HAD superfamily, subfamily IIIB acid phosphatase	HAD superfamily phosphatase, putative, expressed
LOC_Os01g09570	75.89	59.97	52.28	102.72	136.06	122.21	46.8	40.37	58.51	122.52	126.09	121.05	75.14	67.76	57.05	113.02	51.63	89.93	49.15	89.21	82.14	108.53	100.64	149.6	Group 1	0.939129	1.3416	0.348016	0.701525	AT4G26270.1	phosphofructokinase 3	6-phosphofructokinase, putative, expressed
LOC_Os01g09880	11.34	17.77	31.44	11.09	7.45	15.21	16.72	26.85	23.24	7.55	11.29	10.11	19.89	29.16	24.57	29.26	27.54	22.64	33.34	34.13	23.62	31.45	26.73	27.36	Group 4	-0.838077	-1.19809	0.109339	-0.0903964	AT1G17620.1	Late embryogenesis abundant (LEA) hydroxyproline-rich glycoprotein family	harpin-induced protein 1 domain containing protein, expressed
LOC_Os01g10400	126.92	53.36	16.02	13.04	12.18	7.97	52.55	25.01	60.95	11.76	6.05	9.33	41.91	53.64	54.24	41.82	55.99	40.5	20.58	19.65	21.11	16.79	22.11	18.59	Group 4	-2.55404	-2.33823	-0.114901	-0.0935307	AT3G15353.2	metallothionein 3	expressed protein
LOC_Os01g10440	3.11	3.58	2.36	5.04	8.5	6.38	2.87	1.98	2.67	8.17	8.02	8.35	5.77	7.45	5.75	1.5	0.77	1.47	1.94	3.93	4.55	1.26	0.67	1.2	Group 3	1.1112	1.66558	-2.24961	-1.64689	AT3G15350.1	Core-2/I-branching beta-1,6-N-acetylglucosaminyltransferase family protein	xylosyltransferase, putative, expressed
LOC_Os01g11010	6.31	12.28	14.6	9.99	2.04	5.52	14.65	15.69	15.1	7.3	4.93	5.62	5.87	9.19	11.1	9.35	10.67	7.38	8.06	8.3	7.05	7.32	6.32	6.4	Group 4	-0.908668	-1.3338	0.065552	-0.220567	AT3G14920.1	Peptide-N4-(N-acetyl-beta-glucosaminyl)asparagine amidase A protein	peptide-N4-asparagine amidase A, putative, expressed
LOC_Os01g11340	12.15	17.22	23.12	18.98	14.47	15.29	14.87	20.68	13.32	18.63	13.43	13.97	13.8	15.66	12.93	6.89	5.21	5.62	10.8	11.58	10.26	5.82	5.19	4.41	Group 4	-0.107167	-0.0861431	-1.2435	-1.06724	AT2G34500.1	cytochrome P450, family 710, subfamily A, polypeptide 1	cytochrome P450, putative, expressed
LOC_Os01g11414	50.04	77.4	88.39	50.17	43.81	53.57	88.28	87.77	74.86	43.01	47.72	49.89	53.1	49.27	47.68	55.54	56.96	51.01	62.08	53.95	52.52	50.47	54.49	52.65	Group 4	-0.547796	-0.83387	0.123779	-0.0964628	AT1G53210.1	sodium/calcium exchanger family protein / calcium-binding EF hand family protein	sodium/calcium exchanger protein, putative, expressed
LOC_Os01g11460	1.29	1.17	1.53	12.22	4.54	3.05	1.14	1.26	1.65	5.21	5.33	3.99	0.3	0.18	0.39	0.5	0.38	0.59	0.38	0.3	0.53	0.49	0.52	0.5	Group 1	2.2303	1.76846	0.597241	0.263034	AT5G17600.1	RING/U-box superfamily protein	zinc finger, C3HC4 type domain containing protein, expressed
LOC_Os01g11480	0.38	0.23	0.75	10.82	2.93	2.18	0.3	0	0.1	4.83	3.29	1.69	0.6	0.66	0.38	0.17	0.21	0.07	0	0.52	0.2	0.31	0.23	0.14	Group 3	3.27213	3.87304	-1.37851	-0.0430687	AT2G42350.1	RING/U-box superfamily protein	zinc finger, C3HC4 type domain containing protein, expressed
LOC_Os01g11520	9.5	11.56	6	10.34	14.66	14.81	9.99	7.29	9.34	18.52	14.68	19.59	7.39	10.81	7.6	3.47	1.9	4.56	4.52	6.12	8.45	2.67	2.33	3.53	Group 3	0.551894	0.980569	-1.35124	-1.13082	AT2G42360.1	RING/U-box superfamily protein	RING-H2 finger protein, putative, expressed
LOC_Os01g11600	18.08	10.86	10.34	18.62	27.71	23.97	9.75	7.47	6.2	27.05	27.72	29.04	42.77	52.69	33.84	12.3	8.37	12.35	12.15	23.03	21.45	7.85	5.38	6.23	Group 3	0.835057	1.82574	-1.95917	-1.52613	AT2G31090.1		expressed protein
LOC_Os01g11730	4.92	4.2	18.16	0.14	0	1.52	1.39	10.49	1.73	0.15	0.43	0.09	17.73	37.84	18.72	5.26	2.11	2.29	39.44	53.23	12.05	3.7	2.6	2.54	Group 4	-3.82155	-3.85798	-2.90515	-3.52089	AT5G45910.1	GDSL-like Lipase/Acylhydrolase superfamily protein	GDSL-like lipase/acylhydrolase, putative, expressed
LOC_Os01g12000	13.51	15.15	6.66	28.38	17.07	19.98	16.7	10.15	14.34	40.22	29.41	22.13	18.13	15.18	13.23	43.05	21.68	22.32	18.6	19.17	18.41	48.15	44.26	36.59	Group 1	0.88427	1.1495	0.898616	1.19465			expressed protein
LOC_Os01g12070	0.85	1.23	3.05	2.98	1.19	6.61	1.17	3.41	3.08	3.25	3.81	7.19	4.03	5.02	4.87	16.21	10.39	8.39	3.95	5.72	6.68	16.75	14.8	14.31	Group 1	1.02763	0.871992	1.31093	1.47143	AT1G64390.1	glycosyl hydrolase 9C2	endoglucanase precursor, putative, expressed
LOC_Os01g12130	5.77	7.08	8.29	27.5	9.73	15.15	4.3	6.84	8.23	21.56	16.39	12.55	7.07	7.79	8.35	13.81	18.5	10.59	7.12	7.09	9.1	9.64	14.11	12.96	Group 1	1.2983	1.36867	0.877143	0.647737	AT5G53190.1	Nodulin MtN3 family protein	nodulin MtN3 family protein, putative, expressed
LOC_Os01g12270	56.5	52.42	38.1	31.31	24.54	21.12	60.22	41.95	46.79	29.87	23.38	29.36	56.17	59.29	57.36	35.36	31.32	34.61	45	36.69	38.95	29.15	24.21	25.34	Group 4	-0.930884	-0.848229	-0.768989	-0.61443			expressed protein
LOC_Os01g12320	30.23	19.11	16.02	7.87	11.48	7.19	17.42	14.27	17.16	6.25	6.58	8.07	12.66	11.25	16.07	14.23	10.61	13.49	12.93	15.41	14.78	17.32	11.71	15.35	Group 4	-1.29031	-1.21215	-0.0614473	0.0412788	AT5G45910.1	GDSL-like Lipase/Acylhydrolase superfamily protein	GDSL-like lipase/acylhydrolase, putative, expressed
LOC_Os01g12464	2.99	3.48	3.38	35.96	19.37	16.86	2.93	3.74	4.08	21.21	22.34	20.83	3.6	5.25	5.08	4.9	6.83	4.5	3.92	3.41	2.67	4.79	4.02	4.26	Group 1	2.83812	2.55058	0.217165	0.371397	AT4G23760.1	Cox19-like CHCH family protein	CHCH domain containing protein, expressed
LOC_Os01g12710	10.22	9.43	7.51	0.92	0.53	0.78	8.28	6.78	7.04	0.51	0.82	0.51	3.16	2.97	3.91	2.29	2.58	2.29	3.41	4.38	5.06	3.27	2	3.63	Group 4	-3.44531	-3.39522	-0.470451	-0.512692	AT4G13250.1	NAD(P)-binding Rossmann-fold superfamily protein	oxidoreductase, short chain dehydrogenase/reductase family domain containing protein, expressed
LOC_Os01g12720	66.71	59.4	43.09	48.38	38.92	32.13	68.6	51.54	55.66	37.44	31.21	27.97	26.89	26.73	32.61	22.15	24.51	25.07	26.9	23.98	27.21	24.14	21.69	22.87	Group 4	-0.501501	-0.86138	-0.264936	-0.184073	AT3G24550.1	proline extensin-like receptor kinase 1	protein kinase domain containing protein, expressed
LOC_Os01g13210	212.9	144.95	138.86	68.76	85.52	55.83	118.41	123.43	126.4	60.97	37.48	38.23	113.74	114.39	90.83	70.1	40.32	49.77	93.9	131.16	102.28	88.49	49.53	71.89	Group 4	-1.24	-1.4279	-0.992159	-0.640236	AT4G20260.2	plasma-membrane associated cation-binding protein 1	salt stress root protein RS1, putative, expressed
LOC_Os01g13610	70.89	36.23	11.95	3.95	22.33	4.02	39.09	14.69	20.13	4.49	9.47	7.71	2.92	2.84	2.53	3.05	1.41	2.44	1.55	2.31	2.24	3.33	1.31	1.46	Group 4	-1.96384	-1.75693	-0.252981	-0.00675737	AT1G75290.1	NAD(P)-binding Rossmann-fold superfamily protein	isoflavone reductase homolog IRL, putative, expressed
LOC_Os01g13660	12.04	9.05	6.73	6.32	3.79	4.06	12.18	8.14	10.81	3.36	4.04	3.88	5.88	5.64	6.35	4.43	6.05	6.21	6.67	4.72	5.02	4.33	6.83	3.89	Group 4	-0.959016	-1.44097	-0.0985157	-0.124354			expressed protein
LOC_Os01g13690	37.77	42.06	73.6	24.48	19.35	24.51	44.3	61.33	79.39	22.59	18.94	22.53	19.68	24.16	33.98	36.22	41.3	40.5	25.35	26.18	26.54	41.02	35.51	39.76	Group 2	-1.16318	-1.52593	0.59893	0.573131	AT5G57850.1	D-aminoacid aminotransferase-like PLP-dependent enzymes superfamily protein	ligA, putative, expressed
LOC_Os01g14140	16.3	51.2	86.72	30.74	8.85	30.39	51.84	67.39	40.75	16.74	28.06	30.88	46.98	45.22	40.43	33.86	49.68	33.44	65.64	42.5	43.53	15.42	38.82	29.95	Group 4	-1.13622	-1.07653	-0.180833	-0.8472			X8 domain containing protein, expressed
LOC_Os01g14440	26.14	32.47	28.79	57.22	121.23	100.02	24.18	19.78	31.14	92.46	84.45	106.3	24.25	27.35	26.95	13.83	12.5	22.27	15.57	20.27	26.07	13.81	14.11	19.77	Group 3	1.6682	1.9109	-0.689093	-0.374344	AT1G62300.1	WRKY family transcription factor	WRKY1, expressed
LOC_Os01g14550	2.56	5.66	4.79	6.12	8.05	12.79	8.3	8.25	7.49	15.83	12.99	16.45	36.21	35.25	39.74	16.46	16.47	18.84	16.69	13.59	17.68	9.63	11.44	8.89	Group 3	1.03372	0.905348	-1.09837	-0.673238	AT1G78780.2	pathogenesis-related family protein	pathogen-related protein, putative, expressed
LOC_Os01g14650	5.07	9.29	3.89	2.69	2.03	1.45	4.39	3.73	4.07	2.92	1.27	1.56	7.76	6.86	7.24	2.81	2.72	3.68	8.51	12.72	8.98	2.2	3.48	3	Group 4	-1.51658	-1.04939	-1.22109	-1.76129	AT1G69530.3	expansin A1	expansin precursor, putative, expressed
LOC_Os01g14660	5.37	3.7	4.14	1	0.25	0.86	3.13	3.01	2.38	0.49	0.2	0.5	2.74	2.65	1.48	0.66	1.02	1.02	3.77	6.55	3.28	0.65	0.49	1.04	Group 4	-2.49185	-2.55582	-1.25701	-2.47983	AT4G01630.1	expansin A17	expansin precursor, putative, expressed
LOC_Os01g14670	86.7	80.37	109.93	35.62	28.94	48.51	75.62	103.17	105.75	35.27	31.24	36.84	55.57	78.48	96.24	105.12	86.7	69.68	90.86	72.35	69.13	78.23	68.03	85.4	Group 4	-1.29036	-1.45833	0.183253	-0.0040991	AT3G62020.1	germin-like protein 10	Cupin domain containing protein, expressed
LOC_Os01g14700	1.97	5.04	4.26	0.77	1.17	2.61	5.28	3.27	2.62	1.44	1.08	1.3	11.27	7.57	6.47	1.12	1.83	1.68	9.41	7.67	7.91	1.29	2.87	1.58	Group 4	-1.25261	-1.4794	-2.38054	-2.06834			expressed protein
LOC_Os01g14790	13.63	14.87	17.74	24.01	17	23.91	13.56	15.5	12.73	20.53	23.67	27.03	19.53	22.02	20.83	25.35	29.96	29.56	24.89	18.36	18.56	24.1	28.24	25.81	Group 1	0.487153	0.764869	0.44257	0.33718	AT1G57540.2		expressed protein
LOC_Os01g15100	3.12	5.36	2.95	2.65	8.5	9.64	4.34	3.21	8.99	5.62	8.65	18.11	6.06	10.94	10.78	1.22	1.87	3.82	5.32	8.51	9.27	1.02	1.27	3.79	Group 3	0.846356	0.956931	-1.96347	-1.87941			expressed protein
LOC_Os01g15270	327.31	453.63	376.46	1707.09	735.8	928.34	506.84	492.63	454.27	1244.57	673.75	593.54	399.89	594.95	775.24	807.45	880.18	853.05	459.01	349.08	460	555.19	800.21	641.1	Group 1	1.54214	0.788867	0.521312	0.65468			expressed protein
LOC_Os01g15320	60.6	52.98	70.63	40.74	21.27	43.08	49.73	44.78	62.97	31.99	30.27	26.26	29.05	42.76	46.17	41.25	39.64	39.89	45.02	57.7	41.98	46.74	38.46	40.48	Group 4	-0.807883	-0.828978	0.0336325	-0.202873	AT4G15800.1	ralf-like 33	RALFL9 - Rapid ALkalinization Factor RALF family protein precursor, expressed
LOC_Os01g15340	10.23	18.49	15.3	74.03	38.7	58.73	19.9	25.61	22.55	70.42	48.48	42.05	21.1	20.24	37.69	41.25	56.21	62.07	20.16	15.08	23.94	46.52	45.41	46.73	Group 1	1.95461	1.23786	1.01033	1.22395	AT5G10625.1		flowering promoting factor-like 1, putative, expressed
LOC_Os01g15979	27.93	22.41	19.7	44.52	35.49	36.05	22.47	20.31	21.65	36.03	33.5	35.67	27.5	26.55	28.89	32.22	34.04	34.21	28.5	24.77	25.26	29.08	34.07	28.65	Group 1	0.726097	0.70465	0.275544	0.224273	AT5G18250.1		gb protein, putative, expressed
LOC_Os01g16030	8.57	27.42	49.52	8.55	5.42	15.2	26.55	40.44	24.3	6.32	16.8	13.4	48.71	52.3	44.45	34.64	42.61	37.68	70.21	57.36	45.09	25.19	44	33.48	Group 4	-1.54222	-1.31392	-0.339177	-0.748271	AT1G10630.1	ADP-ribosylation factor A1F	ADP-ribosylation factor, putative, expressed
LOC_Os01g16140	2.65	1.55	5.64	115.77	54.41	25.31	2.78	3.5	4.28	80.19	56.53	29.92	2.56	2.35	2.47	2.98	1.94	1.5	3.44	2.5	2.34	2.93	2.7	1.64	Group 3	4.2711	3.94232	-0.192645	-0.182591			expressed protein
LOC_Os01g16146	19	22.61	26.47	122.7	65.04	118.05	21.31	20.9	25.97	153.94	135.74	108.51	71.96	68.73	59.35	57.12	40.31	52.85	34.28	40.17	49.41	51.5	50.73	46.86	Group 3	2.16189	2.54058	-0.412016	0.266863	AT4G02860.1	Phenazine biosynthesis PhzC/PhzF protein	phenazine biosynthesis protein, putative, expressed
LOC_Os01g16330	23.69	23.18	20.5	32.33	36.68	39.23	19.3	18.81	21.2	32.97	36.7	34.15	21.21	22.04	22.47	18.57	17.12	19.87	20.43	21	20.42	18.57	18.5	18.24	Group 3	0.681425	0.804759	-0.24065	-0.161161	AT3G56740.1	Ubiquitin-associated (UBA) protein	OsRhmbd2 - Putative Rhomboid homologue, expressed
LOC_Os01g16770	3.57	17.62	33.01	4.57	1.03	6.77	15.73	27.54	9.96	4.39	4.54	7.09	13.04	15.54	15.19	3.41	4.32	4.88	22.49	12.02	13.19	2.19	5.21	5.74	Group 4	-2.10624	-1.71344	-1.77243	-1.8365	AT2G03090.1	expansin A15	expansin precursor, putative, expressed
LOC_Os01g16900	39.1	57.57	62.47	74.11	83.97	91.06	53.38	53.55	60.38	94.95	94.22	90.9	77.8	78.6	65.68	70.78	60.74	67.94	68.89	74.89	68.22	68.39	74.17	72.61	Group 3	0.645918	0.742275	-0.154752	0.0216525	AT5G03290.1	isocitrate dehydrogenase V	dehydrogenase, putative, expressed
LOC_Os01g17330	0.88	0.26	0.15	5.38	4.12	5.48	0.54	0.86	0.4	4.27	5.71	5.42	2.11	2.55	1.94	2.59	2.37	1.81	0.82	1.47	1.19	1.46	2.14	1.32	Group 3	3.2636	2.90138	0.037153	0.465664	AT3G55620.1	Translation initiation factor IF6	eukaryotic translation initiation factor 6, putative, expressed
LOC_Os01g18050	72.72	133.3	228.84	47.97	31.26	72.1	135.23	174.39	111.06	38.19	58.28	55.96	131.45	146.03	133.82	133.67	115.3	109.46	180.79	176.36	135.78	116.3	116.24	120.75	Group 4	-1.52105	-1.4628	-0.198304	-0.480224	AT5G12250.1	beta-6 tubulin	tubulin/FtsZ domain containing protein, putative, expressed
LOC_Os01g18100	7.65	6.01	4.51	8.46	11.52	12.6	5.39	4.2	5.37	10.82	9.05	8.78	7.92	9.4	6.5	6.3	5.75	5.37	5.12	8	8.84	5.83	6.26	6.1	Group 3	0.831246	0.922863	-0.446481	-0.268489	AT3G17611.1	RHOMBOID-like protein 14	OsRhmbd3 - Putative Rhomboid homologue, expressed
LOC_Os01g18160	13.65	7.76	8.95	2.34	2.98	3.09	7.22	6.06	5.77	2.11	1.89	1.87	3.88	3.74	4.28	4.51	4.44	3.28	4.56	3.03	3.67	3.12	3.97	5.22	Group 2	-1.81727	-1.65368	0.0420232	0.121788			expressed protein
LOC_Os01g18170	143.43	614.41	434.23	153.54	69.63	203.88	486.32	343.3	286.44	168.26	187.69	158.98	535.24	508.84	543.38	280.28	317.36	323.53	512.25	546.79	524.17	213.6	363.91	300.4	Group 4	-1.48035	-1.11554	-0.784959	-0.850481	AT1G02335.1	germin-like protein subfamily 2 member 2 precursor	Cupin domain containing protein, expressed
LOC_Os01g18375	0.26	0	0	0.99	2.22	2.21	0.24	0	0	2.64	3.61	2.34	0.11	0	0	0	0	0	0	0	0	0.31	0.78	0	Group 3	3.3295	4.04439	-0.485427	2.20163	AT3G05890.1	Low temperature and salt responsive protein family	hydrophobic protein, putative, expressed
LOC_Os01g18450	1.84	6.75	8.57	7.53	3.73	9.01	4.91	7.26	1.3	7.71	9.54	7.53	8.22	3.43	3.77	10.98	15.43	8.63	7.67	3.77	4.83	3.78	13.28	7.17	Group 1	0.237189	0.865009	1.1687	0.567433	AT3G17580.1		expressed protein
LOC_Os01g18530	7.45	3.2	1.28	11.13	16.35	19.15	3.76	1.25	2.3	10.66	12.42	12.9	1.49	0	2.04	2.01	2.52	12.06	0	0	2.86	3.65	6.91	7.1	Group 1	1.9386	2.25091	2.13699	2.51217			expressed protein
LOC_Os01g18630	122.61	82.96	70.2	53.21	61.99	48.99	100.54	71.28	94.56	49.78	47.47	45.66	55.53	50.21	57.02	65.03	46.47	53.05	56.55	69.85	70.58	78.65	59.89	70.82	Group 2	-0.746982	-0.896823	0.0158394	0.0878757	AT1G11910.1	aspartic proteinase A1	aspartic proteinase oryzasin-1 precursor, putative, expressed
LOC_Os01g18670	90.94	92.45	83.72	57.52	61.65	59.91	106.57	94.2	109.68	66.74	53.85	50.67	75.47	68.93	81.66	65.97	65.23	74.23	65	70.14	73.52	75.57	66.27	68.42	Group 4	-0.576169	-0.856911	-0.137943	0.0109366	AT3G62150.1	P-glycoprotein 21	MDR-like ABC transporter, putative, expressed
LOC_Os01g18744	370.92	386.16	342.07	167.71	191.54	168.79	348.01	348.92	376.58	205.19	152.5	151.69	126.96	152.69	164.39	102.28	80.39	111.52	110.73	126.47	119.91	101.86	83.72	88.88	Group 4	-1.05726	-1.07512	-0.593462	-0.379396	AT3G62160.1	HXXXD-type acyl-transferase family protein	transferase family protein, putative, expressed
LOC_Os01g18970	0.64	8.98	20.05	0	0.38	4.68	8.19	6.27	2.34	1.11	1.32	1.4	7.1	6.01	2.36	7.33	2.25	5.28	2.99	10.05	4.78	3.16	5.78	4.94	Group 4	-2.48053	-2.04629	-0.0587794	-0.352708	AT4G33420.1	Peroxidase superfamily protein	peroxidase precursor, putative, expressed
LOC_Os01g19020	44.13	203.56	325.3	64.61	23.49	106.25	189.52	205.76	128.16	66.23	83	73.58	247.26	263.13	195.27	141.98	156.9	138.76	345.56	376.57	247.53	123.18	149.99	127.88	Group 4	-1.55848	-1.2311	-0.688853	-1.2731	AT5G14130.1	Peroxidase superfamily protein	peroxidase precursor, putative, expressed
LOC_Os01g19130	37.15	46.11	39.69	62.39	100.11	82.54	36.68	38.26	54.22	62.96	67.97	84.24	14.61	16.31	20.02	11.26	15.69	19.31	11.92	13.67	17.45	14.88	12.88	18.13	Group 3	0.993312	0.735025	-0.138179	0.0928596	AT3G62260.2	Protein phosphatase 2C family protein	protein phosphatase 2C, putative, expressed
LOC_Os01g19260	42.38	34.72	24.04	55.23	68.39	62.12	30.56	26.44	36.97	77.38	63.81	70.94	31.15	29.78	35.17	24.99	24.56	30.21	24.72	23.66	28.5	23.4	27.6	27.8	Group 3	0.875051	1.17181	-0.268162	0.0354461	AT5G40010.1	AAA-ATPase 1	ATPase, putative, expressed
LOC_Os01g19330	2.88	12.28	11.57	51.65	66.68	49.14	14.45	8.77	12.19	47.53	60.15	77.28	0.34	1.07	2.6	0.51	1.06	2.69	0.3	0.43	1.68	0.21	0.4	1.97	Group 1	2.63377	2.37548	0.0780025	0.0931094	AT1G48000.1	myb domain protein 112	MYB family transcription factor, putative, expressed
LOC_Os01g19820	32.12	32.07	20.6	146.13	80.72	80.52	39.85	32.61	31.53	132.37	113.42	108.5	14.89	16.25	15.67	11.3	9.93	9.98	17.69	15.8	13.22	20.05	13.5	14.65	Group 3	1.85454	1.76561	-0.580375	0.0453145	AT3G62550.1	Adenine nucleotide alpha hydrolases-like superfamily protein	universal stress protein domain containing protein, putative, expressed
LOC_Os01g19940	48.3	44.77	38.08	52.59	67.92	69.43	44.21	36	55.68	71.65	56.75	68.03	29.77	30.96	26.79	23.19	13.55	24.22	22.65	30.96	31.67	29.23	21.83	28.41	Group 3	0.533121	0.530564	-0.51944	-0.101596	AT5G64130.1	cAMP-regulated phosphoprotein 19-related protein	expressed protein
LOC_Os01g20100	1.26	18.48	28.54	5.7	1.69	3.9	24.86	26.32	29.44	2.69	3.16	0.58	1.08	1.63	1.25	2.32	2.78	3.07	1.63	0.9	2.24	1.75	2.43	4.15	Group 2	-2.06843	-3.59032	0.989804	0.764027			expressed protein
LOC_Os01g20160	3.36	1.72	0.79	0.4	0.37	0	3.05	1.59	1.87	0.18	0	0.08	2.4	1.94	2.83	3.59	3.49	4.11	1.56	1.85	2.92	3.05	1.85	2.17	Group 4	-2.55722	-3.65662	0.621199	0.154612	AT4G10310.1	high-affinity K+ transporter 1	OsHKT1;5 - Na+ transporter, expressed
LOC_Os01g20206	11.1	10.07	11.49	8.42	29.78	22.18	10.08	10.34	14.39	17.89	21.65	24.71	26.84	29.51	18.92	4.96	3.05	7.18	8.13	15.59	13	2.3	2.6	4.07	Group 3	0.880305	0.87917	-2.28741	-1.99766	AT2G41380.1	S-adenosyl-L-methionine-dependent methyltransferases superfamily protein	methyltransferase, putative, expressed
LOC_Os01g20980	2.81	6.05	3.74	25.2	29.35	18.06	7.56	2.51	6.87	27.42	32.87	39.54	6.4	4.73	7.68	5.55	6.08	9.86	3.94	4.36	6.54	7.99	5.76	7.03	Group 1	2.49855	2.53735	0.188676	0.477241	AT4G02330.1	Plant invertase/pectin methylesterase inhibitor superfamily	pectinesterase, putative, expressed
LOC_Os01g21120	5.85	13.15	15.72	325.68	277.35	217.64	12.26	12	17.91	326.58	295.23	228.16	2.57	3.51	5.31	5.49	4.65	9.39	2.59	4.95	6.57	11.48	7.44	12.65	Group 1	4.55151	4.32305	0.761176	1.14267	AT2G47520.1	Integrase-type DNA-binding superfamily protein	AP2 domain containing protein, expressed
LOC_Os01g21250	36.42	48.71	77.26	297.84	449.29	426.27	60.75	43.67	84.75	323.13	342.49	435.64	380.35	414.29	327.03	172.82	139.04	192.26	178.87	210.23	214.76	96.08	115.7	173.15	Group 3	2.85085	2.53944	-1.15334	-0.649234	AT4G02380.1	senescence-associated gene 21	late embryogenesis abundant protein, putative, expressed
LOC_Os01g21590	4.62	5.46	3.5	101.44	63.03	33.74	7.05	9.5	6.82	92.79	65.54	40.54	1.15	1.87	1.99	1.61	1.11	0.65	2.02	1.41	0.66	2.2	1.1	1.09	Group 3	3.84021	3.07287	-0.536868	0.0955777	AT3G10040.1	sequence-specific DNA binding transcription factors	homeodomain, putative, expressed
LOC_Os01g22010	442.57	528.58	638.3	262.5	248.19	304.07	455.01	493.09	528.42	285.57	276.28	290.39	400.04	412.68	413.61	385.38	366.42	390.77	409.58	566.98	462.13	447.79	367.07	348.69	Group 4	-0.981885	-0.792674	-0.102003	-0.306141	AT1G02500.2	S-adenosylmethionine synthetase 1	S-adenosylmethionine synthetase, putative, expressed
LOC_Os01g22352	18.77	7.06	2.71	5.31	14.42	3.63	4.53	2.21	5.52	4.49	8.66	11.27	17.43	21.92	19.31	8.84	6	10.46	15.79	20.34	17.51	14.99	10.56	12.29	Group 4	-0.284511	0.975694	-1.20391	-0.499294	AT2G18150.1	Peroxidase superfamily protein	peroxidase precursor, putative, expressed
LOC_Os01g22640	5.31	2.76	9.36	0.47	0.15	0.97	4.88	4.64	7.91	0.27	1.99	2.09	5.93	7.09	7.41	6	5.42	4.26	8.77	11.11	5.73	4.54	4.84	5.01	Group 4	-3.22973	-1.93089	-0.377259	-0.81825	AT1G09390.1	GDSL-like Lipase/Acylhydrolase superfamily protein	GDSL-like lipase/acylhydrolase, putative, expressed
LOC_Os01g22670	42.91	32.26	23.02	2.14	8.34	8.99	30.99	24.07	26.4	6.89	4.84	6.93	6.95	6.56	2.15	2.58	0	1.32	5.12	17.6	10.8	3.03	1.82	4.17	Group 4	-2.31666	-2.10879	-1.926	-1.86215	AT2G34080.1	Cysteine proteinases superfamily protein	fruit bromelain precursor, putative, expressed
LOC_Os01g22680	4.66	8.13	7.63	0.23	1.22	2.95	5.02	5.86	5.79	2.15	1.73	1.44	5.56	2.48	1.28	1.01	0	0.39	1.17	5.51	4.81	0.96	0.81	1.47	Group 4	-2.13583	-1.59521	-2.49354	-1.73574	AT5G45890.1	senescence-associated gene 12	fruit bromelain precursor, putative, expressed
LOC_Os01g23580	1.63	1.11	0.64	3.25	3.68	2.58	0.92	0.68	0.97	4.43	6.4	5.49	2.88	2.74	1.73	0.92	0.52	0.98	1.37	1.19	1.53	0.87	0.86	0.76	Group 3	1.42241	2.54389	-1.48656	-0.650666	AT1G15690.1	Inorganic H pyrophosphatase family protein	inorganic H+ pyrophosphatase, putative, expressed
LOC_Os01g24030	0	0.12	0.15	55.9	15.55	23.66	0.47	0.2	0	40.45	51.32	29.37	1.2	0.99	1.16	0.61	0.41	0.6	0.6	0.78	1.13	0.4	0.39	0.45	Group 3	7.38734	6.98299	-0.930737	-0.882164	AT1G20560.1	acyl activating enzyme 1	AMP-binding enzyme, putative, expressed
LOC_Os01g24070	40.15	46.33	50.29	57.73	48.58	61.76	42.11	48.61	57.24	59.41	50.12	50.41	63.71	83.55	69.31	31.84	39.6	38.83	47.53	65.14	61.32	33.23	30.1	29.96	Group 3	0.296637	0.112015	-0.97174	-0.896992	AT5G49300.1	GATA transcription factor 16	GATA zinc finger domain containing protein, expressed
LOC_Os01g24550	3.99	20.61	19.21	10.58	7.52	22.4	23.7	27.65	29.04	25.46	15.38	15.43	8.15	11.43	7.42	0.79	0.52	1.13	14.04	19.97	6.43	0.56	0	1.23	Group 4	-0.11221	-0.512276	-3.32193	-4.27798	AT5G45890.1	senescence-associated gene 12	fruit bromelain precursor, putative, expressed
LOC_Os01g24560	13.39	50.9	44.13	21.95	17.54	49.82	63.61	64.67	74.86	63.73	42.1	40.83	16.67	26.29	14.16	2.06	1.56	2.39	22.6	46.82	21.24	1.52	2.06	2.56	Group 4	-0.278886	-0.469011	-3.18813	-3.82459	AT3G19390.1	Granulin repeat cysteine protease family protein	fruit bromelain precursor, putative, expressed
LOC_Os01g24680	45.21	45.83	42.01	14.78	18.41	19.07	42.72	41.86	47.13	20.08	20.85	19.76	46.9	39.58	37.95	40.1	31.23	37.27	34.59	46.84	44.11	40.44	36.08	39.74	Group 4	-1.34318	-1.11389	-0.19592	-0.110756	AT3G06860.1	multifunctional protein 2	3-hydroxyacyl-CoA dehydrogenase, putative, expressed
LOC_Os01g24710	55.81	65.5	43.29	58.57	122.91	34.25	60.64	64.63	75.28	70.45	78.61	101.14	87.49	106.51	90.45	54.74	28.73	39.64	31.99	104.92	84.45	44.6	22.72	31.16	Group 3	0.389553	0.318692	-1.20652	-1.16598	AT1G19715.3	Mannose-binding lectin superfamily protein	jacalin-like lectin domain containing protein, expressed
LOC_Os01g25030	0.13	12.2	35.12	0.09	0	0.53	12.18	33.63	3.89	0	3.82	0.48	17.51	15.72	3.58	0.39	0.34	1.08	12.09	3.61	5.5	0	0	0	Group 4	-5.68152	-3.44565	-4.14335	-6.1639	AT1G22900.1	Disease resistance-responsive (dirigent-like protein) family protein	dirigent, putative
LOC_Os01g25280	17.97	159.51	132.28	0.72	1.98	5.35	88.29	97.58	120.13	11.99	6.3	8.41	6.34	5.07	1.32	0.63	0	0.08	0.45	3.21	5.42	0	0.74	0.64	Group 4	-5.21631	-3.50391	-3.67409	-2.48266	AT3G16450.2	Mannose-binding lectin superfamily protein	jacalin-like lectin domain containing protein, expressed
LOC_Os01g25560	46.23	73.16	76.8	183.04	146.22	165.37	61.46	64.03	80.38	207.32	162.22	139.76	50.51	64.34	61.87	43.34	37.06	44.06	45.17	56.63	46.7	40.46	43.76	44.36	Group 3	1.33272	1.30563	-0.504723	-0.207346	AT4G15800.1	ralf-like 33	RALFL7 - Rapid ALkalinization Factor RALF family protein precursor, expressed
LOC_Os01g25820	16.75	30.09	46.03	12.41	7.62	20.14	33.15	33.87	28.31	11.43	12.6	12.2	45.21	41.28	39.87	44.4	38	36.03	54.69	57.72	47.85	49.68	45.37	46.54	Group 4	-1.20317	-1.38814	-0.0935195	-0.178238	AT5G47910.1	respiratory burst oxidase homologue D	respiratory burst oxidase, putative, expressed
LOC_Os01g27210	31.6	18.16	22.81	253.46	228.95	328.26	15.03	12.88	26.4	450.3	440.82	421.37	317.63	354.2	267.43	175.45	104.36	149.87	127.83	171.81	182.21	130.78	114.46	114.84	Group 3	3.47623	4.58681	-1.1278	-0.419953	AT3G62760.1	Glutathione S-transferase family protein	glutathione S-transferase, putative, expressed
LOC_Os01g27230	13.93	7.94	2.53	0.58	2.47	0.58	7.23	3.66	3.33	0.97	0.73	1.39	1.36	1.33	1.16	0.79	0.63	0.95	1.5	1.62	1.59	1.77	0.69	1.3	Group 4	-2.65308	-2.09868	-0.643208	-0.306889	AT1G76690.1	12-oxophytodienoate reductase 2	12-oxophytodienoate reductase, putative, expressed
LOC_Os01g27340	0	0	0	0.5	0.5	1.9	0	0	0.43	2.23	4.31	2.12	13.36	14.55	12.13	1.79	1.14	0.84	5.96	2.71	3.15	0.91	0.98	0.85	Group 3	3.41954	3.63904	-3.30593	-2	AT3G62760.1	Glutathione S-transferase family protein	glutathione S-transferase, putative, expressed
LOC_Os01g27390	19.74	24.56	31.12	3.14	6.79	6.12	28.76	24.06	23.16	4.85	8.94	8.41	70.88	95.06	48.12	39.35	18	20.53	49.29	120.27	52.44	17.58	20.98	20.38	Group 4	-2.21138	-1.76157	-1.4551	-1.90762	AT3G62760.1	Glutathione S-transferase family protein	glutathione S-transferase, putative, expressed
LOC_Os01g27750	28.8	32.48	39.09	45.18	43.97	51.21	27.9	33.33	32.48	52.57	57.65	49.12	48.59	46.15	42.22	44.96	35.75	39.22	42.25	43.99	42.24	38.5	39.32	41.55	Group 3	0.482538	0.763692	-0.191249	-0.105959	AT3G06350.1	dehydroquinate dehydratase, putative / shikimate dehydrogenase, putative	bifunctional 3-dehydroquinate dehydratase/shikimate dehydrogenase,chloroplast precursor, putative, expressed
LOC_Os01g28680	31.04	20.95	17.81	54.06	45.62	44.13	19.95	16.61	20.42	45.79	41.85	37.34	31.42	34.67	32.7	22.73	23.26	25.94	27.03	29.3	31.06	31.22	28.73	32.12	Group 3	1.03958	1.12855	-0.455942	0.075012	AT4G03020.1	transducin family protein / WD-40 repeat family protein	WD domain, G-beta repeat domain containing protein, expressed
LOC_Os01g29150	1.13	2.8	4.83	8.69	5.34	9.21	2.22	4.35	5.67	5.1	5.32	6.76	2.84	3.53	3.65	8.14	9.67	8.45	3.45	2.57	2.87	10.22	9.21	7.68	Group 1	1.37814	0.479993	1.36327	1.57238	AT2G26710.1	Cytochrome P450 superfamily protein	cytochrome P450 72A1, putative, expressed
LOC_Os01g29280	3.29	6.24	7.51	4.74	13.44	15.93	6.07	3.65	4.41	8.95	11.17	22.05	2.33	1.93	2.02	0.39	0.49	1.46	1.09	2.44	2.31	0.75	0.62	1.68	Group 3	0.988724	1.55771	-1.31536	-0.885064	AT3G02430.1	Protein of unknown function (DUF679)	expressed protein
LOC_Os01g29330	3.28	7.87	7.06	10.98	33.72	30.44	7.04	4.5	3.6	12.46	15.2	30.83	3.09	1.8	1.73	0.89	0.6	2.41	1.41	2.71	4.51	1.07	1.47	2.85	Group 3	2.02722	1.93101	-0.722466	-0.649313	AT3G02430.1	Protein of unknown function (DUF679)	expressed protein
LOC_Os01g31110	8.02	8.54	6.66	17.13	9.77	12.4	7.19	6.75	6.52	14.87	12.55	11	8.28	7.38	7.82	9.43	8.36	9.1	7.72	7.11	7.98	9.66	9.15	8.63	Group 1	0.751612	0.899645	0.19219	0.264595	AT2G20020.1	RNA-binding CRS1 / YhbY (CRM) domain-containing protein	CRS2-associated factor 1, chloroplast precursor, putative, expressed
LOC_Os01g31370	1.72	3.57	4.19	4.86	9.85	11.24	2.56	2.17	5	3.73	9.38	12.71	2.03	2.73	2.61	0.58	0.98	2.24	0.87	1.72	2.07	0.64	0.56	1.07	Group 3	1.42441	1.38117	-0.901968	-0.965648	AT2G41640.1	Glycosyltransferase family 61 protein	glycosyltransferase, putative, expressed
LOC_Os01g31800	14.51	30.91	51.65	14.3	5.82	23.28	25.09	43.24	38.44	8.91	12.96	15.42	36.29	32.35	37.22	24.94	35.3	28.27	52.28	30.17	31.16	15.47	25.78	19.27	Group 4	-1.15566	-1.51013	-0.257257	-0.905514	AT5G02560.1	histone H2A 12	Core histone H2A/H2B/H3/H4 domain containing protein, putative, expressed
LOC_Os01g31980	14.28	11.9	11.29	24.97	20.61	21.3	10.13	10.75	11.38	20.72	19.92	18.07	24.45	25.62	24.84	20.07	17.96	22.45	19.47	21.1	22.19	21.91	20.1	24.02	Group 3	0.830576	0.856973	-0.307328	0.0729364	AT1G15150.1	MATE efflux family protein	MATE efflux family protein, putative, expressed
LOC_Os01g32330	27.45	20.76	21.83	11.38	12.19	10.63	18.55	17.17	21.14	9.6	10.13	7.33	29.99	29.87	33.19	45.34	29.66	40.15	32.7	39.85	39.16	46.36	32.63	46.76	Group 2	-1.02795	-1.06269	0.306267	0.170354	AT1G71050.1	Heavy metal transport/detoxification superfamily protein	heavy metal-associated domain containing protein, expressed
LOC_Os01g32364	6.17	7.88	15.57	12.48	7.77	18.48	9.3	12.5	16.13	13.26	13.89	15.26	10.62	13.32	12.28	35.4	24.43	25.73	14.1	17.73	14.23	44.14	28.72	30.63	Group 1	0.383956	0.160584	1.23369	1.16317	AT3G18080.1	B-S glucosidase 44	Os1bglu1 - beta-mannosidase/glucosidase homologue, expressed
LOC_Os01g32380	2.31	2.13	1.77	13.81	19.41	15.71	4.38	1.63	4.71	11.3	13.07	14.45	8.59	8.93	7.54	1.12	2.64	2.74	9.2	7.48	10.42	1.25	0.94	1.97	Group 3	2.91881	1.82909	-1.89626	-2.6153			expressed protein
LOC_Os01g32460	1.21	2.5	2.62	4.6	7.92	3.43	3.6	1.49	4.14	5.77	7.76	6.58	23.34	28.15	19.93	1.08	1.96	4.36	23.08	23.61	29.66	1.87	0.84	0.57	Group 3	1.29425	1.09651	-3.2234	-4.42429			expressed protein
LOC_Os01g32670	7.86	6.85	4.79	23.95	57.6	46.29	9.07	9.72	10.51	50.07	44.06	43.92	47.69	64.65	51.27	36.8	36.51	22.14	24.72	38.13	26.1	18.74	18.53	14.73	Group 3	2.69404	2.22427	-0.775497	-0.771317			expressed protein
LOC_Os01g32770	47.16	43.58	40.63	205.41	120.43	67.48	85.77	65.5	54.25	192.06	119.48	73.77	11.08	15.73	16.35	28.73	23.22	21.81	16.95	15.64	12.72	31.83	26.62	26.45	Group 1	1.57991	0.905727	0.769865	0.90182	AT3G02550.1	LOB domain-containing protein 41	DUF260 domain containing protein, putative, expressed
LOC_Os01g32780	18.06	11.34	6.81	13.92	17.48	15.09	11	9.32	12.52	20.84	20.02	18.47	12.39	12.34	9.47	11.37	7.09	11.56	7.2	9.34	10.28	11.48	8.26	9.64	Group 3	0.358217	0.847271	-0.185851	0.129648	AT1G68300.1	Adenine nucleotide alpha hydrolases-like superfamily protein	universal stress protein domain containing protein, putative, expressed
LOC_Os01g33420	16.12	14.43	13.64	11.03	7.83	8.48	17.57	17.12	16.4	7.46	8.32	6.98	13.75	13.65	15.3	15.97	17.43	15.54	14.79	13.92	16.09	17.61	16.76	16.19	Group 2	-0.687246	-1.15547	0.195537	0.17344	AT3G26380.1	Melibiase family protein	glycosyl hydrolase family protein 27, putative, expressed
LOC_Os01g34480	25.49	29.84	40.25	85.17	62.85	101.11	28.58	30.66	36.32	110.87	105.66	83.4	53.54	49.59	42.63	69.37	45.05	60.26	37.3	43.02	45.73	68.68	64.72	66.16	Group 1	1.37928	1.64727	0.260365	0.66145	AT5G19440.1	NAD(P)-binding Rossmann-fold superfamily protein	NAD dependent epimerase/dehydratase family protein, putative, expressed
LOC_Os01g35040	19.32	19.97	20.33	37.59	56.67	67.76	18.68	17.39	22.52	48.12	51.98	58.93	20.79	22.17	18.03	16.64	14.69	17.34	15.91	18.62	18.96	16.08	15.94	16.61	Group 3	1.43806	1.43592	-0.324048	-0.136619	AT4G15420.1	Ubiquitin fusion degradation UFD1 family protein	ZOS1-09 - C2H2 zinc finger protein, expressed
LOC_Os01g36560	0.66	1.6	0.54	10.2	3.28	3.79	0.73	3.16	1.29	12.63	6.86	6.75	9.42	6.72	15.34	7.88	6.11	9.05	3.73	4.16	4.87	8.86	6.46	8.68	Group 3	2.50826	2.2722	-0.444861	0.896907	AT5G64700.1	nodulin MtN21 /EamA-like transporter family protein	auxin-induced protein 5NG4, putative, expressed
LOC_Os01g36790	1.97	0.8	0.65	9.18	9.39	7.95	0.8	0.89	1.26	8.09	9.28	8.56	2.06	1.57	1.63	0.76	0.72	0.76	0.81	1.05	1.14	0.92	0.89	1.04	Group 3	2.84993	3.0166	-1.12199	-0.0671142	AT1G70520.1	cysteine-rich RLK (RECEPTOR-like protein kinase) 2	TKL_IRAK_DUF26-lf.2 - DUF26 kinases have homology to DUF26 containing loci, expressed
LOC_Os01g37000	57.08	262.72	215.29	3.7	8.12	16.02	128.37	146.42	163.31	31.51	14.24	18.98	65.13	35.73	20.34	12.83	0.54	13.52	10.33	47.16	36.81	15.25	7.9	15.44	Group 4	-4.24987	-2.75282	-2.16034	-1.28266	AT3G13510.1	Protein of Unknown Function (DUF239)	carboxyl-terminal peptidase, putative, expressed
LOC_Os01g37110	9.52	25.83	20.29	4.6	6.23	9.82	17.02	17.16	17.01	9.08	7.49	5.76	7.65	6.33	6.13	5.95	5.6	6.09	6.66	7.62	9.42	6.26	6.33	6.38	Group 4	-1.41788	-1.18641	-0.185389	-0.317427	AT3G49290.1	ABL interactor-like protein 2	ABIL2, putative, expressed
LOC_Os01g37470	21.24	16.41	12.21	9.17	8.37	5.83	12.41	10.52	10.91	5.09	4.49	3.93	9.5	7.71	11.93	10.76	10.69	11.62	11.5	9.95	10.12	14.41	11.88	12.88	Group 2	-1.08348	-1.30679	0.180832	0.308279	AT1G15410.1	aspartate-glutamate racemase family	asp/Glu racemase, putative, expressed
LOC_Os01g37630	0	0.24	0.15	27.03	9.22	20.26	0	0	0	27.8	40.77	36.11	17.88	19.63	30.5	3.85	3.61	4.67	4.87	4.18	6.63	3.44	5.48	2.87	Group 3	6.3629	8.45121	-2.45943	-0.400646	AT2G23610.1	methyl esterase 3	esterase, putative, expressed
LOC_Os01g37690	61.88	37.78	35.93	15.99	15.53	16.94	35.68	28.91	34.3	15.25	17.48	17.06	22.55	22.35	20.81	34.18	24.38	25.45	19.57	22.01	21.25	26.4	24.94	27.8	Group 2	-1.47818	-0.985675	0.353067	0.331768	AT3G51860.1	cation exchanger 3	sodium/calcium exchanger protein, putative, expressed
LOC_Os01g37810	3.04	7.97	9.83	8.36	16.82	18.84	1.48	3.06	5.46	13.02	7.22	11.02	2.49	2.4	2.1	1.36	0.2	1.06	0.46	1.83	1.57	0.77	0.39	0.76	Group 3	1.06795	1.61685	-1.3249	-0.909488			expressed protein
LOC_Os01g37832	8.48	8.03	7.54	22.39	12.28	12.58	8.02	7.3	8.37	13.58	17.01	13.77	7.83	7.43	8.63	9.72	11.15	10.47	7.2	5.43	7.23	7.94	9.72	8.38	Group 1	0.964931	0.896272	0.386602	0.38576	AT2G25950.1	Protein of unknown function (DUF1000)	thioredoxin, putative, expressed
LOC_Os01g37910	340.69	224.22	182.2	73.79	92.17	69.56	170.02	142.22	173.96	70.18	64.98	55.63	167.7	152.02	151.23	165.55	106.59	134.74	145.33	197.58	188.96	198.94	122.03	173.62	Group 4	-1.66417	-1.34805	-0.210852	-0.104808	AT4G32940.1	gamma vacuolar processing enzyme	vacuolar-processing enzyme precursor, putative, expressed
LOC_Os01g37960	47.17	42.6	47.9	89.61	74.97	76.65	41.34	43.56	44.15	84.16	75.97	79.25	46.38	48.75	54.91	54.69	48.27	52.69	49.22	46.95	48.74	59.01	52.62	51.16	Group 1	0.807848	0.889838	0.0525702	0.167538	AT1G51760.1	peptidase M20/M25/M40 family protein	hydrolase, putative, expressed
LOC_Os01g38110	0.47	0.34	0	3.23	1.52	4.58	0.95	0.16	0.36	5.17	11.7	10.14	1.29	1.39	0.57	0.84	0.15	0.62	0.82	0.27	1.06	0.4	0.29	0.47	Group 3	3.11698	3.94708	-0.882643	-0.742842	AT2G45550.1	cytochrome P450, family 76, subfamily C, polypeptide 4	cytochrome P450, putative, expressed
LOC_Os01g38229	109.1	47.17	40.55	12.97	31.4	14.26	52.83	31.33	53.89	14.08	12.9	15.31	53.19	50.19	46.58	38.19	22.93	28.69	57.02	83.64	78.51	68.3	34.55	63.41	Group 4	-1.74232	-1.6995	-0.73783	-0.398048	AT3G25230.2	rotamase FKBP 1	peptidyl-prolyl isomerase, putative, expressed
LOC_Os01g38510	18.06	36.36	50.77	35.84	61.09	51.31	33.58	39.74	42.13	60.21	57.7	73.94	46.28	42.33	47.56	27.99	32.6	37.72	48.62	43.36	46.99	28.15	36.96	39.55	Group 3	0.493375	0.731345	-0.468778	-0.407804	AT3G60540.2	Preprotein translocase Sec, Sec61-beta subunit protein	protein transport protein Sec61 subunit beta, putative, expressed
LOC_Os01g38660	43.98	39.12	32.44	52.4	59.08	53.89	32.54	28.94	38.65	53.56	52.09	51.04	30.9	31.65	32.74	22.9	23.67	28.6	23.91	27.58	26.55	25.4	22.19	24.91	Group 3	0.516216	0.64477	-0.340614	-0.106023	AT5G11970.1	Protein of unknown function (DUF3511)	expressed protein
LOC_Os01g38980	51.73	88.59	74.86	40.85	124.91	108.78	53.7	58.8	86.22	61.01	92.37	132.3	22.12	24.52	25.72	9.51	8.75	18.75	12.36	15.57	22.92	8.05	8.42	16.29	Group 3	0.350919	0.523051	-0.961212	-0.629648	AT4G33050.3	calmodulin-binding family protein	calmodulin-binding protein, putative, expressed
LOC_Os01g39000	37.6	41.68	45.39	10.26	13.69	11.58	31.22	40.95	36.76	14.41	9.75	9.7	29.67	29.56	21.1	16.27	10.29	12.91	26.87	36.98	28.47	20.4	13.04	20.04	Group 4	-1.80286	-1.67657	-1.01945	-0.78383			ZmGR2c, putative, expressed
LOC_Os01g39770	15.62	16.13	12.08	2.33	3.2	4.18	10.69	10.83	11.33	3.79	2.94	3.06	17.55	14.3	17.56	12.96	11.43	12.86	12.95	16.84	15.59	13.51	9.9	11.71	Group 4	-2.1432	-1.71751	-0.405492	-0.365959	AT4G33000.1	calcineurin B-like protein 10	calcineurin B, putative, expressed
LOC_Os01g39790	36.51	21.52	22.2	18.72	14.77	11.76	25.24	22.13	23.53	11.43	10.31	11.87	18.98	19.36	22.97	23.88	24.31	25.65	23.69	21.11	25.46	29.73	24.84	26.19	Group 2	-0.822213	-1.07039	0.267361	0.20014	AT1G29840.1	alpha/beta-Hydrolases superfamily protein	esterase/lipase/thioesterase, putative, expressed
LOC_Os01g39860	2.62	3.77	4.47	15.25	7.03	9.08	3.58	3.88	1.61	9.53	9.66	7.09	2.62	2.32	1.61	1.29	1.28	1.53	1.95	1.86	2.21	0.3	1.97	0.95	Group 3	1.50387	1.50576	-0.633218	-0.850734	AT2G19590.1	ACC oxidase 1	1-aminocyclopropane-1-carboxylate oxidase protein, putative, expressed
LOC_Os01g39890	14.61	10.79	8.79	54.08	48.2	42.22	9.11	7.56	8.24	58.18	56.32	48.65	11.5	10.17	10.65	11.46	8.52	10.79	10.46	12.77	10.13	10.36	9.56	10.75	Group 3	2.06949	2.69727	-0.0693279	-0.12063	AT3G25690.1	Hydroxyproline-rich glycoprotein family protein	transposon protein, putative, unclassified, expressed
LOC_Os01g40070	57.85	106.51	106.45	129.54	210.75	193.26	66.7	70.85	101.8	126.92	156.14	195.84	8.36	11.55	19.76	7.69	18.85	26.38	7.67	13.02	18.54	7.55	12.31	22.42	Group 1	0.977556	0.999729	0.412329	0.106524	AT5G12010.1		expressed protein
LOC_Os01g40260	2.36	1.11	0.46	1.9	4.05	2.25	0.94	1.12	1.17	1.67	2.77	3.3	2.78	3.57	3.16	0.28	0.39	0.54	0.73	0.9	0.78	0.18	0.37	0.39	Group 3	1.00511	1.18345	-2.70929	-1.1343	AT5G26170.1	WRKY DNA-binding protein 50	WRKY77, expressed
LOC_Os01g40280	17.77	22.46	23.38	38.12	37.26	38.59	24.74	24.99	26.12	41.37	39.12	37.68	24	27.2	26.52	24.11	23.58	25.67	19.99	19.8	20.7	19.95	22.15	21.03	Group 3	0.838559	0.637795	-0.0827558	0.0620235	AT5G35460.1		integral membrane protein, putative, expressed
LOC_Os01g40290	2	1.01	0.6	1.07	5.54	2.7	2.47	0.84	1.74	3.6	6.12	7.28	9.93	15.17	7	0.88	0.5	0.99	3.94	6.78	9.21	1.13	0.18	0.21	Group 3	1.30406	1.69669	-3.60108	-3.46587			expressed protein
LOC_Os01g40420	19.31	15.89	15	29.19	25.82	24.37	15.62	14.08	16.58	27.14	26.3	22.71	13.94	13.54	14.25	19.13	16.33	16.7	12.09	13.8	13.19	17.79	16.58	16.35	Group 1	0.65822	0.714307	0.319248	0.374615	AT1G69800.2	Cystathionine beta-synthase (CBS) protein	CBS domain containing membrane protein, putative, expressed
LOC_Os01g40430	0.51	0.93	0.12	8.77	26.62	37.72	1.32	0.51	0.52	15.73	17.33	21.81	0.57	0.62	0.38	0.27	0	0	0	0.62	0.57	0.23	0	0.11	Group 3	5.3026	4.38527	-1.70627	-1.25154	AT1G68150.1	WRKY DNA-binding protein 9	WRKY27, expressed
LOC_Os01g40560	18.13	32.28	53.48	10.38	24.61	21.43	31.77	80.33	74.17	17.29	13.18	15.43	15.33	23.76	20.62	7.33	12.22	10.37	42.52	62.69	28.7	17.54	19.81	15.43	Group 4	-0.877033	-2.01375	-0.989936	-1.33863	AT5G62740.1	SPFH/Band 7/PHB domain-containing membrane-associated protein family	hypersensitive-induced response protein, putative, expressed
LOC_Os01g40660	31.76	23.01	15.45	43.6	29.02	27.12	25.18	18.56	25.72	45.2	36.86	37.29	20.17	19.42	20.28	11.85	13.69	16.09	15.57	13.8	16.3	16.43	11.6	11.92	Group 3	0.505026	0.778435	-0.520957	-0.191032	AT5G10830.1	S-adenosyl-L-methionine-dependent methyltransferases superfamily protein	methyltransferase, putative, expressed
LOC_Os01g40670	20.12	19.35	16.83	30.21	34.08	32.18	16.29	16.95	22.64	34.39	33.75	35.42	19.87	20.3	20.38	18.53	19.05	20.61	15.72	17.78	18.93	18.93	20.11	19.76	Group 3	0.773205	0.886255	-0.0565835	0.164261	AT1G49950.2	telomere repeat binding factor 1	single myb histone, putative, expressed
LOC_Os01g40860	112.88	114.16	102.8	19.28	33.55	31.68	97.41	96.79	106.47	35.46	33.52	28.14	52.57	58.2	40.12	47.25	21.83	36.54	34.11	71.11	51.66	42.52	26.6	34.31	Group 4	-1.96082	-1.62743	-0.513347	-0.599354	AT3G24503.1	aldehyde dehydrogenase 2C4	aldehyde dehydrogenase, putative, expressed
LOC_Os01g41120	3.57	14.29	24.34	5.82	4.17	10.64	15.64	18.6	10.24	4.82	8.93	9.13	10.55	11.94	8.21	7.58	8.39	7.32	14.61	14.77	10.99	4.77	6.18	7.23	Group 4	-1.02154	-0.951541	-0.395635	-1.13835	AT3G24480.1	Leucine-rich repeat (LRR) family protein	retrotransposon protein, putative, Ty3-gypsy subclass, expressed
LOC_Os01g41160	38.66	13.16	4.92	4.01	6.31	2.02	11.81	1.8	9.18	0.82	0.59	1.65	1	1.49	1.69	2.87	3.04	2.53	2.68	1.25	1.66	7.16	5.36	7.47	Group 2	-2.17563	-2.78136	0.965707	1.78617	AT5G67290.1	FAD-dependent oxidoreductase family protein	FAD dependent oxidoreductase domain containing protein, expressed
LOC_Os01g41200	5.58	10.43	8.41	3.9	3.49	3.58	6.53	9.4	9.13	3.47	2.71	1.84	2	2.42	3.47	8.76	6.46	6.65	2.39	5.04	3.45	16.41	9.15	10.75	Group 2	-1.13191	-1.60557	1.43667	1.70963	AT3G24450.1	Heavy metal transport/detoxification superfamily protein	heavy metal-associated domain containing protein, expressed
LOC_Os01g41240	1.77	3.28	1.46	1.54	3.42	0.97	5.17	1.86	1.96	1.49	1.96	2.65	6.84	6.89	4.82	2.61	1.34	1.93	3.1	6.44	5.34	2.5	1.18	2.65	Group 4	-0.126109	-0.534657	-1.60812	-1.19509	AT3G24420.1	alpha/beta-Hydrolases superfamily protein	hydrolase, alpha/beta fold family domain containing protein, expressed
LOC_Os01g41430	0.74	0.88	1.85	10.68	18.74	20.68	0.77	0.73	1.38	18.32	20.12	22.68	23.91	30.84	21.83	4.34	3.95	4.8	8.01	11.58	13.7	2.97	2.93	2.5	Group 3	3.73697	4.27208	-2.52215	-1.94937	AT2G15480.2	UDP-glucosyl transferase 73B5	UDP-glucoronosyl and UDP-glucosyl transferase, putative, expressed
LOC_Os01g41550	4.22	9.15	14.66	13.64	5.49	13.79	10.63	14.97	13.55	11.77	13.12	11.57	8.47	10.01	10.43	21.16	25.25	17.62	11.53	7.89	8.96	20.6	23.64	16.21	Group 2	0.229796	-0.102281	1.13831	1.08284	AT1G01300.1	Eukaryotic aspartyl protease family protein	aspartic proteinase, putative, expressed
LOC_Os01g41810	1.48	2.28	0.79	1.11	1.74	1.2	1.46	0.71	1.23	1.05	2.9	1.94	8.3	8.34	5.55	0.94	0.85	1.74	2.58	2.92	2.99	0.67	0.49	1.27	Group 4	-0.159941	0.743986	-2.54882	-1.68696	AT3G14690.1	cytochrome P450, family 72, subfamily A, polypeptide 15	cytochrome P450 72A1, putative, expressed
LOC_Os01g42030	8.18	13.46	14.2	38.98	51.5	45.84	17.91	16.52	18.4	58.68	57.77	62.27	40.37	51.58	35.48	23.08	19.44	24.83	26.3	45.91	42.32	26.53	20.7	23.01	Group 3	1.9181	1.75244	-0.917049	-0.703316	AT3G50930.1	cytochrome BC1 synthesis	mitochondrial chaperone BCS1, putative, expressed
LOC_Os01g42234	20.02	19.83	25.14	9.52	10.05	10.48	16.07	15.94	15.92	8.14	7.47	6.76	14.13	11.81	12	11.98	10.95	12.85	14.78	17.99	15.71	11.07	11.8	13.78	Group 4	-1.10447	-1.08881	-0.0838606	-0.400325	AT2G01170.1	bidirectional amino acid transporter 1	amino acid permease family protein, putative, expressed
LOC_Os01g42380	4.29	1.5	1.1	38.91	76.21	48.83	3.33	1.58	2.15	36.94	43.29	36.82	27.16	34.79	24.73	6.78	5.18	7.55	12.02	23.34	21.46	6.73	5.56	6.45	Group 3	4.51175	3.99705	-2.13502	-1.5842	AT1G15520.1	pleiotropic drug resistance 12	pleiotropic drug resistance protein, putative, expressed
LOC_Os01g42410	44.53	35.32	37.98	35.1	72.34	58.11	54.11	41.14	44.97	63.11	59.13	64.47	49.95	47.32	40.34	24.49	18.05	23.58	36.3	55.27	48.25	29.72	24.19	28.53	Group 3	0.489661	0.412417	-1.05404	-0.7598	AT1G15520.1	pleiotropic drug resistance 12	pleiotropic drug resistance protein, putative, expressed
LOC_Os01g42690	16.69	20.54	15.91	103.49	49.57	59.67	27.71	13.98	24.98	70.24	71.03	69.98	7.6	8.09	10.66	16.13	23.03	23.15	13.75	15.61	20.28	30.78	31.43	27.88	Group 1	1.99533	1.65905	1.2328	0.855678	AT1G52700.1	alpha/beta-Hydrolases superfamily protein	OsPOP2 - Putative Prolyl Oligopeptidase homologue, expressed
LOC_Os01g42860	3.36	20.38	4.99	14.61	33.25	17.71	12.01	6.54	7.35	18.51	29.56	17.16	32.48	25.34	26.53	11.69	15.56	14.55	10.28	16.78	23.44	8.31	20.19	11.68	Group 3	1.1818	1.32292	-1.0082	-0.326623	AT5G43580.1	Serine protease inhibitor, potato inhibitor I-type family protein	inhibitor I family protein, putative, expressed
LOC_Os01g43320	1.83	2.57	1.73	11.18	8.13	7.07	2.08	1.11	1.63	7.75	11.06	7.05	4.29	4.56	4.79	2.08	1.52	1.65	2.6	2.05	2.46	2.83	2.37	2.11	Group 3	2.05457	2.35033	-1.32971	0.0403175	AT5G41800.1	Transmembrane amino acid transporter family protein	transmembrane amino acid transporter protein, putative, expressed
LOC_Os01g43370	12.1	10.57	9.46	45.26	38.2	43.27	15.66	13.23	13.57	31.53	37.81	32.38	26.24	28.05	29.93	28.64	42.66	40.9	32.44	18.85	20.42	20.12	36.54	32.36	Group 1	1.96965	1.255	0.412731	0.311309	AT1G64140.1		CPuORF17 - conserved peptide uORF-containing transcript, expressed
LOC_Os01g43372	2.55	2.75	5.91	25.16	44.46	17.37	7.2	2.17	9.73	37.5	44.01	35.55	32.78	29.32	27.7	33.99	5.25	7.11	5.99	23.98	17.06	24.59	11.74	20.73	Group 3	2.92184	2.5983	-0.94949	0.276985	AT1G64140.1		expressed protein
LOC_Os01g43480	20.61	17.65	15.69	36.34	49.41	33.81	30.61	20.77	29.17	42.72	41.11	44.49	33.74	36.31	35.51	16.91	17.11	18.97	20.31	25.72	28.57	16.47	16.66	17.34	Group 3	1.14416	0.669683	-0.989816	-0.561466	AT5G52882.1	P-loop containing nucleoside triphosphate hydrolases superfamily protein	AAA-type ATPase family protein, putative, expressed
LOC_Os01g43680	77.88	70.73	60.73	45.72	39.21	32.25	67.67	58.59	72.24	34.84	32.34	31.31	39.88	41.68	52.03	40.71	48.73	46.97	47	42.33	48.3	52.39	49.34	50	Group 2	-0.835499	-1.00874	0.0300706	0.140125	AT1G29950.2	basic helix-loop-helix (bHLH) DNA-binding superfamily protein	CPuORF29 - conserved peptide uORF-containing transcript, expressed
LOC_Os01g43700	9.33	7.72	7.56	23.98	11.52	18.43	9.78	8.93	9.54	20.6	19.84	14.96	11.22	11.76	12.71	19.24	14.79	14.39	9.25	7.05	9.83	17.62	13.21	12.55	Group 1	1.12321	0.964679	0.436517	0.724796	AT3G14660.1	cytochrome P450, family 72, subfamily A, polypeptide 13	cytochrome P450 72A1, putative, expressed
LOC_Os01g43710	49.05	21.47	14.8	92.92	101.06	99.84	21.27	13.34	18.86	116.09	106.65	93.07	119.92	121.84	83.24	69.88	33.56	58.43	47.83	74.4	82.44	71.73	54.96	73.59	Group 3	1.78039	2.55502	-1.00426	-0.0311646	AT3G14690.1	cytochrome P450, family 72, subfamily A, polypeptide 15	cytochrome P450 72A1, putative, expressed
LOC_Os01g43720	20.57	15.83	13.21	6.38	14.25	11.39	12.01	8.82	16.35	10.36	11.56	13.57	15.23	18.8	12.29	7.16	5.72	10.09	7.58	14.31	16.28	5.71	5.68	7.87	Group 4	-0.62677	-0.0661794	-1.00186	-0.975452	AT3G14690.1	cytochrome P450, family 72, subfamily A, polypeptide 15	cytochrome P450 72A1, putative, expressed
LOC_Os01g43774	0.98	1.01	0.39	1.77	15.62	7.74	1.34	0.89	1.02	16.93	12.11	10.13	20.95	25.6	10.5	3.94	1.14	2.71	4.63	23.42	15.55	2.4	1.72	1.77	Group 3	3.25219	3.4793	-2.82405	-2.82821	AT3G14690.1	cytochrome P450, family 72, subfamily A, polypeptide 15	cytochrome P450 72A1, putative, expressed
LOC_Os01g43890	1.27	1.95	2	18.15	10.23	18.31	1.5	1.69	1.92	26.18	23.53	20.02	7.87	9.44	7.87	4.99	2.81	4	3.68	3.83	4.85	4.91	3.16	3.61	Group 3	3.09023	3.69735	-1.07141	-0.0808543	AT1G15000.1	serine carboxypeptidase-like 50	OsSCP4 - Putative Serine Carboxypeptidase homologue, expressed
LOC_Os01g44050	2.7	10.79	51.02	24.34	19.5	30.79	2.86	4.65	16.37	21.86	20.17	24.97	46.91	49.61	58.58	93.02	71.69	86.48	54.32	52.8	50.07	90.1	99.73	112.02	Group 1	0.209742	1.47658	0.694515	0.939961	AT5G40850.1	urophorphyrin methylase 1	siroheme synthase, putative, expressed
LOC_Os01g44120	3.1	5.15	6.84	12.16	21.78	25.44	4.49	4.32	5.64	15.88	19.96	33.45	4.35	8.41	6.99	0.77	2.24	4.55	2.34	2.49	4.31	0.85	0.77	2.15	Group 3	1.95501	2.23739	-1.35028	-1.21175			expressed protein
LOC_Os01g44960	53	43.8	43.75	18.51	17.64	58.27	25.81	31	32.11	80.95	65.56	44.74	21.06	25.02	24.23	140.36	54.09	102.17	16.01	19.39	20.27	185.46	79.32	120.41	Group 2	-0.572571	1.10228	2.07188	2.78364	AT2G18360.1	alpha/beta-Hydrolases superfamily protein	hydrolase, alpha/beta fold family domain containing protein, expressed
LOC_Os01g45110	1.65	2.48	1.78	91.63	192.25	226.16	1.63	1.19	1.74	177.55	155.38	183.23	66.05	66.53	46.91	37.94	15.93	37.57	22.24	41.29	46.68	31.34	31.57	38.59	Group 3	6.36069	6.73153	-0.97069	-0.118712	AT2G15480.2	UDP-glucosyl transferase 73B5	anthocyanin 3-O-beta-glucosyltransferase, putative, expressed
LOC_Os01g45140	29.27	22.93	18.45	5.01	6.37	3.96	18.25	14.95	21.57	3.88	3.56	3.24	4.65	4.06	4.68	6.52	3.56	4.37	7.05	7.61	7.4	5.52	6.75	6.79	Group 4	-2.18248	-2.32586	0.106689	-0.205706	AT2G15490.3	UDP-glycosyltransferase 73B4	anthocyanin 3-O-beta-glucosyltransferase, putative, expressed
LOC_Os01g45250	22.63	19.68	21.67	71.61	113.38	111.16	19.63	14.81	22.48	91.35	94.25	118.56	8.05	8.28	7.56	10.17	4.97	8.11	5.06	10.01	9.35	11.89	9.12	13.88	Group 3	2.20517	2.41196	-0.0380872	0.509487	AT5G62770.1	Protein of unknown function (DUF1645)	DUF1645 domain containing protein, putative, expressed
LOC_Os01g45470	2244.66	617.76	429.95	267.03	538.01	208.89	824.95	466.88	1189.45	284.96	237.69	403.62	175.36	187.49	218.9	258.87	304.44	263.89	107.27	73.69	120.41	175.49	170.8	151.62	Group 2	-1.69886	-1.42127	0.507574	0.723735			expressed protein
LOC_Os01g45640	9.68	7.59	6.15	19.64	18.51	21.43	5.13	5.52	7.14	27.33	24.43	26.52	16.58	15.26	15.35	17.74	17.09	17.19	11.27	12.92	14.63	13.88	17.16	17.05	Group 1	1.33719	2.11879	0.139739	0.306803	AT2G01400.1		tat pathway signal sequence family protein, expressed
LOC_Os01g45720	87.39	122.99	131.14	38.79	70.31	85.93	99.47	90.53	123.32	45.93	49.35	83.57	28.97	44.98	49.39	21.33	29.97	40.76	30.86	45.63	49.45	24.56	23.61	42.43	Group 4	-0.807323	-0.807769	-0.420533	-0.473817			expressed protein
LOC_Os01g45910	41.65	35.24	34.16	83.52	77.23	79.13	36.38	36.45	36.01	79.3	86.2	72.14	52.22	51.2	47.72	45.8	42.1	46.86	39.62	39.93	40.88	40.68	41.83	38.67	Group 3	1.10927	1.12436	-0.165146	0.00893534	AT1G80300.1	nucleotide transporter 1	plastidic ATP/ADP-transporter, putative, expressed
LOC_Os01g45914	14.8	25.9	38.65	93.63	47.05	86.11	28.65	25.8	36.5	88.47	75.16	94.9	65.25	83.86	98.94	107.02	130.89	133.7	48.19	55.02	73.04	100.67	81.98	61.69	Group 1	1.51158	1.50401	0.582637	0.470642			expressed protein
LOC_Os01g46120	39.8	24.47	18.46	4.4	5.42	4.95	21.77	16.05	23.89	4.38	3.58	3.86	6.67	5.78	9.11	11.72	11.02	11.57	9.33	8.01	7.98	11.83	10.62	13.35	Group 2	-2.46308	-2.35511	0.664633	0.494329	AT2G27360.1	GDSL-like Lipase/Acylhydrolase superfamily protein	GDSL-like lipase/acylhydrolase, putative, expressed
LOC_Os01g46140	13.84	3.92	4.82	1.2	1.57	0.58	3.26	2.13	5.37	0.61	0.41	0.61	1.9	1.7	2.52	3.78	4.51	5.27	3.05	2.54	3.82	4.02	5.92	4.06	Group 2	-2.6448	-2.52748	1.11028	0.557995			expressed protein
LOC_Os01g46370	17.1	21.89	15.93	1.77	3.38	5.13	11.69	14.62	13.04	5.56	3.22	3.27	6.9	6.62	4.3	3.68	1.34	3.07	4.36	11.25	7.45	4.68	2.13	5.92	Group 4	-2.38275	-1.68551	-1.10912	-0.843928	AT4G18550.1	alpha/beta-Hydrolases superfamily protein	lipase class 3 family protein, putative, expressed
LOC_Os01g46380	174.66	119.73	103.82	260.22	177.42	190.55	162.95	126.51	119.76	216.99	208.51	190.72	138.86	122.73	128.05	195.7	181.33	182.64	141.6	121.47	135	172.27	193.69	192.65	Group 1	0.657261	0.590202	0.522046	0.488481	AT3G58610.3	ketol-acid reductoisomerase	ketol-acid reductoisomerase, chloroplast precursor, putative, expressed
LOC_Os01g46440	0	0.27	0	19.52	15.63	17.32	0.11	0.05	0.37	17.36	17.52	19.67	0.51	0.79	0.5	0.96	0.15	1.6	1.1	0.75	0.61	0.91	0.66	0.84	Group 3	6.53261	6.0287	0.514573	-0.0317089			VQ domain containing protein, putative, expressed
LOC_Os01g46720	25.77	45.53	36.42	119.73	88.35	119.51	37.89	35.73	26.81	144.2	135.76	121.61	96.35	87.52	87.55	100.39	87.23	117.55	54.75	86.08	107.35	115.67	93.75	84.75	Group 1	1.60182	1.99613	0.168898	0.244982	AT5G53450.1	OBP3-responsive gene 1	expressed protein
LOC_Os01g46760	2.07	8.01	10.35	2.42	2.22	3.15	6.5	6.22	11.73	2.4	2.39	2.16	2.94	4.49	4.06	2.07	2.94	3.23	2.53	4.99	3.72	2.42	2.76	2.35	Group 4	-1.35573	-1.76939	-0.463567	-0.560809	AT2G29380.1	highly ABA-induced PP2C gene 3	protein phosphatase 2C, putative, expressed
LOC_Os01g46810	8.13	9.16	7.38	38.39	33.16	19.76	8.91	9.13	9.5	26.65	27.87	20.94	12.94	10.57	9.19	10.68	8.74	10.48	9.32	10.72	11.05	12.54	13.34	12.29	Group 3	1.87604	1.44409	-0.12744	0.292135			viral A-type inclusion protein repeat containing protein, expressed
LOC_Os01g47070	14.12	14.31	6.99	13.95	28.69	17	16.09	8.26	13.9	30.01	29.08	41.64	56.02	87.09	34.91	8.02	4.41	8.08	21.84	51.51	49.11	5.81	6.13	7.96	Group 3	0.746383	1.39012	-3.09843	-2.60413	AT5G24090.1	chitinase A	glycosyl hydrolase, putative, expressed
LOC_Os01g47290	0.1	0.1	0.09	5.14	7.7	5.23	0	0	0	4.68	4.34	3.33	1.4	1.34	1.33	0.27	0.34	0.36	0.68	0.97	1.44	0.51	0.28	0.13	Group 3	4.93782	5.39575	-1.75364	-1.46263			expressed protein
LOC_Os01g47400	5.29	8.1	10.41	9.54	5.71	15.74	6.57	8.9	7.71	9.15	18.06	14.13	11.7	13	14.28	28.27	36.67	29.57	15.79	14.84	13.49	22.56	34.88	25.62	Group 1	0.377267	0.827767	1.27036	0.907994	AT5G66460.1	Glycosyl hydrolase superfamily protein	OsMan01 - Endo-Beta-Mannanase, expressed
LOC_Os01g47540	20.51	15.02	11.39	32.69	31.24	26.22	16.6	13.2	15.58	27.29	26.59	27.08	13.13	13.35	13.25	10.18	10.85	12.62	10.38	10.87	11.12	12.14	11.51	11	Group 3	0.937722	0.830844	-0.23816	0.097326	AT5G46410.2	SCP1-like small phosphatase 4	NLI interacting factor-like phosphatase, putative, expressed
LOC_Os01g47580	15.58	17.71	17.18	3.34	13.26	9.09	21.17	16.09	22	12.77	10.4	11.65	3.65	7.28	4.89	1.4	1.13	1.04	2.16	2.64	5.06	2.18	2.12	1.66	Group 4	-0.967143	-0.761398	-2.05755	-0.697782	AT1G15080.1	lipid phosphate phosphatase 2	lipid phosphatase protein, putative, expressed
LOC_Os01g47635	7.27	10.75	29.41	7.97	3.66	14.94	9.92	21.07	22.12	6.5	8.92	7.41	7.6	13.53	10.49	17.55	17.91	13.07	12.46	12.26	9.9	13.92	15.83	11.86	Group 2	-0.828363	-1.20788	0.613603	0.263241	AT4G18260.1	Cytochrome b561/ferric reductase transmembrane protein family	expressed protein
LOC_Os01g47690	20.66	36.92	59.95	146.83	83.32	179	34.4	48.71	45.13	211.63	181.99	160.29	63.4	67.79	57.9	76.36	51.66	69.64	42.12	63.67	60.43	75.57	61.8	63.82	Group 1	1.79682	2.10813	0.0639217	0.274855	AT1G53580.1	glyoxalase II 3	metallo-beta-lactamase family protein, putative, expressed
LOC_Os01g47730	34.49	49.31	54.79	36.68	68.05	68.68	40.14	36.51	52.76	51.56	59.11	73.24	16.79	17.74	15.19	10.66	11.79	15.48	12.62	16.06	18.31	9.27	10.13	14.06	Group 3	0.322863	0.505872	-0.387889	-0.486343	AT5G60860.1	RAB GTPase homolog A1F	ras-related protein, putative, expressed
LOC_Os01g47760	94.93	86.32	83.49	202.9	255.4	264	89.7	69.24	113.91	195.8	208.61	316.78	46.73	55.21	58.16	34.54	39.42	47.76	30.32	39.8	49.47	29.07	31.87	41.86	Group 3	1.44695	1.40125	-0.394765	-0.217407	AT1G28480.1	Thioredoxin superfamily protein	OsGrx_I1 - glutaredoxin subgroup III, expressed
LOC_Os01g47780	8.44	28.83	60.21	13.76	6.91	19.22	31.71	47.65	26.73	10.35	12	10.65	35.17	50.46	35.25	22.21	26.55	20.67	62.43	58.22	32.24	14.9	20.72	21.7	Group 4	-1.2822	-1.67563	-0.797388	-1.41109	AT5G03170.1	FASCICLIN-like arabinogalactan-protein 11	fasciclin domain containing protein, expressed
LOC_Os01g47840	5.96	4.23	3.17	12.48	14.19	11.16	4.35	3.54	3.56	9.33	10.05	7.36	12.72	12.39	10.75	6.88	6.34	6.5	7.57	7.99	7.66	7.45	6.96	7.23	Group 3	1.48203	1.20067	-0.851113	-0.100982	AT1G34300.1	lectin protein kinase family protein	S-locus-like receptor protein kinase, putative, expressed
LOC_Os01g48000	2.79	2.15	2.2	8.62	12.41	8.34	2.1	3.02	2.62	7.22	7.29	7.07	3.8	4.83	3.74	2.48	1.31	1.95	2.55	3.83	2.62	2.14	1.45	2	Group 3	1.99563	1.44369	-1.06289	-0.654073	AT2G19130.1	S-locus lectin protein kinase family protein	S-locus-like receptor protein kinase, putative, expressed
LOC_Os01g48130	10.29	12.71	15.92	5.99	2.26	8.33	10.27	11.82	11.81	4.29	4.12	4.44	9	11.67	12.28	11.46	9.37	9.53	9.74	12.41	10.35	7.81	7.34	10.48	Group 4	-1.21505	-1.37674	-0.116563	-0.33919	AT4G28500.1	NAC domain containing protein 73	no apical meristem protein, putative, expressed
LOC_Os01g48360	4.09	2.06	1.52	4.97	7.6	4.86	2.02	0.89	1.86	9.3	7.21	7.31	7.3	7.57	6.21	3.09	1.74	2.22	2.85	4.78	3.82	3	1.77	2.89	Group 3	1.15173	2.25017	-1.54112	-0.564861			expressed protein
LOC_Os01g48420	154.05	147.38	163.27	74.96	75.32	97.01	142.36	159.14	163.13	76.23	100.12	90.99	145.78	141.53	143.81	199.78	161.83	183.85	142.59	148.01	139.93	192.86	189.39	184.36	Group 2	-0.909278	-0.796805	0.33914	0.396001	AT1G65970.1	thioredoxin-dependent peroxidase 2	peroxiredoxin, putative, expressed
LOC_Os01g48710	101.27	105.53	88.62	39.21	43.8	36.78	92.5	101.62	103.37	49.11	31.02	42.11	57.31	57.05	58.79	37.02	40.21	53.13	57.77	57.5	58.03	48.54	36.19	42.7	Group 4	-1.30007	-1.28088	-0.408896	-0.44239	AT5G52750.1	Heavy metal transport/detoxification superfamily protein	heavy metal-associated domain containing protein, expressed
LOC_Os01g48790	38.46	38.02	35.92	23.82	20.82	19.38	33.26	31.67	35.56	18.87	15.83	14.88	36.02	35.82	40.12	32.64	37.11	32.68	37.07	38.36	39.74	33.8	37.07	36.28	Group 4	-0.809276	-1.01467	-0.128127	-0.104121	AT1G79270.1	evolutionarily conserved C-terminal region 8	YT521-B-like family domain containing protein, expressed
LOC_Os01g48930	164.26	107.38	58.44	78.04	72.64	50.51	136.77	94.4	82.41	58.19	49.66	55.4	58.33	55.88	64.76	54.61	57.7	53	56.89	55.26	62.49	57.99	56.52	57.58	Group 4	-0.713533	-0.940439	-0.11427	-0.0209343	AT4G01000.1	Ubiquitin-like superfamily protein	splicing factor-related, putative, expressed
LOC_Os01g48960	48.71	35.38	28.81	47.46	66.84	47.32	29.97	24.49	29.17	45	57.15	40.08	71.02	61.15	55.97	95.17	50.57	70.05	58.73	83.71	73.6	77.73	77.32	122.28	Group 1	0.516446	0.763835	0.197604	0.359878	AT5G53460.1	NADH-dependent glutamate synthase 1	glutamate synthase, chloroplast precursor, putative, expressed
LOC_Os01g48990	26.9	22.63	15.53	13.16	16.21	9.82	23.99	22.05	23.87	13.52	8.55	10.99	17.3	17.88	18.55	11.32	13.72	12.78	15.63	14.56	16.78	11.62	12.32	12.99	Group 4	-0.726844	-1.07335	-0.50397	-0.344764	AT1G80380.2	P-loop containing nucleoside triphosphate hydrolases superfamily protein	uncharacterized kinase mug58, putative, expressed
LOC_Os01g49160	24.72	35.85	46.69	44.54	62.44	49.32	28.17	24.1	47.78	40.95	45.44	60.33	12.36	14.73	17.48	4.54	5.29	8.33	7.36	7.84	11.27	4.85	3.37	4.32	Group 3	0.541674	0.55107	-1.28245	-1.05943	AT5G57620.1	myb domain protein 36	MYB family transcription factor, putative, expressed
LOC_Os01g49320	3.45	3.92	2.95	5.35	3.99	6.59	5.83	3.46	5.15	4.94	5.76	8.83	10.03	12.8	12.63	3.68	5.58	6.12	12.36	9.65	12.34	4.46	4.79	4.7	Group 3	0.611879	0.428927	-1.1885	-1.28189	AT5G24090.1	chitinase A	glycosyl hydrolase, putative, expressed
LOC_Os01g49410	9.94	9.55	11.97	29.5	47.33	35.78	8.41	7.17	10.33	31.27	23.34	33.23	4.54	6.12	5.81	5.71	4.66	5.06	5.3	5.83	6.34	6.13	5.66	5.14	Group 3	1.82956	1.74913	-0.0932815	-0.0445464	AT1G25370.1	Protein of unknown function (DUF1639)	expressed protein
LOC_Os01g49470	21.25	28.85	24.9	28.05	33.12	31.44	24.67	22.27	21.97	37.21	38.66	32.1	32.65	30	27.96	36.97	26.87	34.66	20.81	32.06	34.19	40.66	30.52	30.78	Group 1	0.303184	0.645581	0.120085	0.227338	AT3G18290.1	zinc finger protein-related	E3 ubiquitin ligase, putative, expressed
LOC_Os01g49720	6.95	3.34	2.05	16.46	9.96	14.78	3.2	2.53	3.33	15.52	12.78	11.23	25.93	27.18	25.88	5.91	6.62	10.98	8.69	6.69	12.7	4.76	5.32	4.78	Group 3	1.71591	2.08855	-1.73497	-0.902703	AT1G10360.1	glutathione S-transferase TAU 18	glutathione S-transferase, putative, expressed
LOC_Os01g49820	6.86	5.32	5.81	16.17	24.85	23.62	5.21	3.49	5.3	26.05	27.82	30.16	17.27	20.48	13.51	6.23	3.83	6.8	7.62	12.14	10.23	5.65	4.75	6.45	Group 3	1.82749	2.55902	-1.58748	-0.820268	AT1G15080.1	lipid phosphate phosphatase 2	lipid phosphatase protein, putative, expressed
LOC_Os01g50040	6.25	5.07	6.49	14.33	14.32	13.22	6.57	5.97	6.87	11.02	12.44	13.12	6.97	7.3	7.66	6.72	7.47	6.63	6.7	6.34	7.44	7.36	8.32	6.98	Group 3	1.21898	0.90352	-0.0738981	0.142604	AT1G62305.1	Core-2/I-branching beta-1,6-N-acetylglucosaminyltransferase family protein	DNA binding protein, putative, expressed
LOC_Os01g50100	1.75	2.03	1.86	2.53	12.17	6.64	2.72	1.53	2.33	7.95	9.84	8.73	36.09	43.22	26.21	5.52	2.9	5.4	11.82	25	22.38	2.87	2.16	2.9	Group 3	1.8645	1.96493	-2.90505	-2.85544	AT1G02520.1	P-glycoprotein 11	ABC transporter, ATP-binding protein, putative, expressed
LOC_Os01g50200	13.36	24.97	25.4	20.21	15.31	32.78	20.05	20.13	21.01	38.74	28.56	26.85	13.64	15.71	15.42	14.27	13.07	14.92	13.43	17.13	16.47	16.19	15.21	16.38	Group 3	0.0998962	0.619516	-0.0820102	0.0226772	AT3G16520.3	UDP-glucosyl transferase 88A1	UDP-glucoronosyl and UDP-glucosyl transferase domain containing protein, expressed
LOC_Os01g50480	0.08	1.17	5.3	0	0	0	0.83	2.92	3.13	0	0.09	0	0.19	0	0	0	0	0	0.2	0	0.2	0	0	0	Group 4	-4.51096	-4.20043	-0.678072	-1.20163	AT4G36470.1	S-adenosyl-L-methionine-dependent methyltransferases superfamily protein	SAM dependent carboxyl methyltransferase, putative, expressed
LOC_Os01g50490	0.72	4.34	21.11	0	0	0	2.41	8.11	9.01	0	0	0	0	0	0	0.94	0.36	0.61	0	0	0.13	0	0	0.28	Group 4	-6.46271	-6.04658	2.88753	0.440573	AT4G12300.1	cytochrome P450, family 706, subfamily A, polypeptide 4	cytochrome P450, putative, expressed
LOC_Os01g50520	1.09	7.12	27.21	0.24	0.98	1.57	7.54	14.9	10.63	0.7	1.43	1.13	7.31	4.61	4.58	4.34	1.52	3.1	3.23	4.33	3.95	1.64	1.56	1.44	Group 4	-3.53146	-3.22412	-0.85782	-1.2645	AT2G26170.1	cytochrome P450, family 711, subfamily A, polypeptide 1	cytochrome P450 monooxygenase CYP711A12, putative, expressed
LOC_Os01g50530	1.63	8.06	37.38	1.04	1.59	2.81	11.8	19.1	15.53	1.06	1.37	1.76	6.91	6.05	3.76	6.72	4.77	3.25	4.35	4.36	2.7	1.71	3.78	3.13	Group 4	-3.03983	-3.37666	-0.175661	-0.393011	AT2G26170.2	cytochrome P450, family 711, subfamily A, polypeptide 1	cytochrome P450, putative, expressed
LOC_Os01g50820	70.46	86.78	91.25	10.04	27.34	24.13	44.12	35.44	63.7	28.04	18.78	14.71	24.79	19.52	14.93	28.94	9.05	21.74	20.68	43.96	28.63	41.34	23.88	37.08	Group 2	-2.00925	-1.21548	0.0115822	0.132913	AT1G12940.1	nitrate transporter2.5	transporter, major facilitator family, putative, expressed
LOC_Os01g51390	17.19	16.37	17.19	36.49	26.96	32.38	14.72	17.07	16.48	31.43	29.82	29.9	19.08	20.84	18.87	22.08	19.53	21.92	16.3	16.24	18.11	19.1	21.3	18.69	Group 1	0.912643	0.91276	0.110624	0.220086	AT3G02090.1	Insulinase (Peptidase family M16) protein	mitochondrial-processing peptidase subunit, mitochondrial precursor, putative, expressed
LOC_Os01g51570	88.98	22.9	29.2	29.15	69.26	50.13	27.33	52.65	51.04	70.26	40.06	61.66	190.44	271.31	180.71	105.6	80.97	64.59	167.77	226.62	184.82	150.51	99.35	106.56	Group 3	0.0739853	0.391862	-1.35393	-0.700001	AT3G57260.1	beta-1,3-glucanase 2	glycosyl hydrolases family 17, putative, expressed
LOC_Os01g51670	61.51	102.69	87.78	59.78	165.1	181.03	83.87	58.82	94.12	91.5	159.45	243.46	40.93	58.76	48.51	19.85	26.96	48.17	24.55	36.74	55.2	17.68	22.94	44.64	Group 3	0.68705	1.06094	-0.640218	-0.448908			expressed protein
LOC_Os01g51690	0	0.38	0.1	7.35	17.6	13.43	0.65	0.22	0.26	4.69	3.69	7.67	1.75	2.84	1.89	0.64	0.55	0.58	0.54	0.45	0.39	0	0.23	0.71	Group 3	5.6316	3.50515	-1.71165	-0.449803	AT5G64810.1	WRKY DNA-binding protein 51	WRKY26, expressed
LOC_Os01g51870	5.79	3.8	2.77	17.1	16.95	18.86	4.81	3.53	5.87	30.08	38.56	34.51	16.36	17.63	13.38	7.36	4.98	8.84	5.79	7.41	8.59	3.79	4.58	4.8	Group 3	2.07169	2.83268	-1.15009	-0.71299	AT5G10830.1	S-adenosyl-L-methionine-dependent methyltransferases superfamily protein	methyltransferase, putative, expressed
LOC_Os01g51920	36.08	27.53	33.67	7.2	17.15	12.56	48.16	24.49	47.66	11.6	13.19	16.69	26.21	26.62	25.43	18.42	13.57	18.66	23.92	33.03	31.23	20.52	16.4	20.58	Group 4	-1.39143	-1.529	-0.62433	-0.613869	AT1G74320.1	Protein kinase superfamily protein	phosphotransferase, putative, expressed
LOC_Os01g52010	66.02	54.06	57.66	18.99	20.83	24.94	41.16	40.56	49.15	14.45	17.31	16.86	19.84	19.07	20.01	37.06	31.66	28.37	24.77	28.65	26.23	38.77	34.98	38.66	Group 2	-1.45288	-1.42375	0.717541	0.495446	AT1G34060.1	Pyridoxal phosphate (PLP)-dependent transferases superfamily protein	alliin lyase precursor, putative, expressed
LOC_Os01g52110	93.15	71.43	42.77	51	46.62	31.31	88.15	68.02	63.79	35.06	28.89	29.79	33.33	32.68	39.51	31.51	42	35.86	34.53	29.28	35.66	39.42	38.25	39.33	Group 2	-0.684171	-1.22771	0.0518245	0.23338	AT5G25560.2	CHY-type/CTCHY-type/RING-type Zinc finger protein	RING finger and CHY zinc finger domain-containing protein 1, putative, expressed
LOC_Os01g52160	18.31	15.04	17.17	2.5	3.16	4.73	12.22	13.63	18.07	3.91	4.32	4.36	10.31	8.79	7.77	14.99	9.27	10.14	10.64	15.06	12.83	11.16	10.02	16.48	Group 4	-2.25048	-1.77733	0.352806	-0.0327002	AT3G24450.1	Heavy metal transport/detoxification superfamily protein	heavy metal-associated domain containing protein, expressed
LOC_Os01g52230	12.65	11.02	13.28	48.91	54.56	44.53	21	10.55	30.38	34.64	55.11	62.09	6.42	5.98	6.46	11.06	14.88	15.17	6.74	4.93	6.1	6.19	13.18	12.24	Group 1	1.99272	1.29014	1.11183	0.821663	AT1G73010.1	phosphate starvation-induced gene 2	phosphoethanolamine/phosphocholine phosphatase, putative, expressed
LOC_Os01g52260	6.93	7.04	5.31	96.95	48.32	50.26	11.41	6.54	6.86	83.39	64.72	49.38	9.98	9.07	7.56	11.49	6.45	6.95	5.06	6.78	6.78	9.7	8.66	9.4	Group 3	3.32149	2.97764	-0.0947187	0.569615	AT5G56760.1	serine acetyltransferase 1;1	serine acetyltransferase protein, putative, expressed
LOC_Os01g52410	16.25	50.43	42.92	66.62	50.96	84.83	50.64	36.79	45.34	107.9	84	85.53	7.77	7.76	5.41	5.44	1.47	4.57	5.2	9.37	7.13	4.68	5.01	6.87	Group 3	0.883357	1.06144	-0.84922	-0.383243	AT2G36890.1	Duplicated homeodomain-like superfamily protein	myb-like DNA-binding domain containing protein, putative, expressed
LOC_Os01g52500	195.14	152.81	200.03	78.21	92.37	98.77	162.58	167.48	181.44	85.16	92.72	102.36	279.02	271.37	230.31	237.58	165.54	185.29	212.04	312.36	275.04	245.71	189.37	204.22	Group 4	-1.02388	-0.867425	-0.407778	-0.322361	AT5G25880.1	NADP-malic enzyme 3	NADP-dependent malic enzyme, putative, expressed
LOC_Os01g52530	8.07	7.84	11.71	24.71	51.1	25.8	11.12	9.79	10.82	20.78	35.08	28.74	23.47	28.16	24.47	11.17	10.71	11.4	16.86	16.24	14.6	8.33	10.06	10.34	Group 3	1.86741	1.40589	-1.18602	-0.724993	AT1G10700.1	phosphoribosyl pyrophosphate (PRPP) synthase 3	phosphoribosyl transferase, putative, expressed
LOC_Os01g52660	3.81	13.76	23.28	5.39	1.53	5.26	13.35	22.51	15.15	2.48	4.8	6.34	4.62	4.8	5.39	3.24	5.74	4.05	8.28	4.22	3.24	0.96	3.8	1.67	Group 4	-1.72163	-1.8818	-0.182864	-1.25604	AT1G28290.1	arabinogalactan protein 31	POEI51 - Pollen Ole e I allergen and extensin family protein precursor, expressed
LOC_Os01g52730	4.38	4.51	4.01	6.78	13.8	12.86	4.1	2.63	3.92	8.21	7.56	12.63	1.98	2.67	1.9	0.78	1.04	0.97	1.05	1.59	1.44	0.65	0.67	1.27	Group 3	1.35435	1.39062	-1.14639	-0.604862	AT1G29640.1	Protein of unknown function, DUF584	DUF584 domain containing protein, putative, expressed
LOC_Os01g52750	3.93	5.19	9.69	1.17	0.74	1.77	3.81	7.14	5.09	0.82	0.85	1.27	4.21	3.47	3.31	3.58	3.63	3.32	6.38	4.28	3.99	3.15	3.05	3.25	Group 4	-2.25987	-2.33522	-0.0587338	-0.615706	AT5G45650.1	subtilase family protein	OsSub3 - Putative Subtilisin homologue, expressed
LOC_Os01g52790	6.4	4.24	2.44	6.69	11.32	7	2.77	1.68	2.67	7.61	8.9	7.75	5.03	5.56	4.75	3.16	1.33	2.39	2.58	3.09	4.18	2.99	2.01	2.74	Group 3	0.920199	1.72935	-1.12427	-0.33479	AT3G14680.1	cytochrome P450, family 72, subfamily A, polypeptide 14	cytochrome P450 72A1, putative, expressed
LOC_Os01g52900	0	0	0.06	9.37	8.89	1.31	0	0	0.08	1.65	4.29	2.82	0.03	0.12	0.05	0.16	0	0.2	0.25	0.24	0.22	0	0.07	0.16	Group 3	5.78572	4.53797	0.371969	-1	AT1G08490.1	chloroplastic NIFS-like cysteine desulfurase	expressed protein
LOC_Os01g53010	0	0.12	0.07	1.11	3.84	0.44	0.41	0	0	2.57	2.67	5.18	0	0.37	0	0	0	0	0	0.31	0	0	0	0.07	Group 3	3.56986	3.89482	-1.1375	-0.736966			hypothetical protein
LOC_Os01g53350	18.37	20.95	19.05	5.01	12.97	10.84	16.32	12.44	16.43	12.51	8.54	8.63	18.36	19.94	11.76	7.7	5.27	6.79	9.63	26.1	20.8	9.24	6.03	7.59	Group 4	-1.01036	-0.601713	-1.32882	-1.29553	AT3G16520.3	UDP-glucosyl transferase 88A1	anthocyanidin 5,3-O-glucosyltransferase, putative, expressed
LOC_Os01g53430	0.03	0.26	0.15	5.65	2.9	2.86	0.09	0.44	0	4.45	6.98	2.91	0.34	0.21	0	0.95	1.04	0.85	0.58	0.17	0.31	0.22	1.04	0.8	Group 1	4.02237	4.12338	1.89308	0.76184	AT3G16520.3	UDP-glucosyl transferase 88A1	anthocyanidin 5,3-O-glucosyltransferase, putative, expressed
LOC_Os01g53680	23.31	27.65	32.23	53.15	39.02	44.67	25.41	28.15	23.35	43.12	49.91	41.37	34.9	29.79	28.82	31.07	26.96	27.84	32.43	36.67	33.76	27.34	29.6	30.5	Group 3	0.715869	0.802703	-0.122221	-0.233552	AT4G26270.1	phosphofructokinase 3	6-phosphofructokinase, putative, expressed
LOC_Os01g53800	68.28	91.84	83.74	17.83	20.91	19.22	73.37	71.4	82.61	21.41	18.15	15.55	23.52	22.17	24.05	25.84	24.31	26.38	25.12	25.56	28.66	28.07	27.13	29.2	Group 2	-2.06731	-2.03873	0.133285	0.0890282	AT5G19740.1	Peptidase M28 family protein	glutamate carboxypeptidase 2, putative, expressed
LOC_Os01g53810	54.1	39.4	39.61	28.32	28.06	20.25	32.29	31.13	38.41	18.94	18.76	15.52	20.59	18.63	23.71	26.89	22.83	23.14	21.4	24.33	23.76	32.13	25.92	28.7	Group 2	-0.794436	-0.932539	0.209823	0.319196	AT5G19740.1	Peptidase M28 family protein	peptidase, putative, expressed
LOC_Os01g53880	49.68	43.68	37.37	18.9	23.07	20.6	35.26	38.57	40.86	14.88	13.19	14.91	17.13	16.94	19.18	25.82	22	24.03	19.62	21.98	21.28	31.07	25.74	27.96	Group 2	-1.05933	-1.4094	0.430113	0.429352	AT3G16500.1	phytochrome-associated protein 1	OsIAA6 - Auxin-responsive Aux/IAA gene family member, expressed
LOC_Os01g53980	9.25	16.63	9.4	3.2	3.19	3.01	9.8	7.5	7.44	3.48	3.29	3.13	5.55	3.99	4.5	3.45	3.23	3.82	5.11	4.92	5.55	5.29	4.33	7.03	Group 4	-1.8765	-1.29624	-0.409014	0.0949831	AT3G16490.1	IQ-domain 26	IQ calmodulin-binding motif family protein, expressed
LOC_Os01g54010	25.56	31.33	33.71	17.47	16.15	17.29	32.58	35.83	37.55	16.45	14.46	15.14	28.06	27.04	32.36	26.9	29.83	25.7	29.31	27.22	30.85	28.21	27.65	26.19	Group 4	-0.827855	-1.19696	-0.0848142	-0.0906437	AT5G19740.1	Peptidase M28 family protein	peptidase, putative, expressed
LOC_Os01g54300	5.99	15.49	16.37	9.85	4.99	19.31	11.64	12.74	9.79	9.53	14.61	13.13	12.43	15.28	14.58	43.14	34	32.84	22.09	17.32	15.51	53.5	45.46	38.85	Group 2	-0.146841	0.123856	1.37326	1.32208	AT2G20680.1	Glycosyl hydrolase superfamily protein	OsMan02 - Endo-Beta-Mannanase, expressed
LOC_Os01g54350	10.6	10	9.55	15.85	25.56	20.51	12.17	8.55	9.68	18.38	19.19	19.42	7.5	6.98	6.53	4.41	3.96	4.39	5.31	5.69	6.35	5.48	5.38	5.58	Group 3	1.03094	0.900766	-0.708834	-0.075551	AT5G58950.1	Protein kinase superfamily protein	protein kinase domain containing protein, expressed
LOC_Os01g54450	8.15	15.62	18.97	62.78	36.98	53.59	15.34	15.54	18.61	82.43	54.68	49.09	3.75	6.15	5.33	5.99	6.15	5.9	2.56	4.17	4.2	8.13	6.68	3.33	Group 1	1.83566	1.90504	0.24058	0.717548	AT1G29640.1	Protein of unknown function, DUF584	DUF584 domain containing protein, putative, expressed
LOC_Os01g54620	22.4	27.36	55.71	11.84	3.7	18.92	24.31	33.1	40.98	7.04	15.84	12.87	37.03	48.7	51.09	42.58	35.59	28.62	52.1	67.07	43.11	35.14	30.32	38.63	Group 4	-1.60474	-1.45385	-0.356586	-0.638939	AT4G18780.1	cellulose synthase family protein	CESA4 - cellulose synthase, expressed
LOC_Os01g54670	21.09	33.53	36.13	22.75	33.55	18.48	47.7	47.91	40.39	31.95	25.83	32.14	23.85	31.99	26.17	14.55	15.2	11.08	17.16	24.02	17.47	10.73	8.86	8.51	Group 4	-0.278038	-0.59532	-1.00105	-1.05309	AT5G11500.1		coiled-coil domain-containing protein 25, putative, expressed
LOC_Os01g54700	12.07	14.51	14.96	14.83	20.12	16.89	18.77	15.42	16.39	18.09	19.47	17.96	10.27	9.52	7.4	3.89	1.7	3.05	9.31	14.67	10.02	4.14	2.59	4.72	Group 3	0.317163	0.133942	-1.62004	-1.5439	AT3G24550.1	proline extensin-like receptor kinase 1	retrotransposon protein, putative, unclassified, expressed
LOC_Os01g55060	0	0.27	1.55	2.06	0.34	4.42	1.41	1.36	0.24	0.64	3.92	4.72	9.76	16.01	10.32	11.5	7.2	3.98	4.98	12.98	7.24	2.05	1.77	2.58	Group 3	1.739	1.53605	-0.663163	-1.93042			expressed protein
LOC_Os01g55150	1.26	7.21	10.28	3.33	0.75	2.03	8.57	9.1	2.67	1.94	2.54	2.55	11.05	11.78	8.88	4.57	7.43	4.95	15.84	11.04	7.72	2.43	5.72	3.97	Group 4	-1.56915	-1.49553	-0.891926	-1.49015	AT2G42380.2	Basic-leucine zipper (bZIP) transcription factor family protein	bZIP transcription factor domain containing protein, expressed
LOC_Os01g55240	7.7	12.45	9.6	29.71	30.07	28.95	17.76	13.8	21.36	27.41	30.47	39.23	13.24	11.34	16.01	7.9	14.12	16.59	8.66	8.63	11.51	8.67	9.45	10.64	Group 3	1.56661	0.872101	-0.0716071	-0.00148808	AT1G30040.1	gibberellin 2-oxidase	gibberellin 2-beta-dioxygenase, putative, expressed
LOC_Os01g55510	13.67	31.64	45.74	179.56	146.46	156.86	43.58	29.46	47.55	195.16	155.29	169.16	15.12	12.26	16.8	5.33	6.38	7.57	5.68	12.12	11.89	5.67	5.2	8.67	Group 3	2.40308	2.10478	-1.18336	-0.595834	AT1G52240.2	RHO guanyl-nucleotide exchange factor 11	dynein light chain type 1 domain containing protein, expressed
LOC_Os01g55540	73.51	87.94	105.71	260.36	168.94	234.89	87.4	89.34	79.35	259.78	259.85	216.3	105.8	101.93	87.29	89.81	70.91	88.53	87.88	107.28	91.43	73.14	81.51	80.51	Group 3	1.313	1.52187	-0.242835	-0.284954	AT5G11520.1	aspartate aminotransferase 3	aminotransferase, classes I and II, domain containing protein, expressed
LOC_Os01g55780	22.41	26.56	34.5	15.99	10.56	14.48	29.11	29.21	28.28	12.1	13.92	13.58	25.92	22.81	22.42	27.76	25.25	23.98	23.41	22.19	21.64	24.09	25.01	23.64	Group 2	-1.01872	-1.12264	0.113565	0.113356	AT5G08030.1	PLC-like phosphodiesterases superfamily protein	glycerophosphoryl diester phosphodiesterase family protein, putative, expressed
LOC_Os01g55820	0.93	7	14.37	3.04	0.68	3.99	7.45	10.67	7.01	2.81	3.54	3.81	9.06	12.55	8.92	6.05	5.44	3.45	11	9.65	7.96	2.1	4.28	3.3	Group 4	-1.49581	-1.28084	-1.01554	-1.53351	AT1G18650.1	plasmodesmata callose-binding protein 3	X8 domain containing protein, expressed
LOC_Os01g55940	11.46	22.58	12.62	506.99	819.89	519.75	16.04	9.34	10.83	804.4	567.93	554.08	6.45	8.31	6.34	266.95	69.25	167.58	10.32	11.82	12.66	276.69	172.86	268.51	Group 1	5.29693	5.72171	4.55859	4.35514	AT4G37390.1	Auxin-responsive GH3 family protein	OsGH3.2 - Probable indole-3-acetic acid-amido synthetase, expressed
LOC_Os01g56080	12.58	4.63	3.09	8.72	12.93	8.42	3.95	1.92	3.75	9.79	7.92	10.63	3.64	3.06	3.28	4.63	2.07	4.96	2.94	3.78	3.87	3.85	3.66	5.07	Group 1	0.558827	1.53303	0.21456	0.241008			expressed protein
LOC_Os01g56180	21.54	24.33	18.75	23.87	30.08	25.22	20.2	15.72	18.54	32.54	34.25	29.7	24.03	21.75	21.04	18.52	14.35	21.52	18.8	21.02	21.95	17.88	16.6	18.1	Group 3	0.291747	0.82185	-0.295251	-0.230901	AT5G64510.1		expressed protein
LOC_Os01g56200	24.24	24.55	24.41	32.69	38.8	39.56	24.08	19.59	25.76	41.41	37.52	36.94	33	37.49	30.31	23.52	21.62	25.11	27.04	30.23	33.81	24.27	22.82	25.12	Group 3	0.599415	0.736469	-0.518861	-0.333698	AT4G19660.1	NPR1-like protein 4	BTBA2 - Bric-a-Brac,Tramtrack, Broad Complex BTB domain with Ankyrin repeat region, expressed
LOC_Os01g56240	2.13	5.79	7.03	7.87	14.21	15.48	3.55	3.13	3.81	8.9	13.59	21.4	1.05	0.86	1.14	0.09	0.52	1.43	0.15	0.49	1.06	0.6	0.15	0.6	Group 3	1.31281	2.0367	-0.509014	-0.284729	AT1G16510.1	SAUR-like auxin-responsive protein family	OsSAUR2 - Auxin-responsive SAUR gene family member, expressed
LOC_Os01g56330	3.56	11.94	24.47	5.46	3.43	10.66	14.13	18.84	14.52	5.32	8.44	7.64	9.84	10.66	8.48	8.95	9.84	10.51	12.3	10.65	9.26	6.78	10.01	8.56	Group 4	-1.02056	-1.13768	0.0161689	-0.342368	AT3G51550.1	Malectin/receptor-like protein kinase family protein	TKL_IRAK_CrRLK1L-1.5 - The CrRLK1L-1 subfamily has homology to the CrRLK1L homolog, expressed
LOC_Os01g56420	89.51	87.2	42.32	10.53	23.6	13.3	69.63	70.49	70.42	17.22	16.49	15.77	16.82	17.9	12.88	11.82	3.3	6.5	11.6	28.84	17.43	13.52	5.15	13.3	Group 4	-2.20013	-2.0828	-1.12742	-0.849635	AT2G26975.1	Ctr copper transporter family	ctr copper transporter family protein, putative, expressed
LOC_Os01g56470	23.99	18.44	19.35	32.39	40.83	44.28	19.78	21.67	19.39	37.88	32.6	38.97	23.67	23.92	23.26	28.27	24.94	27.27	21.61	20.77	21.88	22.66	25.11	21.68	Group 1	0.924494	0.843901	0.18311	0.111553	AT2G35900.1		mal d 1-associated protein, putative, expressed
LOC_Os01g56570	3.08	6.18	9.65	17.94	10.31	22.19	4.15	4.75	4.75	19.13	17.73	16.31	15.84	19.24	17.88	13.03	10.34	13.62	9.59	9.14	12.18	14.84	10.38	10.61	Group 3	1.40173	1.93819	-0.513993	0.211252	AT5G39990.1	Core-2/I-branching beta-1,6-N-acetylglucosaminyltransferase family protein	xylosyltransferase, putative, expressed
LOC_Os01g57004	0.39	0.85	4.71	13.84	6.56	6.78	1.89	3.43	6.37	8.85	7.67	5.49	2.89	3.56	2.61	3.33	3.18	4.86	2.34	2.88	2.68	4.42	3.13	2.91	Group 1	2.13876	0.895303	0.318224	0.391059			adhesive/proline-rich protein, putative, expressed
LOC_Os01g57030	0.15	2.06	4.26	0.38	0.32	0.24	0.88	2.32	1.49	0.24	0.22	0.32	3.15	5.65	2.65	0.44	0.28	0.46	7.95	4.76	2.85	0.05	0.48	0.57	Group 4	-2.46263	-2.20511	-2.97085	-3.49254			expressed protein
LOC_Os01g57040	0.09	2.79	2.5	0.32	0.17	0.32	1.36	2.76	1.49	0	0.17	0.42	2.97	4.2	2.4	1.51	2.45	0.83	5.11	4.72	3.62	0.92	0.7	2.08	Group 4	-2.35279	-2.71516	-0.952553	-1.78392			expressed protein
LOC_Os01g57073	31.52	32.04	21.07	38.39	52.59	35.54	30.8	27.07	33.06	50.65	55.78	46.41	50.8	42.33	35.39	23.92	20.92	25.04	29.06	34.77	37.99	22.78	26.68	26.46	Group 3	0.578322	0.747365	-0.87643	-0.421835	AT2G41790.1	Insulinase (Peptidase family M16) family protein	insulin-degrading enzyme, putative, expressed
LOC_Os01g57220	28.59	26.39	21.18	30.94	36.05	32.71	24.41	22.46	25.4	39.38	35.76	36.77	29.47	29.65	26.78	24.88	18.29	23.13	20.86	28.63	29.72	29.02	23.54	25.44	Group 3	0.38689	0.628628	-0.371998	-0.0219426	AT1G61250.1	secretory carrier 3	secretory carrier-associated membrane protein, putative, expressed
LOC_Os01g57350	10.61	11.21	6.63	0.3	2.48	1.31	7.99	6.41	7.83	1.7	1.46	1.44	9.31	8.32	5.63	3.53	1.51	2.55	3.93	9.41	9.03	3.33	1.91	3.47	Group 4	-2.71406	-2.20394	-1.57763	-1.33342	AT4G21534.1	Diacylglycerol kinase family protein	diacylglycerol kinase, putative, expressed
LOC_Os01g57460	5.82	11.93	14.5	11.24	13.09	16.37	10.35	9.93	13.07	16.65	16.91	22.09	9.84	11.25	7.71	6.9	7.87	7.87	7.13	6.44	9.29	5.53	8.1	7.34	Group 3	0.332262	0.733103	-0.342525	-0.122815	AT4G03240.1	frataxin homolog	frataxin, putative, expressed
LOC_Os01g57570	421.47	295.37	248.7	144.91	163.65	128.85	259.46	229.04	318.74	136.28	125.91	132.46	200.41	205.78	211.42	189.47	148.06	175.25	189.83	237.21	223.4	223.49	168.71	197.24	Group 4	-1.14186	-1.03186	-0.268185	-0.14198	AT5G54500.2	flavodoxin-like quinone reductase 1	NADPH-dependent FMN reductase domain containing protein, expressed
LOC_Os01g57700	7.75	13.74	13.54	1.54	4.69	5.1	10.11	8.22	9.87	5.02	3.38	3.09	13.7	11.77	9.74	18.66	7.02	12.61	12.78	21.79	15.75	15.44	12.08	23.55	Group 2	-1.60221	-1.2734	0.119222	0.0212227	AT1G61740.1	Sulfite exporter TauE/SafE family protein	membrane protein, putative, expressed
LOC_Os01g57770	69.49	74.34	50.95	121.41	119.18	98.21	76.43	58.62	70.98	117.69	83.73	100.08	61.77	67.14	93.37	56.37	65.92	67.25	59.89	51.18	60.05	71.61	65.81	54.7	Group 3	0.797528	0.548569	-0.229475	0.166723	AT5G10300.1	methyl esterase 5	OsPOP4 - Putative Prolyl Oligopeptidase homologue, expressed
LOC_Os01g57854	3.52	8.4	7.16	29.26	25.68	20.64	5.66	6.63	7.49	31.57	34.24	28.76	3.14	3.67	3.85	2.82	2.44	2.52	2.7	2.96	3	3.37	2.94	2.56	Group 3	1.96896	2.2386	-0.444237	0.0333862	AT1G11580.1	methylesterase PCR A	pectinesterase, putative, expressed
LOC_Os01g57880	1.45	4.34	11.92	4.44	1.28	7.25	4.07	12.72	10.57	3.36	3.32	2.37	4.1	7.14	6.75	6.6	5.91	5.39	4.26	6.07	3.7	4.53	4.66	3.98	Group 4	-0.440916	-1.56322	-0.00711273	-0.0902952	AT3G20570.1	early nodulin-like protein 9	plastocyanin-like domain containing protein, putative, expressed
LOC_Os01g58010	1.26	0.31	0.5	3.18	4.36	4.3	0.25	0.64	0.36	2.04	3.44	4.03	0.35	0.23	0.59	0.36	0.4	0.17	0.21	0.49	0	0.39	0.28	0.54	Group 3	2.358	2.65271	-0.257158	0.599462	AT2G07741.1	ATPase, F0 complex, subunit A protein	ATP synthase, A subunit family protein, putative, expressed
LOC_Os01g58130	10.67	11.48	6.96	23.78	41.99	36.29	13.6	7.98	8.8	35.25	32.44	49.81	2.6	2.94	2.23	1.61	1.14	1.06	1.02	2.29	1.89	1.63	0.31	1.31	Group 3	1.79976	1.94203	-0.97343	-0.633057			expressed protein
LOC_Os01g58240	30.42	44.99	52.97	5	14.56	10.53	38.65	27.01	41.86	11.55	14.81	11.98	16.61	16.33	12.6	10.23	4.02	9.85	11.47	27.25	22.73	12.88	5.91	8.69	Group 4	-2.08201	-1.48046	-0.910317	-1.15216	AT4G10540.1	Subtilase family protein	OsSub6 - Putative Subtilisin homologue, expressed
LOC_Os01g58290	3.66	1.98	1.19	17.39	15.99	11.3	1.78	1.13	1.14	10.32	9.86	8.96	6.19	6.97	4.15	4.9	3.61	3.44	2.67	4.27	3.81	5.73	4.32	5.25	Group 3	2.65497	2.7582	-0.524791	0.498806	AT4G10540.1	Subtilase family protein	OsSub9 - Putative Subtilisin homologue, expressed
LOC_Os01g58310	2.9	5.59	3.5	10.67	15.49	19.46	5.82	2.04	3.63	18.52	17.14	28.65	5.05	8.12	7.55	1.36	1.06	2.04	0.5	4.03	4.66	1.2	0.52	0.98	Group 3	1.90078	2.45442	-2.14039	-1.65992			expressed protein
LOC_Os01g58320	23.6	21.82	15.79	6.32	11.52	13.26	20.56	19.3	22.75	11.81	13.84	15.78	23.28	37	15.94	10.56	5.94	9.61	12.2	24.99	21.41	6.72	6.71	7.87	Group 4	-0.969362	-0.592204	-1.53549	-1.44773			expressed protein
LOC_Os01g58550	1.13	8.08	10.92	2.26	1.16	4.21	8.57	7.57	3.45	2.54	4.06	4.09	10.63	10.01	8.26	5.83	7.46	6.39	11.23	11.27	8.57	2.8	6.19	4.45	Group 4	-1.36712	-0.857165	-0.546918	-1.19008	AT5G44680.1	DNA glycosylase superfamily protein	methyladenine glycosylase, putative, expressed
LOC_Os01g58640	3.63	3.56	3.08	0.48	0.22	0.56	2.02	2.69	2.86	0.17	0.31	0.18	1.44	1.01	1.17	0.79	0.68	0.81	1.55	1.97	1.96	1.01	0.82	1.32	Group 4	-2.75899	-3.03892	-0.596103	-0.746967	AT5G50400.1	purple acid phosphatase 27	nucleotide pyrophosphatase/phosphodiesterase, putative, expressed
LOC_Os01g58670	0.29	0.49	0.89	5.14	3.67	4.63	0.29	0.43	0	7.64	7.25	4.31	1.33	1.31	0.85	1.58	0.91	1.68	0.68	1.46	1.03	2.35	1.31	0.91	Group 1	2.81684	4.25683	0.230484	0.481869	AT5G04010.1	F-box family protein	expressed protein
LOC_Os01g58860	13.82	26.29	20.32	149.13	64.99	90.59	22.55	22.42	25.76	99.88	95.19	84.4	8.03	6.59	10.57	14.61	15.64	14.77	10.86	8.92	10.53	22.48	20.67	19.93	Group 1	2.32861	1.97759	0.829969	1.05072	AT1G77110.1	Auxin efflux carrier family protein	auxin efflux carrier component, putative, expressed
LOC_Os01g58910	74.55	110.33	85.22	44.28	31.06	42.26	133.15	141.81	132.42	37.75	30.46	35.81	40.31	46.12	71.79	75.91	98.11	71.63	59.42	47.99	48.02	81.01	94.15	82.51	Group 2	-1.19748	-1.96652	0.633642	0.728156	AT5G07050.1	nodulin MtN21 /EamA-like transporter family protein	auxin-induced protein 5NG4, putative, expressed
LOC_Os01g58970	24.1	25.62	12.55	3.5	10.99	8.47	19.7	19.2	17.47	9.39	10.07	6.7	7.02	3.23	2.84	8.18	2.5	6.96	3.23	5.69	6.84	9.08	10.4	12.2	Group 2	-1.42778	-1.09877	0.423102	0.994597	AT3G56630.1	cytochrome P450, family 94, subfamily D, polypeptide 2	cytochrome P450, putative, expressed
LOC_Os01g59150	35.75	108.81	239.22	38.1	18.89	55.61	119.4	174.21	66.86	29.55	52.85	46.93	152.79	165.96	115.89	84.48	83.78	77.23	198.43	184.57	120.03	57.25	85.53	73.2	Group 4	-1.76614	-1.4766	-0.82339	-1.2185	AT5G12250.1	beta-6 tubulin	tubulin/FtsZ domain containing protein, putative, expressed
LOC_Os01g59180	8.55	6.63	5.87	21.95	19.91	17.21	6.36	5.14	6.77	14.63	11.79	12.25	4.64	5.17	5.44	6.77	6.74	9.14	3.93	3.6	4.15	8.31	8.16	7.7	Group 1	1.47482	1.06939	0.562508	1.03218	AT2G26850.1	F-box family protein	OsFBX27 - F-box domain containing protein, expressed
LOC_Os01g59530	16.15	6.65	6.34	5.4	6.69	3.77	10.34	7.66	14.09	3.38	4.13	5.19	5.91	7.14	6.92	7.28	7.62	6.19	6.32	6.74	5.58	6.24	4.51	4.67	Group 4	-0.863968	-1.31726	0.0768788	-0.268073	AT2G27030.3	calmodulin 5	OsCML1 - Calmodulin-related calcium sensor protein, expressed
LOC_Os01g59570	36.85	40.22	28.02	18.7	41.01	22.67	39.81	28.6	29.92	30.7	30.55	29.11	32.06	46.52	20.61	11.38	3.16	7.46	25.21	62.69	41.26	14.07	8.71	17.38	Group 4	-0.350128	-0.121707	-2.15801	-1.67747	AT4G29990.1	Leucine-rich repeat transmembrane protein kinase protein	senescence-induced receptor-like serine/threonine-protein kinase precursor, putative, expressed
LOC_Os01g59900	33.85	43.96	47.61	62.05	80.2	76.36	40.76	39.33	48.84	69.49	70.39	78.83	38.96	42.86	43.49	41.87	42.5	43.05	39.75	43.41	40.87	40.26	42.45	41.82	Group 1	0.800009	0.761213	0.0239202	0.00555819	AT3G53670.2		expressed protein
LOC_Os01g59930	53.69	72.27	103.36	193.11	123.37	174.01	62.86	83.71	70.05	179.33	179.09	165.52	63.91	74.03	63.13	60.06	59.45	63.21	68.75	67.93	58.4	54.59	70.58	59.19	Group 3	1.09589	1.27322	-0.137912	-0.0815634	AT5G17770.1	NADH:cytochrome B5 reductase 1	NADH-cytochrome b5 reductase, putative, expressed
LOC_Os01g60020	3.73	5.48	9	53.4	69.94	52.37	9.21	5.1	7.94	47.63	42.12	50.58	15.55	17.78	20.57	9.47	10.62	13.14	8.6	8.9	13.84	8.48	11.02	12.2	Group 3	3.24928	2.63986	-0.692676	0.0149644	AT5G63790.1	NAC domain containing protein 102	NAC domain transcription factor, putative, expressed
LOC_Os01g60060	18.77	16.8	11.73	3.34	7.63	5.17	13.94	10.65	13.09	6.5	5.63	4.71	12.63	8.66	6.49	7.43	1.55	5.36	6.03	13.88	10.9	8.3	4.85	10.22	Group 4	-1.53405	-1.14871	-0.939627	-0.394319	AT1G79620.1	Leucine-rich repeat protein kinase family protein	leucine-rich repeat family protein, putative, expressed
LOC_Os01g60340	12.36	13.03	9.2	4.5	8.57	2.76	10.95	8.68	10.71	2.28	1.72	2.64	4.03	3.43	4.55	3.56	2.68	4.25	6.11	4.1	4.83	4.56	3.46	4.21	Group 4	-1.11217	-2.14402	-0.187627	-0.292641	AT1G20080.1	Calcium-dependent lipid-binding (CaLB domain) family protein	NTMC2Type1.1 protein, putative, expressed
LOC_Os01g60420	7.45	13.34	18.59	6.31	13.52	16.63	9.78	10.86	16.45	10.13	9.99	13.11	4.43	5.7	5.71	2.43	1.92	2.96	5.09	7.8	6.03	1.88	2.14	3.37	Group 4	-0.109854	-0.156384	-1.08278	-1.32418	AT5G05190.1	Protein of unknown function (DUF3133)	expressed protein
LOC_Os01g60640	5.15	2.66	5.13	5.23	9.4	8.3	2.72	1.53	3.24	4.62	8.63	8.74	1.43	1.9	2.08	0.58	1.23	1.5	1.08	1.45	2.03	0.61	0.87	1.46	Group 3	0.811555	1.52041	-0.662965	-0.584963	AT2G46400.1	WRKY DNA-binding protein 46	WRKY21, expressed
LOC_Os01g60700	13.64	13.28	13.54	32.58	33.69	30.06	13	11.96	13.26	30.38	35.72	31.55	14.63	15.06	15.79	7.54	7.3	9.48	10.56	14	13.27	7.89	8.72	8.24	Group 3	1.24496	1.34644	-0.896059	-0.600942	AT3G08760.1	Protein kinase superfamily protein	serine/threonine-protein kinase NAK, putative, expressed
LOC_Os01g60770	16.22	21.81	17.34	13.68	15.55	17.16	17.88	19.23	16.97	9.63	15.93	12.69	14.45	15.39	16.72	65.98	48.11	33.74	27.04	24.77	19.39	31.56	47.65	37.46	Group 2	-0.254355	-0.496611	1.66053	0.710325	AT1G69530.1	expansin A1	expansin precursor, putative, expressed
LOC_Os01g61044	0.21	0.77	0.44	4.75	4.61	3.36	1.66	0.88	0.37	4.48	2.97	4.42	1.64	1.41	1.84	1.42	1.05	0.85	0.92	1.25	1.13	0.87	1.11	1.03	Group 3	2.92866	1.92387	-0.515765	-0.125531	AT3G56200.1	Transmembrane amino acid transporter family protein	transmembrane amino acid transporter protein, putative, expressed
LOC_Os01g61070	10.51	4.66	3.16	9.34	7.43	3.91	4.86	2.18	8.11	4.84	7.42	5.1	6.84	6.11	12.4	18.92	21	26.26	12.99	8.29	13.33	27.45	20.96	21.73	Group 1	0.170699	0.191244	1.37396	1.01234	AT5G05365.1	Heavy metal transport/detoxification superfamily protein	heavy metal-associated domain containing protein, expressed
LOC_Os01g61080	5.31	8.43	13.63	49.33	124.56	122.83	8.59	4.59	11.49	80.01	75.41	118.66	5.68	9.83	10.84	2.51	4.34	6.22	3.6	5.66	8.92	2.76	2.57	4.04	Group 3	3.42474	3.45849	-0.99514	-0.931396	AT5G07100.1	WRKY DNA-binding protein 26	WRKY24, expressed
LOC_Os01g61440	57.93	29.34	28.62	35.55	49.54	41.59	24.25	21.1	24.62	31.5	24.55	29.37	22.02	25.65	24.82	83.25	36.54	54.3	24.51	27.81	25.2	99.49	53.25	73.11	Group 1	0.127888	0.28676	1.2607	1.539	AT3G11150.1	2-oxoglutarate (2OG) and Fe(II)-dependent oxygenase superfamily protein	expressed protein
LOC_Os01g61580	41.38	41.25	43.44	64.43	47.92	54.96	41.88	37	44.35	61.84	61.27	55.37	42.39	41.28	43.41	37.38	37.85	38.93	36.85	37.24	37.98	38.22	38.68	35.92	Group 3	0.407568	0.533126	-0.154421	0.00998143	AT3G47300.1	SELT-like protein precursor	selT-like protein precursor, putative, expressed
LOC_Os01g61840	4.43	1.96	1.4	0.75	1.7	1.16	3.4	0.95	1.39	1.31	1.84	2.82	3.01	2.66	6.05	0	0.5	0.39	1.4	2.42	1.72	0	0.07	0	Group 4	-1.04339	0.0563074	-3.32553	-4.02237			hypothetical protein
LOC_Os01g61880	4.77	7.22	8.55	2.44	1.42	4.55	7.33	7.33	7.73	1.96	2.61	2.36	7.24	7.75	6.8	11.73	9.22	7.43	8.45	8.4	8.29	10.83	10.65	11.78	Group 2	-1.26096	-1.64935	0.375346	0.400074	AT5G60010.1	ferric reductase-like transmembrane component family protein	respiratory burst oxidase, putative, expressed
LOC_Os01g61940	3.94	3.62	3.8	1.53	2.67	3.54	2.36	2.17	2.01	3.13	2.8	2.28	0.56	0.99	0.88	4.78	2.15	3.28	1	1.16	0.86	8.07	2.75	4.55	Group 2	-0.537537	0.316857	1.94342	2.23625	AT2G39350.1	ABC-2 type transporter family protein	white-brown complex homolog protein, putative, expressed
LOC_Os01g61990	17.42	23.99	24.58	32.91	41.59	37.21	19.16	17.96	25.86	38.98	36.24	40.5	33.01	37.25	34.42	14.46	17.15	19.85	19.9	22.02	25.48	13.64	16	17.38	Group 3	0.756676	0.874656	-1.02035	-0.516584	AT3G12360.1	Ankyrin repeat family protein	ankyrin repeat-containing protein, putative, expressed
LOC_Os01g62010	3.38	3.15	2.47	1.29	6.84	3.92	2.33	1.72	2.59	6.48	6.77	5.12	15.14	20.1	7.56	4.58	1.91	4.48	5.81	11.04	10.96	3.81	3.02	4.14	Group 3	0.410376	1.42902	-1.93426	-1.31732	AT2G39420.1	alpha/beta-Hydrolases superfamily protein	hydrolase, alpha/beta fold family domain containing protein, expressed
LOC_Os01g62130	3.53	3.67	3.38	8.75	9.67	8.79	3.55	2.14	3.47	9.02	9.82	13.02	2.36	2.34	1.48	0.96	0.7	2.02	0.69	1.23	2.67	0.71	1.33	1.66	Group 3	1.34093	1.76688	-0.699605	-0.293446	AT2G28710.1	C2H2-type zinc finger family protein	ZOS1-14 - C2H2 zinc finger protein, expressed
LOC_Os01g62190	6.08	8.23	7.01	68.94	95.14	108.68	10.4	7	7.11	76.98	87.5	118.46	3.26	2.96	2.74	1.06	0.86	2.44	1.1	3.79	3.15	1.45	0.68	2.07	Group 3	3.65811	3.51298	-0.995339	-0.890122	AT3G46080.1	C2H2-type zinc finger family protein	ZOS1-15 - C2H2 zinc finger protein, expressed
LOC_Os01g62244	35.94	32.34	35.03	58.91	59.5	66.6	31.67	30.27	36.35	52.01	54.14	62.6	33.84	35.61	38.04	40.06	38.26	40.34	34.84	36.72	35.68	42.32	36.43	36.68	Group 1	0.838638	0.777644	0.142132	0.10588	AT5G59300.1	ubiquitin carrier protein 7	ubiquitin-conjugating enzyme, putative, expressed
LOC_Os01g62290	130.19	83.25	55.72	291.01	512.64	451.21	66.24	54.22	51.41	352.72	367.29	420.27	53.32	48.48	42.16	55	46.94	51.38	43.74	56.85	51.53	58.08	51.63	50.02	Group 1	2.21974	2.72789	0.0906886	0.0701054	AT3G12580.1	heat shock protein 70	DnaK family protein, putative, expressed
LOC_Os01g62300	27.95	23.69	23.78	51.83	32.6	42.05	22.06	21.76	21.94	42.16	44.37	37.13	32.4	33.21	31.97	33.9	35.79	36.29	29.04	24.71	28.59	30.41	34.76	34.46	Group 1	0.743581	0.908026	0.118772	0.273903	AT2G37570.1	HSP20-like chaperones superfamily protein	SLT1 protein, putative, expressed
LOC_Os01g62420	16.79	34.07	50.09	350.24	217.26	240.97	32.49	48.22	37.34	331.99	337	308.61	58.04	57.84	48.26	58.42	64.03	57.15	57.3	47.66	49.05	46.74	57.67	51.07	Group 3	2.99781	3.04664	0.129802	0.0136776	AT3G55440.1	triosephosphate isomerase	triosephosphate isomerase, cytosolic, putative, expressed
LOC_Os01g62430	15.01	29.58	48.01	37.27	100.93	122.53	40.91	28.3	39.84	77.88	70.6	121.13	13.83	13.5	12.22	4.74	3.57	8.07	11.23	13.42	15.49	4.4	5.57	7.29	Group 3	1.49031	1.30353	-1.2561	-1.20185	AT3G55470.2	Calcium-dependent lipid-binding (CaLB domain) family protein	C2 domain containing protein, putative, expressed
LOC_Os01g62460	32.76	47.58	36.94	58.11	66.28	60.56	54.05	48.9	41.72	75.19	68.53	61.2	43.33	42	41.87	41.88	34.61	42.48	32.45	42.31	42.63	44.45	39.08	41.77	Group 3	0.655954	0.501587	-0.0961451	0.0939596	AT1G07530.1	SCARECROW-like 14	ZOS1-16 - C2H2 zinc finger protein, expressed
LOC_Os01g62490	1.61	9.96	16.86	2.13	1.04	5.97	7.68	15.43	16.03	2.68	5.74	5.09	19.22	25.89	30.14	14.81	12.86	10.54	26.67	36.84	20.39	10.21	10.91	13.02	Group 4	-1.60775	-1.51536	-0.971633	-1.28939	AT5G60020.1	laccase 17	laccase precursor protein, putative, expressed
LOC_Os01g62630	1.43	3.09	6.02	6.08	2.63	8.32	3.66	4.7	5.8	5.56	6.7	6.98	2.98	2.83	4.2	7.85	7.72	7.16	3.06	2.34	3.4	12.14	8.18	6.91	Group 1	0.679071	0.433624	1.15682	1.59918	AT2G39710.1	Eukaryotic aspartyl protease family protein	aspartic proteinase nepenthesin precursor, putative, expressed
LOC_Os01g62670	9.12	16.93	16.97	15.51	37.87	35.22	10.85	10.13	18.46	25.29	31.8	45.65	6.46	9.15	8.11	3.81	3.58	7.1	5.32	4.15	6.64	3.06	2.98	5.15	Group 3	1.03747	1.37432	-0.700215	-0.514196	AT3G23160.1	Protein of unknown function (DUF668)	avr9/Cf-9 rapidly elicited protein, putative, expressed
LOC_Os01g62830	23.23	15.99	6.18	62.05	60.63	21.34	16.84	6.8	5.36	59.09	43.23	26.51	6.14	9.46	6.55	4.23	2.65	2.42	8.05	8.95	8.44	6.79	3.4	5.83	Group 3	1.65942	2.13925	-1.22497	-0.657371	AT5G02090.1		expressed protein
LOC_Os01g62870	4.11	5.29	17.35	13.75	9.22	44.38	5.37	10.42	11.14	24.7	29.33	24.63	31.48	35.74	22.58	110.69	49.87	77.52	17.97	34.94	30.68	142.28	80.24	96.67	Group 1	1.32193	1.5354	1.40382	1.92942	AT2G37790.1	NAD(P)-linked oxidoreductase superfamily protein	oxidoreductase, aldo/keto reductase family protein, putative, expressed
LOC_Os01g63060	23.02	26.87	32.84	79.62	107.76	96.63	35.2	34.88	38.3	81.68	86.3	91.16	24.62	28.56	23.17	17.17	17.49	18.92	19.8	19.67	21.21	16.67	18.5	18.87	Group 3	1.77559	1.25518	-0.508536	-0.166824	AT3G54020.1	Arabidopsis Inositol phosphorylceramide synthase 1	phosphatidic acid phosphatase-related, putative, expressed
LOC_Os01g63180	8.42	36.97	27.03	5.54	5.08	8.65	23.4	17.98	19.8	9.12	6.82	7.42	3.75	3.41	3.56	0.75	1.02	1.04	3.23	5.6	5.63	1.64	1.36	1.74	Group 4	-1.89445	-1.37753	-1.8192	-1.5502	AT3G09220.1	laccase 7	laccase-6 precursor, putative, expressed
LOC_Os01g63190	24.39	24.75	22.66	6.32	5.39	7.66	28.85	24.89	23.75	7.17	4.91	4.71	15.32	17.6	16.97	13.18	10.35	10.89	13.66	17.25	18.15	8.78	6.67	9.71	Group 4	-1.87307	-2.18559	-0.532049	-0.954251	AT3G09220.1	laccase 7	laccase precursor protein, putative, expressed
LOC_Os01g63210	3.06	2.56	0.71	6.21	18.26	14.68	1.46	0.63	0.81	21.39	16.78	17.61	74.62	77.94	42.01	40.36	18.2	31.92	29.33	90.28	78.95	34.24	22.66	36.68	Group 3	2.57294	4.12736	-1.10192	-1.08309	AT2G37970.1	SOUL heme-binding family protein	SOUL heme-binding protein, putative, expressed
LOC_Os01g63480	43.65	20.75	12.32	8.91	14.82	6.18	28.33	15.87	15.5	5.93	6.82	9.21	4.92	4.28	5.74	6.58	6.22	6.81	3.6	3.94	4.11	7.53	5.35	5.97	Group 2	-1.35002	-1.43051	0.386355	0.680788	AT2G39980.1	HXXXD-type acyl-transferase family protein	transferase family protein, putative, expressed
LOC_Os01g63690	32.14	61.05	45.35	104.31	142.63	121.79	47.09	36.43	44.45	112.47	123.59	154.48	21.07	19.54	21.16	9.3	10.4	16.96	10.65	16.23	23.46	9.01	8.75	11.77	Group 3	1.41031	1.60728	-0.747931	-0.763997	AT2G40000.1	ortholog of sugar beet HS1 PRO-1 2	hs1, putative, expressed
LOC_Os01g64000	0.29	0.42	0.25	1.18	2.13	1.49	0.21	0.11	0	3.43	3.4	2.88	2.37	1.42	0.95	2.13	1.13	2.23	0.64	1.39	1.39	1.25	1.58	1.17	Group 3	2.01707	3.99139	0.20014	0.205675	AT2G36270.1	Basic-leucine zipper (bZIP) transcription factor family protein	bZIP transcription factor, putative, expressed
LOC_Os01g64110	3.31	5.9	4.67	8.45	7.05	11.87	8.53	5.86	6.35	11.64	11.63	15.32	25.47	39.11	32.69	40.91	38.51	34.46	25.35	32.05	27.25	45.78	37.33	28.82	Group 1	0.962927	0.887692	0.226948	0.401603	AT5G24090.1	chitinase A	glycosyl hydrolase, putative, expressed
LOC_Os01g64310	1.15	2.19	3.73	14.74	18.5	23.88	4.26	1.23	2.66	15.99	16.28	21.95	1.16	1.48	0.99	0.39	0.37	0.84	0.31	1.02	1.14	0.47	0.64	0.83	Group 3	2.95986	2.68779	-1.05614	-0.294743	AT5G22380.1	NAC domain containing protein 90	no apical meristem protein, putative, expressed
LOC_Os01g64360	9.49	13.32	14.15	34.42	38.11	32.1	20.06	12.38	15.38	27.24	24.79	28.09	5.99	5.01	5.34	3.64	3.46	5.27	2.32	2.66	4.39	2.76	1.7	2.84	Group 3	1.49387	0.741097	-0.395245	-0.347923	AT2G38090.1	Duplicated homeodomain-like superfamily protein	MYB family transcription factor, putative, expressed
LOC_Os01g64470	24.53	35.96	35.27	29.12	97.77	82.25	33.21	18.66	33.23	52.43	62.45	107.5	13.59	19.81	13.03	1.93	1.11	6.99	4.76	8.34	9.88	2.27	1.49	4.7	Group 3	1.12446	1.38287	-2.17503	-1.41009	AT2G35980.1	Late embryogenesis abundant (LEA) hydroxyproline-rich glycoprotein family	harpin-induced protein 1 domain containing protein, expressed
LOC_Os01g64520	119.06	152.83	84.17	327.73	487.25	306.23	144.96	156.65	145.83	498.87	376.48	397.16	74.91	75.24	89.3	60.11	56.38	57.07	44.41	51.54	50.34	65.23	56.52	48.32	Group 3	1.65413	1.50725	-0.463748	0.216983	AT2G26230.1	uricase / urate oxidase / nodulin 35, putative	uricase, putative, expressed
LOC_Os01g64640	37.54	72.49	97.1	48.25	34.61	65.14	58.06	95.26	84.05	30.21	46.51	60.76	94.07	93.87	102.22	57.78	77.97	55.01	123.33	87.63	75.98	40.83	59.66	48.46	Group 4	-0.484134	-0.786428	-0.604238	-0.944576	AT1G09200.1	Histone superfamily protein	histone H3, putative, expressed
LOC_Os01g64840	1	5.83	6.97	0.33	0.26	0.94	3.9	3.89	2.2	0.74	0.64	0.76	11.26	9.41	5.95	0.61	0.82	1.34	10.1	8.54	7.17	0.61	1.18	0.85	Group 4	-2.94578	-2.06451	-3.13654	-3.15016	AT2G03200.1	Eukaryotic aspartyl protease family protein	aspartic proteinase nepenthesin-1 precursor, putative, expressed
LOC_Os01g65100	60.5	62.86	56.01	77.72	68.06	75.44	58.75	54.23	47.63	95.05	80.49	72.78	54.81	55.93	59.48	78.6	61.86	66.84	44.09	53.71	57.93	72.98	56.84	52.48	Group 1	0.302087	0.627715	0.283865	0.226942	AT1G22540.1	Major facilitator superfamily protein	peptide transporter, putative, expressed
LOC_Os01g65110	3.12	12.21	7.29	26.82	20.53	35.4	8.46	5.65	4.55	55.1	48.62	41.57	15.03	15.67	12.5	20.34	12.25	23	8.07	18.28	20.94	26.34	16.05	17.55	Group 1	1.8572	2.94088	0.361575	0.340366	AT1G22540.1	Major facilitator superfamily protein	POT family protein, expressed
LOC_Os01g65440	5.39	5.55	14.38	8.28	2.76	14.69	4.68	11.91	14.41	7.48	6.93	11.17	5.81	10.53	8.67	19.14	17.03	14.93	12	10.71	8.6	29.39	24.24	22.27	Group 2	0.023459	-0.273307	1.02121	1.26895	AT1G44760.1	Adenine nucleotide alpha hydrolases-like superfamily protein	universal stress protein domain containing protein, putative, expressed
LOC_Os01g65510	6.59	7.7	6.71	1.79	1.12	2.71	5.33	8.09	6.82	1.57	1.78	2.09	2.8	2.75	2.77	2.82	2.07	2.12	2.5	3.58	3.32	2.64	1.18	2.78	Group 4	-1.84962	-1.84253	-0.23417	-0.4899	AT5G07610.1	F-box family protein	OsFBX31 - F-box domain containing protein, expressed
LOC_Os01g65520	10.35	12.53	15.24	34.24	47.09	47.27	13.55	15.81	15.2	36.31	33.78	38.68	19.34	19.32	14.22	13.73	11.24	11.88	15.46	18.9	18.35	13.86	14.37	14.31	Group 3	1.74719	1.28221	-0.518181	-0.307306	AT1G71360.1	Galactose-binding protein	Sad1 / UNC-like C-terminal domain containing protein, putative, expressed
LOC_Os01g65660	3.49	1.73	0.93	13.4	14.75	6.03	2.38	0.56	2.3	10.07	13.99	11.11	9.72	11.82	12.76	2.89	4.99	5.81	6.08	4.75	5.82	3.84	3.78	3.36	Group 3	2.41797	2.67563	-1.30699	-0.587518	AT1G10010.1	amino acid permease 8	amino acid transporter, putative, expressed
LOC_Os01g65670	30.47	36.61	58.14	18.57	12.91	20.65	34.33	38.5	53.79	18.37	17.19	13.93	26.49	25.25	25.93	25.1	20.37	27.92	19.62	29.45	30.95	30.46	22.33	22.84	Group 4	-1.25918	-1.34947	-0.0816461	-0.0809096	AT1G44100.1	amino acid permease 5	amino acid transporter, putative, expressed
LOC_Os01g65830	4.69	9.82	14.52	167.33	95.56	83.82	13.35	20.12	11.75	157.1	125.83	102.28	1.84	4.92	3.48	1.64	1.89	1.76	5.2	6.14	1.89	2.51	1.82	2.39	Group 3	3.56551	3.08248	-0.916168	-0.946619	AT1G43800.1	Plant stearoyl-acyl-carrier-protein desaturase family protein	acyl-desaturase, chloroplast precursor, putative, expressed
LOC_Os01g65880	11.05	7.75	32.74	5.59	1.37	21.91	8.64	16.08	19.14	5.33	23.28	20.56	10.98	17.67	13.62	46.4	33.51	24.35	14.24	25.94	12.02	36.92	27	20.95	Group 2	-0.830075	0.163814	1.29628	0.698028	AT1G21460.1	Nodulin MtN3 family protein	nodulin MtN3 family protein, putative, expressed
LOC_Os01g65900	74.12	63.08	51.45	110.73	156.38	123.56	65.9	51.23	65.31	125.68	123.13	124.24	45.85	42.86	42.22	38.01	30.71	40.28	35.85	42.93	45.44	43.09	33.58	43.03	Group 3	1.04909	1.03082	-0.264156	-0.0531113	AT1G21450.1	SCARECROW-like 1	chitin-inducible gibberellin-responsive protein, putative, expressed
LOC_Os01g66010	10.07	13.69	12.35	24.01	16.1	27.33	13.31	9.87	15.7	27.82	22.77	23.01	7.62	8.41	10.63	9.48	7.86	10.25	15.53	10.46	12.21	14.9	12.43	11.77	Group 1	0.896466	0.915262	0.0473575	0.0344441	AT5G09220.1	amino acid permease 2	amino acid transporter, putative, expressed
LOC_Os01g66120	155.99	144.25	99.56	174.2	239.98	188.57	126.91	93.96	122.62	200.04	182.04	203.73	67.25	66.09	65.3	48.08	43.77	64.34	37.19	47.26	57.28	49.93	38.64	55.36	Group 3	0.592013	0.769602	-0.346283	0.0223772	AT1G01720.1	NAC (No Apical Meristem) domain transcriptional regulator superfamily protein	No apical meristem protein, putative, expressed
LOC_Os01g66270	0	0	0	1.77	2.4	2.36	0	0	0	1.91	3.53	2.53	0	0	0	0	0.05	0	0	0	0	0	0	0	Group 3	4.51096	4.7866	0.263034	0	AT1G71520.1	Integrase-type DNA-binding superfamily protein	AP2 domain containing protein, expressed
LOC_Os01g66350	20.55	23.83	23.66	61.8	33.95	42.39	20.94	21.98	24.17	46.99	46.95	39.32	21.25	22.28	22.48	23.34	23.38	24.73	23	21.56	22.48	27.51	28.8	25.46	Group 1	1.01825	0.987096	0.112915	0.285353	AT5G49820.1	Protein of unknown function, DUF647	DUF647 domain containing protein, putative, expressed
LOC_Os01g66510	1.13	2.57	3.86	2.71	0.96	2.45	3.05	4.51	3.73	2.2	2.06	2.19	6.32	5.19	4.7	2.49	3.72	2.82	7.62	3.6	5.45	2.16	2.13	1.9	Group 4	-0.291956	-0.778676	-0.822517	-1.38977	AT4G02600.2	Seven transmembrane MLO family protein	MLO domain containing protein, putative, expressed
LOC_Os01g66544	36.26	28.41	16.57	77.41	46.75	53.28	34.86	19.36	20.38	89.34	71.91	48.97	15.64	12.27	13.83	10.07	8.11	11.18	9.01	11.99	8.93	8.5	5.63	7.8	Group 3	1.12427	1.49066	-0.502415	-0.442518	AT2G26520.1		expressed protein
LOC_Os01g66830	9.76	9.37	7.27	2.12	2.08	2.25	8.86	5.7	7.96	1.74	1.17	1.8	3.91	3.98	4.06	2.71	1.9	2.09	3.81	4.15	4.53	2.99	2.35	3.07	Group 4	-1.98388	-2.18805	-0.808239	-0.553217	AT3G09410.1	Pectinacetylesterase family protein	pectinacetylesterase domain containing protein, expressed
LOC_Os01g66840	0.58	0.43	0.32	4.2	3.82	6.54	0.85	0.5	0.95	5.02	4.16	5.05	7.34	10.08	4.02	0.73	0.4	1.06	4.48	9.96	7.8	1.05	1.02	1.35	Group 3	3.16993	2.47592	-3.1268	-2.60039	AT3G09410.1	Pectinacetylesterase family protein	pectinacetylesterase domain containing protein, expressed
LOC_Os01g66900	0.52	0.78	1.13	11.37	18.18	22.13	0.33	0.5	0.34	15.26	17.47	20.11	0.61	0.44	0.49	0.14	0.29	0.45	0.21	0.43	0.83	0.37	0.45	0.6	Group 3	4.25126	5.17564	-0.645335	-0.049753	AT3G07570.1	Cytochrome b561/ferric reductase transmembrane with DOMON related domain	expressed protein
LOC_Os01g66940	16.86	24.9	34.18	62.75	67.14	52.76	25.08	26.27	22.5	50.6	56.31	57.53	39.43	40.26	30.97	38.76	28.04	34.27	38.19	37.29	36.4	28.87	32.91	37.7	Group 3	1.26294	1.15139	-0.130539	-0.168864	AT2G31390.1	pfkB-like carbohydrate kinase family protein	kinase, pfkB family, putative, expressed
LOC_Os01g67030	3.76	27.53	24.9	28.82	26.72	41.91	16.65	15.32	17.54	41.45	39.25	40.23	3.05	3.39	2.95	10.12	6.82	7.85	2.96	3.85	3.81	15.57	9.25	11.96	Group 1	0.790954	1.28353	1.37369	1.76367	AT3G07570.1	Cytochrome b561/ferric reductase transmembrane with DOMON related domain	auxin-responsive protein, putative, expressed
LOC_Os01g67090	8.66	9.49	15.94	4.1	1.59	4.94	6.49	8.77	12.62	3.6	3.5	3.39	7.36	8.78	10.34	10.19	8.45	8.22	10.74	9.23	7.09	8.71	8.31	9.39	Group 4	-1.6546	-1.38714	0.0192576	-0.0352285	AT3G59690.1	IQ-domain 13	IQ calmodulin-binding motif domain containing protein, expressed
LOC_Os01g67390	6.44	40.69	31.55	27.23	7.72	25.76	34.01	35.78	22.99	24.36	24.79	19.9	24.46	23.7	29.27	14.79	15.62	14.02	28.5	29.81	28.83	11.41	15.31	19.17	Group 4	-0.372388	-0.424057	-0.797229	-0.920566	AT4G38770.1	proline-rich protein 4	POEI32 - Pollen Ole e I allergen and extensin family protein precursor, expressed
LOC_Os01g67630	16.03	16.51	12.23	2.82	4.4	3.8	12.08	11.58	16.3	3.06	2.75	2.04	5.33	6.08	9.95	9.03	11.36	10.99	7.09	4.88	6.45	10.72	8.68	7.59	Group 2	-1.99425	-2.30802	0.548539	0.544321	AT3G54140.1	peptide transporter 1	peptide transporter PTR2, putative, expressed
LOC_Os01g67860	489.3	968.46	869.81	1906.29	2054.12	2050.09	922.21	772.69	903.89	2860.06	2622.92	2271.27	550.88	559.7	492.58	665.88	446.17	582.15	495.35	659.73	544.96	587.32	562.91	611.29	Group 1	1.36854	1.57704	0.0796538	0.0512597	AT2G36460.1	Aldolase superfamily protein	fructose-bisphospate aldolase isozyme, putative, expressed
LOC_Os01g67950	3.94	8.36	14.08	11.87	6.72	12.35	8.31	7.14	7.53	8.59	10.91	7.77	4.46	5.34	4.94	20.46	16.48	17.57	5.85	7.23	6.3	22.03	18.29	16.03	Group 1	0.2291	0.244008	1.86659	1.52509	AT5G14360.1	Ubiquitin-like superfamily protein	ubiquitin family protein, putative, expressed
LOC_Os01g68060	32.5	41.16	48.98	50.18	75.32	73.67	40.72	40.43	50.02	67	64.43	81.3	56.76	59.73	50.89	31.28	29.21	33.37	37.57	48.47	48.22	31.35	30.26	33.41	Group 3	0.698217	0.696104	-0.832285	-0.497443	AT5G14420.1	RING domain ligase2	copine, putative, expressed
LOC_Os01g68720	151.2	115.96	71.56	78.9	167.64	102.41	99.48	71.11	85.92	151	121.89	118.29	90.9	86.35	49.5	57.87	17.87	44.19	50.39	103.32	91.25	61.96	43.97	58.75	Group 3	0.0428885	0.608257	-0.91722	-0.572049			keratin, type I cytoskeletal 9, putative, expressed
LOC_Os01g68730	162.4	149.48	86.69	106	178.99	129.81	143.03	87.2	113.18	173.53	170.79	178.68	146.72	177.38	122.92	48.94	27.38	50.89	71.58	127.8	130.95	51.69	36.27	39.34	Group 3	0.0575389	0.606419	-1.81084	-1.3737			RNA-binding protein FUS, putative, expressed
LOC_Os01g68740	122.07	110.04	50.62	42.15	68.75	36.38	98.6	56.01	61.83	54.12	46.1	45.57	49.94	62.49	46.06	9.82	7.16	10.31	25.1	43.75	46.34	12.81	8.89	6.56	Group 4	-0.939505	-0.569076	-2.52438	-2.01545			keratin, type I cytoskeletal 9, putative, expressed
LOC_Os01g68770	28.96	41.06	36.25	77.72	73.5	86.32	45.41	42.97	42.92	103.97	85	82.58	82.58	73.96	70.71	72.06	51.93	68.39	48.81	51.19	57.18	60.87	62.87	67.35	Group 3	1.15792	1.04659	-0.239902	0.281013	AT4G14030.1	selenium-binding protein 1	selenium-binding protein, putative, expressed
LOC_Os01g69070	4.59	4.22	4.37	3.71	1.76	1.75	5.42	2.97	7.65	1.5	1.03	1.61	1.21	1.78	2.43	1.97	2.03	1.43	3.35	2.36	2.99	2.97	2.73	3.35	Group 4	-0.842238	-1.88066	0	0.0565835	AT5G16530.1	Auxin efflux carrier family protein	auxin efflux carrier component, putative, expressed
LOC_Os01g69100	140.19	96.9	81.1	66.75	82.23	61.05	97.47	92.21	106.91	64.58	57.49	52.7	90.74	92.13	83.87	97.97	68.44	84.74	84.84	113.5	98.39	106.83	80	91.06	Group 4	-0.598684	-0.761866	-0.0866729	-0.0945381	AT5G40860.1		expressed protein
LOC_Os01g69110	46.2	37.45	39.64	26.2	26.06	23.81	39.52	44.51	44.25	24.18	21.93	26.08	39.36	42.11	39.22	39.69	40.3	36.97	39.61	41.24	38.42	41.96	36.75	37.8	Group 4	-0.694062	-0.827011	-0.0450538	-0.0336888	AT3G27100.1		expressed protein
LOC_Os01g69140	52.6	33.34	27.66	10.33	15.18	12.31	23.29	20.05	28.01	14.38	13.84	12.75	15	12.1	11.75	9.39	6.13	8.83	8.01	13.54	12.71	9.42	5.78	9.16	Group 4	-1.5789	-0.795926	-0.66684	-0.48693	AT1G14590.1	Nucleotide-diphospho-sugar transferase family protein	regulatory protein, putative, expressed
LOC_Os01g69200	5.93	11.3	6.32	1.42	1.91	1.11	6.99	4.09	4.97	1.56	1.57	0.98	5.64	3.73	4.28	4.16	3.19	4.17	4.08	6.15	6.73	4.46	3.86	5.2	Group 4	-2.33103	-1.89044	-0.239035	-0.318795	AT1G14590.1	Nucleotide-diphospho-sugar transferase family protein	regulatory protein, putative, expressed
LOC_Os01g69920	98.89	86.25	58.98	51.35	55.42	42.67	83.26	74.23	77.7	50.6	43.53	38.07	56.64	53.22	65.13	56.6	58.16	62.73	44.42	45.85	52.52	60.37	55.53	58.54	Group 2	-0.707117	-0.829442	0.0203493	0.288571	AT1G27320.1	histidine kinase 3	histidine kinase, putative, expressed
LOC_Os01g70180	10.24	15.68	23.15	7.77	3.47	7.65	13.86	15.95	12.11	6.22	6.65	5.88	13.72	13.28	12.22	14.88	14.49	11.34	18.89	14.25	13.15	12.81	13.94	11.56	Group 4	-1.36282	-1.14779	0.0537579	-0.271046	AT5G61840.1	Exostosin family protein	exostosin family domain containing protein, expressed
LOC_Os01g70410	6.06	8.6	17.58	3.79	2.21	4.33	7.73	11.62	10.68	2.86	3.46	2.73	12.49	13.83	10.65	12.07	11.53	10.77	13.12	18.07	12.71	13.83	11.29	9.86	Group 4	-1.61587	-1.69617	-0.103524	-0.324869	AT3G26700.1	Protein kinase superfamily protein	protein kinase, putative, expressed
LOC_Os01g70550	51.36	37.99	45.77	9.17	10.03	10.47	35.37	37.47	40.24	4.26	5.23	5.46	24.26	24.91	25.92	23.69	20.42	19.8	28.09	33.85	31.28	32.58	21.33	26.34	Group 4	-2.17585	-2.8951	-0.2318	-0.215236	AT5G27730.1	Protein of unknown function (DUF1624)	heparan-alpha-glucosaminide N-acetyltransferase, putative, expressed
LOC_Os01g70710	35.56	38.21	26.61	60.53	54.36	49.34	39.73	28.51	29.36	56.12	47.93	43.34	25.28	22.93	26.32	34.59	25.85	34.72	25.34	26.11	29.87	32.92	33.86	36.51	Group 1	0.708486	0.593339	0.351472	0.344244			heavy metal-associated domain containing protein, expressed
LOC_Os01g70730	63.91	23.61	13.59	20.24	26.61	11.84	34.59	23.56	35.69	13.18	9.84	15.32	5.86	6.63	7.86	5.78	11.72	9.51	6.27	2.84	5.29	6.65	4.96	5.94	Group 2	-0.782187	-1.28471	0.403458	0.280108	AT4G31380.1	FPF1-like protein 1	flowering promoting factor-like 1, putative, expressed
LOC_Os01g70770	4.98	2.51	3.09	5.98	6.58	5.67	3.25	1.79	2.35	5.63	6.66	5.34	9.25	10.86	7.2	4.43	3.44	5.5	9.24	9.53	9.38	4.17	4.42	4.83	Group 3	0.765301	1.224	-1.01417	-1.05269	AT3G62760.1	Glutathione S-transferase family protein	glutathione S-transferase, putative, expressed
LOC_Os01g70790	80.15	106.15	107.72	122.13	200.01	154.3	87.63	77.22	103.06	104.34	121.4	157.05	17.06	25.52	27.08	14.22	22.62	34.25	11.76	21.3	32.04	16.01	17.68	31.09	Group 3	0.695738	0.51425	0.0293938	-0.00729808	AT3G16510.1	Calcium-dependent lipid-binding (CaLB domain) family protein	SRC2 protein, putative, expressed
LOC_Os01g70820	3.5	4.53	5.62	11.2	14.36	15.29	4.06	4.68	6.12	11.54	11.48	13.41	5.3	6.21	5.23	5.25	4.94	5.49	3.36	3.57	3.46	4.38	4.9	4.01	Group 3	1.55993	1.27725	-0.0917554	0.347634	AT3G05410.2	Photosystem II reaction center PsbP family protein	lumenal PsbP, putative, expressed
LOC_Os01g70850	6.53	7.29	8.59	33.07	126.57	91.72	5.71	6.62	12.82	142.2	98.11	123.03	274.1	344.15	198.22	94.14	46.98	94.17	98.29	211.07	198.02	55.18	45.46	49.05	Group 3	3.46996	3.8373	-1.79367	-1.7589	AT2G23600.1	acetone-cyanohydrin lyase	esterase, putative, expressed
LOC_Os01g70930	16.67	20.28	22.21	67.3	33.81	50.2	23.03	20.23	26.88	73.86	66.98	47.12	21.44	22.57	25.38	19.53	18.44	18.3	20.57	22.16	22.92	21.43	22.34	19.53	Group 3	1.35047	1.41841	-0.301425	-0.0527833	AT3G21420.1	2-oxoglutarate (2OG) and Fe(II)-dependent oxygenase superfamily protein	leucoanthocyanidin dioxygenase, putative, expressed
LOC_Os01g70970	0.2	3.22	7.85	0.33	0.07	0.33	5.45	5.85	0.87	0	0.11	0.29	7.01	9.97	4.21	0.09	0.18	0.19	7.83	9.15	4.35	0.16	0.15	0.04	Group 4	-3.50499	-4.17688	-4.83996	-5.03442	AT3G26700.1	Protein kinase superfamily protein	protein kinase, putative, expressed
LOC_Os01g71130	0.03	0	0.5	6.19	0.84	3.02	0.17	0.32	0.23	2.67	1.57	1.33	0.3	0.08	0.23	0.12	0.09	0	0	0	0	0.11	0	0.14	Group 3	3.6231	2.52725	-0.819428	0.847997	AT1G03220.1	Eukaryotic aspartyl protease family protein	xylanase inhibitor 725OS, putative, expressed
LOC_Os01g71220	22.22	29.36	38.36	18.68	13.25	18.65	26.29	32.23	31.15	13.97	16.56	14.1	21.79	25.86	27.17	31.44	34.4	27.81	27.34	27.48	24.49	31.74	30.71	28.2	Group 2	-0.826668	-1.00144	0.32285	0.192101	AT3G56590.1	hydroxyproline-rich glycoprotein family protein	zinc finger protein, putative, expressed
LOC_Os01g71310	4.81	4.74	3.99	24.51	21.57	12.33	8.34	6.01	8.31	17.09	12.99	14.89	3.65	2.57	5.56	3.58	4.7	6.41	4.48	3.26	5.12	8.5	7.13	6.78	Group 1	2.08581	0.980061	0.311148	0.786072	AT2G41510.1	cytokinin oxidase/dehydrogenase 1	cytokinin dehydrogenase precursor, putative, expressed
LOC_Os01g71340	85.02	10.21	5.15	28.76	135.53	19.03	6.04	8.46	11.01	40.81	60.72	66.02	23.1	28.4	18.93	6.1	5.23	2.64	8.15	23.17	16.78	6.65	3.16	5.89	Group 3	0.867025	2.70005	-2.30853	-1.59843	AT3G57240.1	beta-1,3-glucanase 3	glycosyl hydrolases family 17, putative, expressed
LOC_Os01g71350	43.38	60.72	15.73	193.88	434.98	111.71	67.39	28.33	43.25	188.66	244.59	325.68	26.24	22.41	43.02	10.92	11.77	17.86	16.19	26.29	23.43	23.82	14.32	12.53	Group 3	2.62476	2.44672	-1.17063	-0.377401	AT3G57260.1	beta-1,3-glucanase 2	glycosyl hydrolases family 17, putative, expressed
LOC_Os01g71380	1.27	10.57	9.79	7.9	13.36	49.9	8.3	5.37	2.73	51.13	40.9	31.58	6.82	9.33	4.17	34.84	4.44	13.09	7.3	22.7	8.78	21.75	16.49	28.03	Group 1	1.70423	2.89039	1.35309	0.768073	AT4G16260.1	Glycosyl hydrolase superfamily protein	glycosyl hydrolases family 17, putative, expressed
LOC_Os01g71410	0	0.61	0	8.64	8.38	7.69	0	0	0	11.83	12.21	11.41	0	0	0	0	0	0	0	0	0	0	0	0	Group 3	4.79701	6.89724	0	0	AT3G57270.1	beta-1,3-glucanase 1	glycosyl hydrolases family 17, putative, expressed
LOC_Os01g71474	2.37	1.76	1.91	7.11	12.91	6.44	2.77	3.11	4.15	8.87	8.23	11.4	1.54	1.61	1.91	2.25	2.77	3.76	1.35	1.1	1.66	2.82	1.7	3.07	Group 1	2.0798	1.47644	0.759358	0.839247	AT3G57260.1	beta-1,3-glucanase 2	glycosyl hydrolases family 17, putative, expressed
LOC_Os01g71624	0	0	0.24	4.47	8.73	5.67	0.05	0.35	0	4.56	4.65	3.7	3.79	3.1	2.75	2.01	1.37	1.11	1.37	3.47	3.15	1.39	0.6	1.7	Group 3	5.14975	4.1964	-1.04876	-1.05324			expressed protein
LOC_Os01g71710	98.49	54.57	34.15	11.9	21.76	8.17	52.78	33.09	45.48	8.05	9.57	13.05	19.06	17.61	19.43	14.36	9.89	12.07	14.63	19.37	17.23	15.29	7.93	12.79	Group 4	-2.15431	-2.08812	-0.622669	-0.505723	AT2G01170.1	bidirectional amino acid transporter 1	amino acid permease family protein, putative, expressed
LOC_Os01g71740	4.84	1.76	2.85	0.35	1.49	0.73	2.73	1.78	1.98	0.63	0.52	0.92	9.84	10.52	7.97	4.1	2.92	3.92	10.1	15.69	9.22	3.4	4.45	4.66	Group 4	-1.75933	-1.52277	-1.35095	-1.46281	AT2G01170.1	bidirectional amino acid transporter 1	amino acid permease family protein, putative, expressed
LOC_Os01g71820	3.65	7.59	2.21	0.43	8.68	3.76	8.78	5.64	3.84	7.9	10.79	6.15	5.36	3.97	3.37	2.14	0.18	0.53	0.65	5.9	3.89	0.58	0.41	0	Group 4	-0.0611267	0.439343	-2.04398	-3.05755	AT4G16260.1	Glycosyl hydrolase superfamily protein	glycosyl hydrolases family 17, putative, expressed
LOC_Os01g71830	8.05	18.39	7.36	7.82	39.6	25.82	20.32	13.85	7.58	28.22	38.86	32.45	36.22	27.76	18.56	11.93	3.31	6.23	14.25	34.57	19.64	6.65	6.09	5.2	Group 3	1.10814	1.24717	-1.92715	-1.91446	AT4G16260.1	Glycosyl hydrolase superfamily protein	glycosyl hydrolases family 17, putative, expressed
LOC_Os01g71860	1.4	2.29	2.6	41.48	109.67	87.85	2.47	2.66	1.87	55.24	62.33	47.49	11.58	10.57	6.69	9.56	4.08	6.23	5.47	6.96	5.66	4.88	6.7	7.14	Group 3	5.18027	4.50355	-0.532495	0.0485958	AT4G16260.1	Glycosyl hydrolase superfamily protein	glycosyl hydrolases family 17, putative, expressed
LOC_Os01g72009	221.92	179.99	128.39	770.7	617.95	479.87	192.99	146.55	213.1	581.86	580.69	550.78	457.08	478.24	456.4	186.33	239.67	274.23	255.08	230.8	278.48	175.11	205.11	183.77	Group 3	1.8164	1.63189	-0.990672	-0.438452	AT5G04080.1		expressed protein
LOC_Os01g72100	62.82	73.95	102.31	32.27	45.63	37.41	70.34	62.46	93.19	40.77	31.12	37.38	16.82	23.09	23.25	39.75	34.02	41.75	18.82	26.76	27.01	48.46	30.87	35.31	Group 2	-1.04985	-1.04645	0.868317	0.656765	AT1G24620.1	EF hand calcium-binding protein family	OsCML10 - Calmodulin-related calcium sensor protein, expressed
LOC_Os01g72130	175.39	174.33	99.05	278.39	458.43	443.31	163.3	105.9	160.79	668.55	657.81	582.79	248.25	250.71	167.01	109.01	45.16	115.36	103.66	169.6	201	120.87	107.74	108.83	Group 3	1.39431	2.14977	-1.30411	-0.490708	AT2G29420.1	glutathione S-transferase tau 7	glutathione S-transferase, putative, expressed
LOC_Os01g72140	517.92	327.15	168.14	82.49	204.89	135.75	412.18	267.8	404.01	185.02	206.07	185.89	105.41	91.39	42.79	47.36	17.19	45.38	33.99	100.37	98.18	48.34	46.28	49.38	Group 4	-1.25917	-0.909458	-1.12171	-0.690206	AT2G29420.1	glutathione S-transferase tau 7	glutathione S-transferase, putative, expressed
LOC_Os01g72150	30.78	21.84	14.71	37.56	71.96	69.85	20.55	12.78	19.66	95.38	94.45	86.68	126.04	129.87	75.95	42.97	15.54	44.88	39.56	112.66	110.39	43.25	40.01	43.8	Group 3	1.40983	2.37723	-1.67974	-1.04582	AT3G09270.1	glutathione S-transferase TAU 8	glutathione S-transferase, putative, expressed
LOC_Os01g72170	72.74	59.28	38.22	19.59	26.75	20.61	51.58	42.53	52.87	26.51	21.02	24.19	30.8	34.56	27.66	28.65	17.76	25.08	25.27	30.89	33.98	27.33	22.3	25.4	Group 4	-1.34302	-1.03179	-0.378558	-0.263896	AT3G09270.1	glutathione S-transferase TAU 8	glutathione S-transferase, putative, expressed
LOC_Os01g72370	83.51	100.03	70.89	101.59	130.24	118.04	88.49	82.56	69.08	135.93	120.32	135.69	83.97	80.54	74.81	83.29	66.66	87.25	51.46	83.33	101.96	98.38	76.08	69.59	Group 3	0.459045	0.706217	-0.0126999	0.0436969	AT3G56970.1	basic helix-loop-helix (bHLH) DNA-binding superfamily protein	helix-loop-helix DNA-binding domain containing protein, expressed
LOC_Os01g72420	22.72	19.49	14.34	7.21	8.96	8.29	16.1	14.83	19.06	9.55	7	6.37	9.51	10.85	11.92	13.99	11.43	12.84	9.25	11.85	11.66	15.19	14.13	16.57	Group 2	-1.19973	-1.11462	0.242744	0.482806	AT5G55530.1	Calcium-dependent lipid-binding (CaLB domain) family protein	C2 domain containing protein, putative, expressed
LOC_Os01g72460	0.91	1.87	2.01	18.87	17.54	17.1	1.11	2.29	2.25	13.93	17.39	12.26	11.09	10.84	9.32	2.71	4.18	3.13	4.51	3.81	4.55	0.85	2	2.08	Group 3	3.39957	2.88536	-1.61265	-1.33513	AT3G27890.1	NADPH:quinone oxidoreductase	NADPH quinone oxidoreductase, putative, expressed
LOC_Os01g72480	30.61	34.46	30.39	47.61	46.27	55.42	33.51	29.74	37.52	50.12	47.36	54.17	26.54	25.54	27.7	29.13	30.48	27.86	24.12	25.13	25.73	29.82	29.28	28.29	Group 1	0.643712	0.588242	0.13263	0.220337	AT5G19430.1	RING/U-box superfamily protein	zinc finger, C3HC4 type domain containing protein, expressed
LOC_Os01g72530	63.58	103.05	97.57	211.04	436.72	486.42	85.5	65.17	97.58	288.7	379.81	546.15	43.67	63.29	55.6	11.13	17.25	44.28	15.55	35.17	58.29	8.92	11.86	35.67	Group 3	2.10064	2.28931	-1.15854	-0.945611	AT1G76640.1	Calcium-binding EF-hand family protein	OsCML31 - Calmodulin-related calcium sensor protein, expressed
LOC_Os01g72540	0.03	0	0	0.31	1.94	2.32	0	0	0	1.83	2.04	1.72	0.25	0.05	0	0.02	0	0	0	0	0	0	0	0.08	Group 3	3.88042	4.30012	-0.862496	0.378512	AT3G50770.1	calmodulin-like 41	OsCML23 - Calmodulin-related calcium sensor protein, expressed
LOC_Os01g72550	0.24	0.64	1.17	2.59	3.13	6.27	0.23	0.27	0.24	3.97	3.93	5.16	1.26	0.52	0.21	0	0.17	0	0.26	0.26	0.39	0.09	0	0.13	Group 3	2.3757	3.67162	-2.24793	-1.23447	AT1G76640.1	Calcium-binding EF-hand family protein	OsCML19 - Calmodulin-related calcium sensor protein, expressed
LOC_Os01g72570	9.19	8.82	8.32	32.21	21.59	25.57	8.77	8.85	9.59	24.98	25.42	21.95	22.06	24.27	25.12	15.2	17.59	13.43	14.53	11.11	13.72	9.11	13.8	10.6	Group 3	1.58062	1.40061	-0.625019	-0.230235	AT5G19380.1	CRT (chloroquine-resistance transporter)-like transporter 1	expressed protein
LOC_Os01g72600	6.2	4.87	5.12	11.6	16.07	14.2	3.95	4.05	6.4	11.45	9.21	12	1.99	2.84	3.74	2.02	2.33	2.78	2.08	2.97	2.95	2.66	2.48	2.72	Group 3	1.35409	1.16534	-0.255257	-0.0262793	AT1G08315.1	ARM repeat superfamily protein	spotted leaf 11, putative, expressed
LOC_Os01g72610	14.15	16.6	12.8	20.67	39.53	34.24	19.58	16.49	19.25	36.26	33.67	35.67	10.49	12.14	9.73	6.1	3.61	7.39	6.17	8.58	8.41	5.65	4.48	7.45	Group 3	1.11107	0.929027	-0.908879	-0.391856	AT2G41640.1	Glycosyltransferase family 61 protein	glycosyltransferase, putative, expressed
LOC_Os01g72740	19.48	9.09	7.93	2.99	5.97	2.92	13.34	8.89	8.97	2.82	3.81	5.79	2.05	1.93	3.22	3.77	2.49	3.85	1.73	1.29	2.4	4.46	3.14	2.03	Group 2	-1.59558	-1.30825	0.473008	0.793259	AT5G25120.1	ytochrome p450, family 71, subfamily B, polypeptide 11	cytochrome P450, putative, expressed
LOC_Os01g72810	0.15	0.32	0.45	2.1	1.95	1.63	0.28	0.37	0.33	1.96	2.23	2.78	0.09	0.15	0.06	0.06	0.03	0.17	0.08	0.06	0.12	0.03	0.13	0.06	Group 3	2.27907	2.4926	-0.0740006	-0.160465	AT1G16905.1	Curculin-like (mannose-binding) lectin family protein	secreted glycoprotein, putative, expressed
LOC_Os01g72900	1.6	3.08	1.99	11.62	55.73	37.89	6.28	3.34	3.03	56.72	47.04	51.84	11.52	9.65	7.04	0.85	0.8	5.35	1.26	5.53	5.45	3.95	2.03	3.89	Group 3	3.92256	3.58858	-1.96697	-0.302218			abscisic stress-ripening, putative, expressed
LOC_Os01g72910	3.94	8.09	2.2	7.35	34.18	15.37	10.59	3.01	4.28	31.97	20.24	22.47	7.49	6.12	4	1.67	1.49	4.8	2.31	4.97	4.64	2.41	1.87	4.32	Group 3	1.97823	2.04396	-1.1183	-0.458106			abscisic stress-ripening, putative, expressed
LOC_Os01g72970	4	5.31	4.35	9.72	15.23	14.21	5.26	5.99	5.68	12.59	12.03	13.23	6.7	8.07	6.76	3.3	4.06	4.15	5.06	6.69	6.79	3.16	4.26	4.29	Group 3	1.49666	1.14798	-0.885743	-0.650765	AT1G77500.1	Protein of unknown function (DUF630 and DUF632)	DUF630/DUF632 domains containing protein, putative, expressed
LOC_Os01g73000	24.12	22.38	18.87	12.62	12.08	11.59	24.5	21.91	21.34	10.12	7.71	8.1	16.06	14.45	17	15.09	12.46	11.95	13.05	15.64	15.83	15.24	12.08	14.26	Group 4	-0.843391	-1.37635	-0.263578	-0.0978812	AT5G63970.2	Copine (Calcium-dependent phospholipid-binding protein) family	copine, putative, expressed
LOC_Os01g73170	21.14	15.72	39.56	7.97	11.61	8.84	20.41	27.67	17.75	8.62	13.25	12.29	18.32	18.11	16.58	6.15	5.86	5.23	11.87	12.83	8.47	5.13	6.28	5.66	Group 4	-1.41786	-0.9404	-1.60294	-0.946702	AT1G71695.1	Peroxidase superfamily protein	peroxidase precursor, putative, expressed
LOC_Os01g73200	2.56	3.58	1.94	156.82	123.09	72.41	2.68	1.88	1.29	54.9	89.23	50.39	11.59	11.59	10.64	4.57	4.62	3.81	4.28	4.12	3.35	2.03	2.1	1.66	Group 3	5.39674	4.98541	-1.35985	-0.985716	AT1G71695.1	Peroxidase superfamily protein	peroxidase precursor, putative, expressed
LOC_Os01g73240	74.87	30.81	15.56	23.09	30.66	5.66	43.79	11.66	32.8	8.46	8.6	11.76	14.89	12.05	17.35	18.89	22.08	27.86	20.52	11.91	18.24	35.38	23.08	26.37	Group 2	-1.02587	-1.60415	0.632707	0.740189			expressed protein
LOC_Os01g73910	17.04	10.8	7.81	21.17	17.7	13.06	10.92	7.89	10.03	19.31	20.44	18.64	18.54	17.43	17.58	16.76	15.18	17.95	14.13	16.3	19.93	20.84	15.94	15.28	Group 3	0.539288	1.01036	-0.101546	0.0470577	AT3G27110.1	Peptidase family M48 family protein	peptidase, putative, expressed
LOC_Os01g73940	268.49	155.5	90.03	362.77	377.82	247.66	203.24	126.25	196.21	291.79	286.32	349.53	219.59	218.66	291.07	213.91	260.77	276.42	212.46	172.39	220.21	275.37	241.72	210.29	Group 1	0.942662	0.818981	0.0424353	0.265487			expressed protein
LOC_Os01g73960	27.05	29.63	20.37	62.96	47.43	49.72	38.91	33.13	31.32	60.03	59.81	57.86	42.79	44.41	42.67	58.89	52.63	57.56	40.36	39.27	51.13	61.23	59.3	55.97	Group 1	1.05248	0.780319	0.379867	0.432274	AT1G56280.1	drought-induced 19	drought induced 19 protein, putative, expressed
LOC_Os01g73980	15.21	36.15	43.79	22.62	6.19	20.37	44.65	38.02	34.52	23.14	18.39	17.85	29.83	34.34	39.14	33.51	27.76	25.48	31.96	39.01	32.35	27.94	20.35	25.28	Group 4	-0.948342	-0.977337	-0.251221	-0.488437			xylem cysteine proteinase 2 precursor, putative, expressed
LOC_Os01g74020	0.36	0.25	0.22	3.28	3.22	2.46	0.16	0.45	0.35	2.34	2.08	2.14	0.5	0.34	0.7	0.33	0.42	0.25	0.54	0.33	0.6	0.28	0.21	0.31	Group 3	3.02354	2.44057	-0.504473	-0.67319	AT3G46640.3	Homeodomain-like superfamily protein	MYB family transcription factor, putative, expressed
LOC_Os01g74110	36.01	50.65	33.39	1.81	7.01	5.4	38.46	41.34	36.23	4.96	4.88	3.72	4.95	3.82	2.53	3.79	0.99	1.91	2.63	5.08	5.58	3.79	2.6	4.19	Group 4	-3.05124	-3.06898	-0.732004	-0.319542	AT5G59520.1	ZRT/IRT-like protein 2	metal cation transporter, putative, expressed
LOC_Os01g74152	5.14	9.37	12.38	11.13	7.58	13.61	7.76	9.55	7.3	14.89	18.6	17.25	17.94	17.93	14.21	17.41	19.74	21.08	15.79	16.55	14.79	10.08	16.84	12.77	Group 3	0.262769	1.0352	0.216612	-0.246161	AT5G59480.1	Haloacid dehalogenase-like hydrolase (HAD) superfamily protein	haloacid dehalogenase-like hydrolase family protein, putative, expressed
LOC_Os01g74300	2011.42	972.71	960.46	684.07	683.36	504.95	1332.72	768.85	1539.44	513.89	440.48	592.54	589.8	662.52	886.77	892.88	1092.64	943.1	1039.48	671.83	885.05	1033.24	961.8	1057.7	Group 2	-1.07487	-1.23478	0.453174	0.233595			metallothionein, putative, expressed
LOC_Os01g74410	1489.79	1345.16	608.67	675.86	693.57	306.42	1586.11	1133.54	905.68	450	341.51	339.91	885.66	852.09	1221.82	495.5	661.63	621.73	1016.29	787.91	1058.35	762.41	636.96	540.67	Group 4	-1.03891	-1.67971	-0.734341	-0.561138	AT5G59780.3	myb domain protein 59	MYB family transcription factor, putative, expressed
LOC_Os01g74450	16.48	18.95	20.18	7.97	6.82	8.72	20.93	25.77	21.02	6.5	7.06	8.71	29.11	30.38	33.88	57.21	45.92	58.7	32.45	29.31	27.28	35.38	26.31	37.67	Group 2	-1.23119	-1.59198	0.791095	0.157708	AT4G01470.1	tonoplast intrinsic protein 1;3	aquaporin protein, putative, expressed
LOC_Os01g74490	32.66	25.52	17.38	38.94	30.24	30.61	28.85	22.64	20	41.4	39.26	34.3	32.32	31.27	31.75	25.76	26.42	31.27	24.76	31.51	32.36	29.53	22.01	28.94	Group 3	0.400123	0.683037	-0.19187	-0.138331	AT5G02600.2	Heavy metal transport/detoxification superfamily protein	heavy metal-associated domain containing protein, expressed
LOC_Os02g01060	16.58	17.38	15.78	16.75	7.82	10.08	20.74	16.8	13.68	10.23	8.41	6.06	7.88	7.25	11.01	13	12.07	12.41	9.93	8.33	9.49	19.38	13.35	13.37	Group 2	-0.517789	-1.0435	0.513428	0.726435	AT5G53730.1	Late embryogenesis abundant (LEA) hydroxyproline-rich glycoprotein family	harpin-induced protein 1 domain containing protein, expressed
LOC_Os02g01355	2.31	3.11	2.68	15.74	18.04	9	3.15	2.74	3.43	14.52	10.93	11.13	14.06	11.9	14.17	13.19	24.96	16.06	21.9	12.39	25.41	11.86	13.14	9.91	Group 3	2.35856	1.93684	0.430738	-0.768568	AT2G45660.1	AGAMOUS-like 20	MADS-box transcription factor, putative, expressed
LOC_Os02g01510	21.65	27.44	26.24	120.58	150.14	128.37	26.97	25.23	29.43	169.69	190.7	177.82	29.87	33.1	26.01	18.79	17.89	19.77	27.49	29.46	24.42	19.08	17.36	13.99	Group 3	2.40077	2.71648	-0.653462	-0.68679	AT4G17260.1	Lactate/malate dehydrogenase family protein	lactate/malate dehydrogenase, putative, expressed
LOC_Os02g01590	5.19	5.87	15.11	1.87	4.91	3.11	8.66	9.4	7.62	0.9	4.08	3.18	21.62	21.76	13.34	20.89	13.49	12.64	21.17	31.88	17.21	16.4	12.7	13.78	Group 4	-1.37949	-1.61867	-0.268661	-0.708821	AT1G62660.1	Glycosyl hydrolases family 32 protein	glycosyl hydrolases, putative, expressed
LOC_Os02g02120	2.37	0.58	0.38	0.45	1.12	0.71	0.86	0.29	0.63	0.78	0.81	1.33	2.67	3.36	1.58	1.47	1.49	1.56	5.56	8.32	8.65	2.69	2.2	2.54	Group 4	-0.492598	0.632943	-0.722466	-1.56613	AT1G21230.1	wall associated kinase 5	OsWAK11 - OsWAK receptor-like protein kinase, expressed
LOC_Os02g02160	0.25	3.94	8.46	1.99	1.4	3.48	4.64	4.23	3.51	1.39	2.49	2.02	14.47	11.85	6.75	3.49	1.98	3.28	8.19	8.02	5.6	0.53	2.44	2.63	Group 4	-0.854021	-1.02761	-1.88183	-1.90347			expressed protein
LOC_Os02g02320	42.06	51.33	74.55	18.42	11.33	24.26	45.09	62.94	66.36	20.43	19.91	22.34	43.91	48.49	37.42	30.12	24.27	24.87	33.43	58.66	43.75	26.59	21.22	26.29	Group 4	-1.6315	-1.47206	-0.709617	-0.871716	AT3G10410.1	SERINE CARBOXYPEPTIDASE-LIKE 49	OsSCP6 - Putative Serine Carboxypeptidase homologue, expressed
LOC_Os02g02370	1.83	10.48	11.57	3.5	0.94	6.61	9.67	6.1	2.89	4.41	5.45	2.36	14.24	13.44	10.11	12.23	6.41	7.19	14.87	22.45	14.06	5.05	10.85	8.46	Group 4	-1.09239	-0.596422	-0.544084	-1.06771	AT5G26660.1	myb domain protein 86	myb-like DNA-binding domain containing protein, putative, expressed
LOC_Os02g02400	222.71	68.79	41.6	12.29	22.48	6.15	97.62	43.99	80.29	4.86	19.3	21.28	39.93	30.59	39.78	42.95	32.47	35.46	34.42	28.12	32.97	64.35	35.45	49.75	Group 2	-3.01592	-2.28008	0.00741547	0.64512	AT4G35090.1	catalase 2	catalase isozyme A, putative, expressed
LOC_Os02g02600	26.4	24.44	26.3	47.76	70.83	72.6	25.81	21.73	25.15	70.69	72.83	78.05	30.03	32.62	25.37	17.57	13.01	17.89	16.99	25.92	25.91	20.36	15.99	20.87	Group 3	1.30575	1.60381	-0.85645	-0.26529	AT2G17220.1	Protein kinase superfamily protein	serine/threonine-protein kinase Cx32, chloroplast precursor, putative, expressed
LOC_Os02g02840	22.64	46.09	65.95	26.87	13.42	34.05	43.19	57.5	49.42	24.28	29.52	25.4	57.13	57.32	55	57.48	63.88	55.61	70.06	63.18	55.21	49.36	54.87	50.13	Group 4	-0.854939	-0.91997	0.0626218	-0.287317	AT3G51300.1	RHO-related protein from plants 1	ras-related protein, putative, expressed
LOC_Os02g02890	707.81	762.34	841.14	430.53	431.05	590.26	719.05	962.53	1030.49	412.88	538.69	621.39	710.83	717.9	733.87	793.45	941.76	805.66	888.02	717.93	723.51	665.1	750.18	745.9	Group 4	-0.670695	-0.785792	0.232525	-0.108156	AT2G21130.1	Cyclophilin-like peptidyl-prolyl cis-trans isomerase family protein	peptidyl-prolyl cis-trans isomerase, putative, expressed
LOC_Os02g03010	14.08	13.72	14.07	4.21	4.65	5.14	9.4	9.66	14.44	4.75	4.96	6.53	4.02	4.81	5.55	5.99	6.64	6.24	6.84	6.25	6.85	6.17	5.97	6.48	Group 4	-1.56256	-1.02975	0.385981	-0.0972475	AT3G61870.1		expressed protein
LOC_Os02g03020	26.19	15.96	10.21	7.39	8.44	4.69	14.24	13.17	18.57	8.84	6.52	8.56	7.27	7.92	8.45	8.04	7.89	8.63	6.22	7.51	6.84	8.23	9.12	7.01	Group 2	-1.33846	-0.934162	0.053242	0.240051	AT2G46600.1	Calcium-binding EF-hand family protein	EF hand family protein, putative, expressed
LOC_Os02g03280	114.19	167.53	184.42	242.66	352.13	387.21	155.91	140.12	175.57	349.52	389.61	434.48	276.07	303.79	193.84	102.47	68.99	88.1	140.01	206.51	189.29	78.85	72.13	81.01	Group 3	1.07446	1.31476	-1.5746	-1.20658	AT5G47120.1	BAX inhibitor 1	transmembrane BAX inhibitor motif-containing protein, putative, expressed
LOC_Os02g03410	19.72	17.94	33.04	27.97	38.38	38.01	36.86	24.62	27.94	51.47	38.63	45.37	24.97	32.12	26.98	13.56	13.85	12.67	18.99	24.27	24.44	13.11	14.83	13.54	Group 3	0.560364	0.597609	-1.06292	-0.702589	AT2G17890.1	calcium-dependent protein kinase 16	CAMK_CAMK_like.12 - CAMK includes calcium/calmodulin depedent protein kinases, expressed
LOC_Os02g03560	6.84	8.07	9.24	31.08	27.24	26.68	7.57	7.71	7.88	30.66	27.11	26.99	9.9	11.08	8.56	9.68	8.9	9.51	7.86	9.94	9.03	9.85	9.05	8.7	Group 3	1.80305	1.85811	-0.0728563	0.0409079	AT1G32260.1		expressed protein
LOC_Os02g03570	37.84	10	8.54	8.04	10.79	4.87	17.99	6.33	18.31	5.74	4.18	5.84	4.02	4.97	6.34	14.05	17.26	14.44	4.66	4.08	4.93	10.62	8.95	11.88	Group 2	-1.23955	-1.41672	1.55888	1.18294	AT1G53540.1	HSP20-like chaperones superfamily protein	hsp20/alpha crystallin family protein, putative, expressed
LOC_Os02g03710	1.24	1.65	2.34	46.52	90.5	79.91	1.22	1.22	1	69.73	45.84	57.33	30.14	34.43	25.47	13.25	7.56	9.7	14.23	21.04	21.31	7.97	7.04	9.21	Group 3	5.29841	5.52932	-1.55181	-1.21455	AT3G49580.1	response to low sulfur 1	UP-9A, putative, expressed
LOC_Os02g03740	12.03	9.84	7.41	24.78	23.15	23.97	9.66	10.39	10.77	24.95	27.35	25.07	15.08	16.36	13.63	16.69	13.91	18.65	9.6	10.21	10.39	14.83	15.39	15.56	Group 1	1.28758	1.31998	0.127756	0.596278	AT5G60540.1	pyridoxine biosynthesis 2	pyridoxal biosynthesis protein PDX2, putative, expressed
LOC_Os02g03870	5.13	15.17	28.43	1.13	0.73	2.63	13.37	22.34	11.96	0.94	2.17	3.57	40.56	40.52	37.69	7.97	9.87	10.63	64.45	50.12	32.27	3.6	9.26	6.49	Group 4	-3.35226	-2.77877	-2.04917	-2.90469	AT5G20950.1	Glycosyl hydrolase family protein	periplasmic beta-glucosidase precursor, putative, expressed
LOC_Os02g03900	16.19	25.79	55.72	11.82	5.61	21.98	30.34	44.48	44.54	12.85	16.63	18.43	55.87	58.02	72.11	110.28	86.02	94.52	95.91	95.18	87.3	114.11	103.89	122.93	Group 2	-1.30306	-1.31166	0.643986	0.291989	AT1G80830.1	natural resistance-associated macrophage protein 1	metal transporter Nramp6, putative, expressed
LOC_Os02g04130	38.37	61.68	54.81	108.79	204.69	147.37	56.68	45.94	59.8	93.78	117.14	159.75	8.5	18.45	20.36	6.07	12.17	25.85	5.12	13.63	24.49	6.05	8.42	24.61	Group 3	1.57151	1.18895	-0.100705	-0.145175	AT1G70420.1	Protein of unknown function (DUF1645)	DUF1645 domain containing protein, putative, expressed
LOC_Os02g04170	3.03	1.87	1.52	14.31	17.84	12.79	2.3	1.98	3.27	9.32	13.43	12.02	6.09	7.21	6.97	3.41	3.47	4.05	4.23	3.85	3.97	2.89	2.73	3.3	Group 3	2.75107	2.15764	-0.87517	-0.4209	AT5G14760.1	L-aspartate oxidase	L-aspartate oxidase 1, putative, expressed
LOC_Os02g04230	7.45	3.91	3.31	4.76	5.21	4.87	5.6	3.26	4.07	6.3	6.89	6.03	13.21	13.42	9.36	5.79	3.73	6.2	7.03	12.08	10.3	4.74	4.68	5.83	Group 3	0.0172436	0.559661	-1.1801	-0.934476	AT3G18040.1	MAP kinase 9	CGMC_MAPKCMGC_2.7 - CGMC includes CDA, MAPK, GSK3, and CLKC kinases, expressed
LOC_Os02g04640	28.57	19.79	7.1	15.75	23.71	14.16	14.99	8.94	12.3	19.82	20.16	16.41	27.65	25.91	27.49	12.98	9.01	13.11	11.42	16.44	17.42	11.62	7.96	10.77	Group 4	-0.0489364	0.633872	-1.20057	-0.571727	AT3G13040.2	myb-like HTH transcriptional regulator family protein	Myb-like DNA-binding domain containing protein, putative, expressed
LOC_Os02g04650	28.68	33.75	38.86	44.27	47.46	53.53	32.43	31.95	32.14	54.91	49.8	53.05	40.88	45.61	39.68	32.46	35.27	33.51	35.05	35.66	35.21	26.87	34.55	29.51	Group 3	0.518998	0.707336	-0.316719	-0.219611	AT5G58110.1	chaperone binding;ATPase activators	activator of 90 kDa heat shock protein ATPase homolog, putative, expressed
LOC_Os02g04810	2.6	3.21	3.64	4.61	4.2	5.79	3.23	2.92	3.08	4.05	3.68	2.69	3.69	3.81	3.94	9	7.58	7.53	4.93	4.44	3.64	13.55	10.68	10.48	Group 1	0.612806	0.166897	1.05786	1.39417	AT5G20730.2	Transcriptional factor B3 family protein / auxin-responsive factor AUX/IAA-related	auxin response factor 5, putative, expressed
LOC_Os02g04840	20.02	18.77	13.09	5.78	7.8	5.4	21.91	19.47	18.6	6.07	5.37	4.7	11.68	12.78	14.73	12.14	9.71	10.33	8.86	11.77	11	9.95	7.94	10.27	Group 4	-1.43537	-1.87495	-0.281126	-0.165018	AT4G16130.1	arabinose kinase	GHMP kinases ATP-binding protein, putative, expressed
LOC_Os02g05060	0.18	1.83	3.98	0.06	0.04	0.22	1.17	2.16	1.41	0.12	0.39	0.15	2.61	2.84	2.34	1.25	1.06	0.5	3.68	5.34	1.97	0.5	0.77	1.14	Group 4	-3.32193	-2.39232	-1.39032	-2.06274	AT2G24400.1	SAUR-like auxin-responsive protein family	OsSAUR5 - Auxin-responsive SAUR gene family member, expressed
LOC_Os02g05692	35.33	42.17	37.85	22.5	20.36	22.78	45.09	43.42	38.78	24.49	20.69	17.97	29.08	30.24	31.41	25.62	27.1	22.74	26.54	30.52	27.2	27.43	24.09	22.74	Group 4	-0.810539	-1.00782	-0.265413	-0.181938	AT5G10650.1	RING/U-box superfamily protein	zinc finger, C3HC4 type domain containing protein, expressed
LOC_Os02g06290	53.19	80.59	60.97	41.84	53.67	65.71	81.95	56.33	72.35	124.61	115.68	94.12	26.6	26.97	13.5	48.22	8.71	35.3	15.2	43.64	31.5	49.46	37.04	48.44	Group 2	-0.272205	0.666147	0.457913	0.577461	AT2G17850.1	Rhodanese/Cell cycle control phosphatase superfamily protein	rhodanese-like domain containing protein, putative, expressed
LOC_Os02g06380	5.37	6.02	14.45	1.69	1.25	2.79	5.17	9.04	10.26	1.92	2.67	3.39	5.94	8.35	8.65	7.14	6.26	4.72	8.23	9.9	6.33	5.66	5.31	6.19	Group 4	-2.11548	-1.57973	-0.335958	-0.503375	AT5G67210.1	Protein of unknown function (DUF579)	plant-specific domain TIGR01627 family protein, expressed
LOC_Os02g06390	7.35	6.9	8.87	9.24	8.44	11.57	8.36	7.69	9.39	13.87	14.39	14.71	27.73	30.55	23.38	15.62	11.18	13.77	14.47	14.39	13.89	10.56	9.2	10.5	Group 3	0.334801	0.749022	-1.00423	-0.495313	AT5G47830.1		expressed protein
LOC_Os02g06930	10.07	16.94	22.22	25.19	39.96	41.05	19.04	14.42	23.09	35.79	32.82	47.9	11.7	13.09	11.86	6.85	6.37	7.57	8.27	11.2	10.8	7.21	7.5	8.65	Group 3	1.10448	1.03906	-0.808234	-0.370887	AT1G16670.1	Protein kinase superfamily protein	protein kinase, putative, expressed
LOC_Os02g07044	10.29	12.02	15.11	47.73	26.72	45.04	11.95	12.29	14.13	47.08	39.25	34.59	23.62	27.9	23.12	29.82	28.01	28.6	22.91	24.45	29.59	40.01	32.84	33.45	Group 1	1.66749	1.64846	0.210795	0.464871	AT1G79230.1	mercaptopyruvate sulfurtransferase 1	rhodanese-like domain containing protein, putative, expressed
LOC_Os02g07060	75.87	117.09	148.03	86.69	46.69	77.2	119.57	136.18	100.26	60.24	70.62	63.7	103.85	100.62	109.94	98.34	109.98	101.5	133.85	103.14	101.45	85.34	109.37	99.91	Group 4	-0.694602	-0.870547	-0.0213347	-0.199763	AT5G23860.1	tubulin beta 8	tubulin/FtsZ domain containing protein, putative, expressed
LOC_Os02g07160	3.31	4.12	2.38	15.72	18.58	18.93	3.51	2.03	2.38	19.34	13.76	18.11	5.66	5.19	5.02	3.53	4.17	5.51	3.02	3.81	4.36	2.8	3.87	2.91	Group 3	2.4051	2.64764	-0.257158	-0.219257	AT1G06570.1	phytoene desaturation 1	glyoxalase family protein, putative, expressed
LOC_Os02g07170	0.7	0.14	0.08	2.38	4.11	3.23	0.3	0.17	0.22	3.42	3.1	5.15	0.09	0	0.18	0	0	0	0	0.12	0	0	0	0	Group 3	3.02615	3.59585	-0.925999	-0.485427	AT1G14600.1	Homeodomain-like superfamily protein	MYB family transcription factor, putative, expressed
LOC_Os02g07260	129.09	178.54	239.16	353.88	309.6	386.37	186.31	202.15	182.66	407.51	448.82	392.77	244.94	233.67	195.93	247.21	201.66	225.35	236.37	232.95	205.17	200.88	220.65	213.17	Group 3	0.940772	1.12857	-0.000705647	-0.0876593	AT1G79550.2	phosphoglycerate kinase	phosphoglycerate kinase protein, putative, expressed
LOC_Os02g07680	22.16	12.8	12.7	56.76	22.14	32.57	11.85	9.66	10.53	27.36	23.48	18.39	10.3	10.05	12.87	14.36	19.07	15.83	13.4	9.62	11.79	18.74	20.28	15.95	Group 1	1.22046	1.10452	0.563293	0.654765	AT4G15110.1	cytochrome P450, family 97, subfamily B, polypeptide 3	cytochrome P450, putative, expressed
LOC_Os02g07690	39.48	30.09	20.78	72.3	65.8	54.9	25.38	19.67	29.33	62.57	49.03	58.82	20.87	28.91	28.9	15.19	17.65	21.09	19.25	19.81	22.43	17.7	20.49	18.91	Group 3	1.09223	1.19312	-0.542313	-0.106054	AT4G39720.1	VQ motif-containing protein	VQ domain containing protein, putative, expressed
LOC_Os02g07730	1.17	1.33	2.33	14.79	9.91	11.22	1.77	2.15	1.43	16.04	13.66	9.79	1.72	2.64	1.89	1.4	0.9	1.21	1.4	1.87	1.24	1.16	1.16	1.16	Group 3	2.81936	2.81062	-0.7795	-0.344648	AT5G44730.2	Haloacid dehalogenase-like hydrolase (HAD) superfamily protein	haloacid dehalogenase-like hydrolase domain-containing protein 3, putative, expressed
LOC_Os02g07750	51.79	47.22	51.59	57.65	79.83	76.74	46.98	44.22	56.89	76.11	74.92	79.28	63.4	67.04	52.78	37.19	29.53	39.53	40.84	56.17	52.46	40.37	34.49	39.97	Group 3	0.507587	0.635867	-0.784193	-0.379263	AT3G12740.1	ALA-interacting subunit 1	cell cycle control protein, putative, expressed
LOC_Os02g07960	19.44	17.95	11.78	13.24	9.77	8.13	22.85	14.42	12.86	7.51	6.13	6.63	11.99	12.36	14.26	11.23	14.12	11.47	13.36	10.26	11.65	11.65	11.79	11.6	Group 4	-0.653953	-1.29304	-0.0671672	-0.00976447	AT2G20850.1	STRUBBELIG-receptor family 1	STRUBBELIG-RECEPTOR FAMILY 3 precursor, putative, expressed
LOC_Os02g08100	1004.98	459.67	336.39	183.59	244.24	193.32	374.22	294.21	413.98	210.73	168.39	154.2	179.13	201.1	223.62	200.13	172.52	200.41	209.45	276.19	224.34	245.61	179.59	204.41	Group 4	-1.53537	-1.02082	-0.0754417	-0.173242	AT3G21240.1	4-coumarate:CoA ligase 2	AMP-binding domain containing protein, expressed
LOC_Os02g08220	0.32	2.33	4.96	0.63	0	0.43	3.41	3.82	0.8	0.14	0	0.3	5.6	5.3	3.36	1.32	1.32	1.72	7.11	7.11	4.72	1.53	1.79	1.71	Group 4	-2.55254	-3.47508	-1.64572	-1.84845	AT5G57780.1		expressed protein
LOC_Os02g08230	3.25	1.72	1.28	0.68	0.36	1.31	2.01	1.05	1.25	2.05	1.05	0.75	0.34	0.39	0.61	4.09	1.9	2.09	0.24	0.57	0.36	9.29	2.33	3.67	Group 2	-1.30875	-0.158262	2.34276	3.40766	AT5G57800.1	Fatty acid hydroxylase superfamily	WAX2, putative, expressed
LOC_Os02g08270	2.72	2.24	3.96	0.46	1.5	1.06	9.41	2.58	9.22	1.06	0.9	2.29	1.2	1.6	1.72	1.18	0.61	2.29	1.04	2.16	2.33	2.09	0.71	1.81	Group 4	-1.46768	-2.24742	-0.141092	-0.249778	AT2G23970.1	Class I glutamine amidotransferase-like superfamily protein	class I glutamine amidotransferase, putative, expressed
LOC_Os02g08330	0.16	1.05	0.09	1.09	8.74	4.67	1.49	0.41	1.26	7.28	6.68	6.96	0.04	0.03	0.02	0	0.19	0.02	0.39	1.16	0.56	0.81	0.96	1.22	Group 1	3.19056	2.62008	0.387023	0.459432	AT5G13210.1	Uncharacterised conserved protein UCP015417, vWA	gp176, putative, expressed
LOC_Os02g08364	27.12	27.04	28.02	66.36	58.1	54.73	30.68	29.23	29.66	76.87	65.85	58.92	30.29	31.67	30.68	27.01	22.58	23.64	28.47	30.64	28.8	27.67	27.32	28.14	Group 3	1.12196	1.168	-0.337967	-0.080703	AT4G31860.1	Protein phosphatase 2C family protein	protein phosphatase 2C, putative, expressed
LOC_Os02g08420	22.36	22.98	21.02	41.62	44.23	37.03	21.93	18.83	24.23	36.85	38.17	43.83	22.22	26.8	25.52	12.5	17.16	14.56	18.31	22.44	24.1	14.01	15.81	12.82	Group 3	0.885875	0.867824	-0.749549	-0.602	AT1G15950.1	cinnamoyl coa reductase 1	cinnamoyl CoA reductase, putative, expressed
LOC_Os02g08440	22.76	47.12	69.07	65.01	112.9	108.92	58.9	40.13	72.41	72.58	73.77	123.33	14.36	21.09	29.02	12.78	16.52	34.37	11.92	16.89	29.33	13.04	15.24	25.15	Group 3	1.04423	0.652489	-0.0181558	-0.121228	AT1G80840.1	WRKY DNA-binding protein 40	WRKY71, expressed
LOC_Os02g08490	10.79	8.85	8	18.35	25.99	24.32	8.99	8.39	7.07	20.85	20.68	20.42	12.01	12.01	8.72	15.27	11.01	12.77	7.54	12.61	11	13.27	12.51	12.12	Group 1	1.30415	1.33065	0.252953	0.280594	AT2G25140.1	casein lytic proteinase B4	chaperone protein clpB 1, putative, expressed
LOC_Os02g09220	77.67	42.47	23.61	2.74	14.79	9.38	27.03	28.54	31.69	12.5	9.72	9.8	55.86	50.61	35.5	68.84	19.31	43.14	34.98	79.08	63.35	60.78	30.49	56.79	Group 4	-2.40446	-1.43846	-0.11259	-0.260309	AT3G26300.1	cytochrome P450, family 71, subfamily B, polypeptide 34	cytochrome P450, putative, expressed
LOC_Os02g09359	36.35	34.52	51.76	18.46	16.33	23.07	36.95	41.86	45.49	19.89	18.98	19.02	24.02	28.2	23.08	26.57	21.74	23.02	26.46	30.24	22.9	28.8	26.38	28.3	Group 4	-1.07926	-1.0981	-0.0782252	0.0682215	AT3G15890.1	Protein kinase superfamily protein	BRASSINOSTEROID INSENSITIVE 1-associated receptor kinase 1 precursor, putative, expressed
LOC_Os02g09400	31.92	25.8	25.76	24.16	17.8	17.06	25.51	24.09	29.01	15.26	10.63	11.3	11.73	12.66	15.48	15.72	14.14	13.44	13.82	14.75	14.79	18.81	17.54	19.56	Group 2	-0.498503	-1.07313	0.117879	0.365102	AT5G57260.1	cytochrome P450, family 71, subfamily B, polypeptide 10	cytochrome P450, putative, expressed
LOC_Os02g09480	2.9	5.34	6.6	13.13	6.69	10.07	9.84	7.51	5	13.06	16.23	13.48	4.18	5.71	5.72	13.26	14.22	11	6.48	5.9	6.14	9.04	16.53	11.77	Group 1	0.994275	0.927507	1.28394	1	AT5G67300.1	myb domain protein r1	myb-like DNA-binding domain containing protein, putative, expressed
LOC_Os02g09490	320.94	275.76	260.48	78.21	108.27	108.36	238.93	211.73	246.4	118.52	98.67	87.65	135.8	152.6	137.69	149.41	89.45	126.32	138.96	228.94	154.57	134.59	104.21	130.25	Group 4	-1.53872	-1.19252	-0.222342	-0.501094	AT3G19450.1	GroES-like zinc-binding alcohol dehydrogenase family protein	dehydrogenase, putative, expressed
LOC_Os02g09510	12.01	10.49	7.51	10.14	15.2	12.54	7.56	6.51	8.32	20.04	15.99	13.79	6.78	6.7	5.52	8.1	4.13	9.49	4.74	5.66	5.84	8.59	8.45	10.59	Group 1	0.333877	1.14425	0.190961	0.756729	AT4G15480.1	UDP-Glycosyltransferase superfamily protein	limonoid UDP-glucosyltransferase, putative, expressed
LOC_Os02g09630	2.22	3.52	7.94	7.78	3.42	11.12	3.76	4.47	3.55	7.78	7.03	5.43	3.5	4.6	4.35	17.47	14.02	12.2	5.36	4.95	3.96	24.02	22.48	19.01	Group 1	0.694235	0.765324	1.78635	2.17388	AT3G25070.1	RPM1 interacting protein 4	GA20292-PA, putative, expressed
LOC_Os02g09720	13.73	14.23	9.12	17.27	17.58	18.48	12.43	10.06	9.61	19.69	19.04	15.34	8.09	7.04	7.63	10.98	7.85	11.12	7.06	6.59	8.66	12	11.71	13.31	Group 1	0.521043	0.746552	0.39044	0.72235	AT3G28345.1	ABC transporter family protein	multidrug resistance protein, putative, expressed
LOC_Os02g09810	11.96	11.97	5.9	17.92	30.39	21.42	9.23	5.34	6.69	17.16	21.48	20.28	15.06	11.63	11.66	12.67	5.82	7.99	8.52	12.15	10.6	11.95	7.09	12.77	Group 3	1.21766	1.45706	-0.52952	0.0244761	AT3G30390.1	Transmembrane amino acid transporter family protein	amino acid transporter, putative, expressed
LOC_Os02g09960	4.37	4.72	5.02	8.33	14.93	13.58	5.22	3.85	4.79	13.21	12.15	15.52	6.58	7.91	7.07	2.5	2.17	3.19	5.92	5.35	6.01	3.22	2.26	3.06	Group 3	1.3639	1.53942	-1.42231	-0.990186	AT2G33580.1	Protein kinase superfamily protein	LYK8, putative, expressed
LOC_Os02g09980	2.06	0.77	1.22	4.7	6.15	3.89	1.33	0.51	0.61	4.55	4.98	6.79	1.28	1.46	2.04	0.4	0.72	0.64	0.52	0.65	0.46	0.16	0.47	0.39	Group 3	1.78876	2.59018	-1.29235	-0.540568	AT1G76600.1		expressed protein
LOC_Os02g09990	2.04	1.62	2.05	7.94	12.18	11.18	3.05	1.92	2.27	9.95	12.46	13.91	1.02	1.03	0.82	0.26	0.63	0.51	0.3	0.38	0.74	0.23	0.3	0.65	Group 3	2.39643	2.27657	-0.920566	-0.21818	AT5G66580.1		expressed protein
LOC_Os02g10070	36.48	40.47	48.59	42.83	57.56	54.1	40.23	40.26	46.02	56.64	65.85	57.94	69.52	73.78	55.84	71.05	48.95	55.07	53.27	67.76	60.18	58.74	59.79	68.41	Group 3	0.2987	0.511088	-0.185471	0.0448348	AT2G44350.1	Citrate synthase family protein	citrate synthase, putative, expressed
LOC_Os02g10140	37.15	41.08	22.04	24.05	45.77	33.06	30.29	23.54	23.84	49.78	43.3	37.53	15.79	15.5	11.61	15.45	6.15	13.41	10.13	21.02	18.18	18.74	12.75	21.07	Group 3	0.036967	0.747694	-0.290954	0.0903827	AT5G06839.3	bZIP transcription factor family protein	bZIP transcription factor domain containing protein, expressed
LOC_Os02g10150	58.22	69.98	32.02	51.74	72.87	60.28	49.81	34.45	41.37	77.89	64.89	58.01	20.2	18.15	19.3	22.68	11.25	19.71	16.7	29.88	20.3	30.83	21.4	30.86	Group 3	0.206163	0.675105	-0.103702	0.31223	AT5G06839.3	bZIP transcription factor family protein	bZIP transcription factor, putative, expressed
LOC_Os02g10190	25.68	23.62	25.01	12.2	11.82	11.46	22.54	22.33	25.95	9.66	10.64	9.13	15.41	15.87	18.8	21.04	19.03	18.3	17.27	19.5	18.52	24.12	17.25	21.39	Group 2	-1.05981	-1.25854	0.219566	0.1819	AT5G12960.1	Putative glycosyl hydrolase of unknown function (DUF1680)	DUF1680 domain containing protein, putative, expressed
LOC_Os02g10500	22.47	26.09	31.79	72.81	39.26	40	16.18	15.53	22.98	70.16	39.65	33.11	14.77	28.06	27.08	27.17	22.64	21.91	24.36	19.07	17	24.11	26.3	18.48	Group 1	0.918011	1.38099	0.0365105	0.188183			expressed protein
LOC_Os02g10520	0.35	2.69	2.22	1.09	0.62	1.29	2.41	1.16	0.54	1.56	1.17	0.73	7.7	8.49	6.49	2.29	1.96	2.69	9.72	15.08	8.91	2.51	2.72	3.49	Group 4	-0.757799	-0.233888	-1.66831	-1.91359	AT2G04160.1	Subtilisin-like serine endopeptidase family protein	OsSub12 - Putative Subtilisin homologue, expressed
LOC_Os02g10730	32.81	26.26	19.3	19.4	32.7	21.99	23.44	24.45	28.25	22.36	21.09	18.92	14.96	18.56	15.31	9.36	7.39	9.4	9.88	16.41	16.66	9.88	7.58	11.57	Group 4	-0.0809094	-0.286553	-0.893085	-0.561641	AT3G15760.1		expressed protein
LOC_Os02g10880	10	4.9	5.71	12.66	10.54	11.87	5.16	4.24	4.93	14.58	8.97	9.63	7.28	9.12	8.41	9.11	6.09	5.99	6.35	7.74	6.37	8.05	6.52	6.2	Group 3	0.758333	1.19338	-0.223255	0.020699	AT4G15550.1	indole-3-acetate beta-D-glucosyltransferase	UDP-glucoronosyl and UDP-glucosyl transferase domain containing protein, expressed
LOC_Os02g11020	30.02	24.63	20	36.75	43.39	44.71	24.27	19.04	20.14	42.04	42.48	38.95	13.22	13.9	14.98	17.18	16.49	16.17	11.89	11.2	13.76	20.15	19.63	17.69	Group 1	0.739966	0.956931	0.24195	0.637596	AT2G26710.1	Cytochrome P450 superfamily protein	cytochrome P450 72A1, putative, expressed
LOC_Os02g11070	6.84	13.66	22.96	31.87	65.33	61.11	18.7	8.17	20.75	34.68	37.57	54.09	9.28	11.57	10.97	4.84	3.5	8.37	5.5	11.2	12.49	5.46	4.1	7.36	Group 3	1.85747	1.40132	-0.917538	-0.776141	AT2G26640.1	3-ketoacyl-CoA synthase 11	3-ketoacyl-CoA synthase, putative, expressed
LOC_Os02g11770	38.37	14.54	11.2	4.87	7.39	3.93	14.47	11	20.9	2.55	1.51	0.91	6.78	7.61	10.31	9.4	6.37	7.32	15.88	17.17	14.76	12.5	10.73	12.8	Group 4	-1.96482	-3.14419	-0.0948424	-0.405475			expressed protein
LOC_Os02g11790	0	0	0	8.4	3.49	0.54	0.26	0.1	0	2.17	1.47	0.61	0	0	0	0	0	0	0	0	0.07	0	0	0	Group 3	5.40599	2.7885	0	-0.263034	AT1G80440.1	Galactose oxidase/kelch repeat superfamily protein	OsFBK4 - F-box domain and kelch repeat containing protein, expressed
LOC_Os02g11859	18.19	15.27	18.75	84.16	113.34	123.27	20.48	14.59	29.59	70.71	70.5	109.9	17.76	25.85	24.03	6.21	9.89	12.76	10.81	14.04	16.6	5.76	5.03	8.78	Group 3	2.61259	1.95192	-1.22048	-1.07226			expressed protein
LOC_Os02g12050	6.37	2.95	2.37	4.37	9.98	9.91	4.9	5.09	3.72	14.76	9.64	11.53	2.56	1.53	1.51	2.1	1.59	2.3	1.2	2.53	2.61	2.09	0.49	1.8	Group 3	1.03386	1.37113	0.0995357	-0.509014			hypothetical protein
LOC_Os02g12070	4.86	2.24	1.46	6.52	8.58	12.48	2.63	1.02	2.38	20.7	23.89	26.56	3.63	4.33	3.07	2	2.8	3.61	2.24	3.93	4.17	1.18	2.54	1.84	Group 3	1.65496	3.49686	-0.378512	-0.864345			expressed protein
LOC_Os02g12080	12.65	8.02	6.32	6.78	7.23	9.27	8.01	6.47	11.96	11.44	13.59	15.39	7.6	8.34	6.12	3.23	1.28	2.51	6.96	10.62	6.61	2.6	2.34	2.6	Group 4	-0.211337	0.605305	-1.61036	-1.64452			expressed protein
LOC_Os02g12090	13.25	4.61	1.68	5.51	9.48	14.2	4.34	1.37	5.61	13.98	16.73	16.54	9.03	9.8	4.83	1.33	0.3	1.62	4.19	8.35	5.63	2.9	1.42	2.56	Group 3	0.572541	2.03408	-2.75941	-1.36592			expressed protein
LOC_Os02g12150	3.19	0	0	6.69	9.38	0	2.43	1.26	1.42	3.66	4.59	5.43	0	2.57	0	0	0	2.55	3.73	4.21	2.9	4.87	3.44	0	Group 3	2.23478	1.37233	-0.0151069	-0.370368			expressed protein
LOC_Os02g12270	1.84	0	0	6.38	3.35	2.62	0	0	0	2.75	1.96	3.05	0.58	0.57	2.38	0.73	0.53	0	0	1.1	0.45	2.38	2.88	2.07	Group 3	2.57135	4.74953	-1.29956	2.03449			expressed protein
LOC_Os02g12350	1.08	1.15	1.03	9.37	13.21	10.49	0.78	0.99	0.71	10.27	10.79	10.1	2.2	1.76	1.75	2.15	1.12	1.55	1.19	2.06	2	2.29	1.53	1.8	Group 3	3.2363	3.49564	-0.226004	0.0906704	AT4G38130.1	histone deacetylase 1	histone deacetylase, putative, expressed
LOC_Os02g12380	4.47	5.02	2.72	33.59	34.67	25.11	3.18	3.15	3.73	34.05	36.3	30.72	7.62	8.11	6.45	9.86	6	10.01	5.23	7.25	7.83	11.12	9.17	10.89	Group 3	2.90435	3.29193	0.219362	0.610633	AT4G38130.1	histone deacetylase 1	histone deacetylase, putative, expressed
LOC_Os02g12400	9.33	4.75	2.56	7.19	8.17	4.22	4.55	4.33	4.57	6.41	6.03	6.13	13.63	14.31	12.62	6.48	6.1	6.71	8.16	9.26	9	6.95	5.82	6.21	Group 3	0.22858	0.457712	-1.06057	-0.472852	AT3G47570.1	Leucine-rich repeat protein kinase family protein	receptor-like protein kinase precursor, putative, expressed
LOC_Os02g12480	510.8	429.03	272.53	267.15	246.97	204.75	398.89	326.83	365.91	228.18	193.06	185.91	210.34	222.54	245.96	205.98	229.16	230.74	235.25	238.31	257.53	252.95	239.51	237.91	Group 4	-0.75379	-0.84608	-0.027797	-0.00142091			expressed protein
LOC_Os02g12690	32.62	47.86	33.91	1.17	4.56	4.62	30.93	22.08	21.9	5.56	4.33	3.72	19.67	18.05	11.54	13.8	2.63	8.53	14.6	30.16	18.8	11.39	7.69	13.44	Group 4	-3.42881	-2.43377	-0.972322	-0.960563	AT5G42650.1	allene oxide synthase	cytochrome P450, putative, expressed
LOC_Os02g12730	2.87	11.14	18.46	6.3	2.66	7.23	10.85	15.62	15.72	4.22	4.67	4.45	6.64	8.01	8.71	7.63	10.15	9.53	9.18	8.22	7.46	6.86	8.1	6.33	Group 4	-0.993415	-1.64106	0.223176	-0.220674	AT3G13750.1	beta galactosidase 1	beta-galactosidase precursor, putative, expressed
LOC_Os02g12900	10.17	9.5	7.43	11.16	14.22	12.39	7.41	7.23	9.64	14.79	12.81	13.24	29.34	34.44	24.44	13.64	13.36	12.59	17.35	30.58	24.72	11.38	11.64	12.12	Group 3	0.475005	0.743293	-1.14978	-1.04213	AT2G43750.1	O-acetylserine (thiol) lyase B	cysteine synthase, putative, expressed
LOC_Os02g13220	1.87	4.9	5.64	3.56	10.14	13.74	2.92	2.33	3.2	7.12	8.4	12.99	0.29	0.45	0.28	0.5	0.67	0.72	0.09	0.51	0.93	0.62	0.99	1.37	Group 1	1.12383	1.71857	0.730393	0.837447	AT4G04480.1		F-box family protein, putative, expressed
LOC_Os02g13260	0.42	1.1	1.97	2.44	3.99	7.9	1.97	0.32	0.78	3.69	4.08	7.78	0.36	0.33	0.33	0.28	0.26	0.49	0.6	0.57	0.34	0.04	0.48	0.44	Group 3	1.95346	2.23704	0.0324215	-0.514573	AT4G04480.1		F-box family protein, putative, expressed
LOC_Os02g13300	8.87	9.18	9.43	16.84	15.16	17.36	9.98	9	12.06	18.03	20.81	18.24	17.64	19.96	17.63	12.79	14.25	13.34	11.36	12.51	13.79	10.22	12.26	12.77	Group 3	0.837747	0.87158	-0.448948	-0.0942503	AT4G26180.1	Mitochondrial substrate carrier family protein	mitochondrial carrier protein, putative, expressed
LOC_Os02g13370	8.02	12.43	5.93	20.57	18.72	13.24	19.17	8.52	8.46	25.03	17.52	18.62	6.44	6.32	8.07	3.19	2.21	4.18	3.25	4.81	7.13	3.96	3.78	3.65	Group 3	0.98614	0.753964	-1.09749	-0.403897	AT5G56550.1	oxidative stress 3	expressed protein
LOC_Os02g13380	49.58	72.02	60.6	181.85	170.63	251.42	57.84	53.58	55.58	307.66	316.56	279.39	206.62	209.59	171.23	121.13	105.75	137.83	101.79	111.89	132.52	107.11	120.07	111.58	Group 3	1.72721	2.43395	-0.687218	-0.0313148	AT5G25940.1	early nodulin-related	early nodulin 93 ENOD93 protein, putative, expressed
LOC_Os02g13510	18.58	9.79	4.73	10.01	19.74	6.05	12.26	5.65	7.45	10.56	9	10.07	15.28	18.11	19.69	8.91	9.1	9.45	20.13	21.07	22.85	15.86	8.85	11.85	Group 3	0.113382	0.221429	-0.943541	-0.803493	AT5G25930.1	Protein kinase family protein with leucine-rich repeat domain	receptor-like protein kinase 5 precursor, putative, expressed
LOC_Os02g13560	14.43	16.55	20.88	8.18	8.08	8.36	21.19	20.85	14.55	5.29	8.48	7.3	13.61	12.76	11.8	14.95	14.46	14.04	16.44	14.57	14.68	12.15	14.4	16.8	Group 4	-1.06534	-1.41098	0.185594	-0.0753385	AT4G35300.4	tonoplast monosaccharide transporter2	transporter family protein, putative, expressed
LOC_Os02g13840	73.86	79.38	71.5	106.11	114.22	119.94	74.95	68.81	78.56	138.4	138.62	127.94	84.45	86.29	76.67	89.38	62.84	77.96	60.23	84.41	79.68	91.42	72.07	86.29	Group 3	0.597599	0.864235	-0.103948	0.154968	AT2G42790.1	citrate synthase 3	citrate synthase, putative, expressed
LOC_Os02g14160	4.66	12.34	39.5	6.98	2.37	15.85	19.86	27.57	15.61	5.7	12.8	10.72	34.81	35.9	18.7	28.47	22.01	21.98	32.51	42.4	23.62	16.81	16.55	13.12	Group 4	-1.15514	-1.1012	-0.302161	-1.07922	AT5G05340.1	Peroxidase superfamily protein	peroxidase precursor, putative, expressed
LOC_Os02g14190	37.02	48.1	24.75	106.75	84.48	72.62	64.43	54.13	42.1	114.58	111.78	115.05	33.18	31.89	36.92	32.11	31.9	34.65	32.56	29.87	33.79	36.31	33.07	30.3	Group 3	1.26136	1.08598	-0.047743	0.050657	AT5G19530.1	S-adenosyl-L-methionine-dependent methyltransferases superfamily protein	spermidine synthase, putative, expressed
LOC_Os02g14760	27.7	29.53	28.94	52.56	43.76	50.68	26.46	25.97	30.23	52.45	50.24	45.43	39.06	45.18	41.42	33.46	31.21	33.26	30.77	36.81	36.98	31.74	31.57	31.61	Group 3	0.768653	0.839274	-0.358991	-0.13899	AT3G14450.1	CTC-interacting domain 9	CID11, putative, expressed
LOC_Os02g14910	1.25	8.13	10.9	3.63	0.62	2.69	6.67	5.16	1.83	2.05	2.63	2.1	13.04	11.07	8.46	3.13	4.46	3.93	12.93	11.54	8.08	1.42	3.57	2.79	Group 4	-1.50918	-0.981543	-1.47598	-2.02525	AT3G58120.1	Basic-leucine zipper (bZIP) transcription factor family protein	bZIP transcription factor family protein, putative, expressed
LOC_Os02g15010	0.6	0.12	0.17	1.27	1	0.57	0.58	0.07	0.2	0.9	0.54	0.34	1.75	3.93	2.58	0.56	0.19	0.41	0.97	1.33	0.77	0.5	0.4	1.09	Group 3	1.39232	0.860597	-2.54011	-0.559427	AT4G40070.1	RING/U-box superfamily protein	zinc finger, C3HC4 type domain containing protein, expressed
LOC_Os02g15020	0.23	0.22	0	12.76	4.4	1.44	0.14	0.25	0.48	4.93	6.23	2.55	0	0.13	0.16	0.08	0.11	0	0.06	0.06	0	0	0.04	0	Group 3	4.65535	3.58188	-0.247928	-0.347923	AT4G28890.1	RING/U-box superfamily protein	zinc finger, C3HC4 type domain containing protein, expressed
LOC_Os02g15640	76.15	63.74	41.01	37.54	34.85	34.07	64.74	54.39	59.07	33.34	35.22	32.82	35.31	36.97	37.04	46.1	39.9	43.5	34.33	34.89	34.33	43.81	39.83	42.41	Group 2	-0.763077	-0.81203	0.243557	0.282557	AT5G53160.2	regulatory components of ABA receptor 3	CAPIP1, putative, expressed
LOC_Os02g15700	87.21	116.19	116.61	275.76	225.83	328.19	106.33	114.86	106.6	441.88	341.59	306.21	151.22	158.63	136.53	239.22	165.42	204.72	102.98	150.48	147.95	231.33	176.71	199.96	Group 1	1.37376	1.7322	0.448796	0.598617			expressed protein
LOC_Os02g15704	0.37	0.39	0.3	5.42	1.26	2.85	0.63	0.54	0.29	3.51	4.02	2.89	0.9	0.87	1.6	2.02	2.44	2.34	0.94	0.76	1.38	1.87	2.28	1.88	Group 1	2.8657	2.59714	0.958006	0.90092			expressed protein
LOC_Os02g15810	10.4	28.26	40.76	18.5	7.56	21.04	22.3	44.81	26.57	10	17.79	15.68	38.1	37.59	46.07	32.86	49.29	38.38	49.82	31.52	37.11	21.13	34.19	28.67	Group 4	-0.749874	-1.10256	-0.0146106	-0.494201	AT4G11080.1	HMG (high mobility group) box protein	HMG1/2, putative, expressed
LOC_Os02g15860	15.34	21.29	30.19	2.4	0.61	5.66	12.63	18.5	22.21	1.77	2.67	3.52	6.05	5.09	4.38	11.83	3.43	5.3	5.21	8.26	5.05	8.1	6.59	5.92	Group 4	-2.90335	-2.70084	0.39921	0.152693	AT5G41761.1		expressed protein
LOC_Os02g15880	34.75	35.6	32.63	73.31	69.86	73	34.41	29.31	38.23	83.36	80.91	74.74	51.97	52.63	44.89	39.3	34.23	37.42	33.12	45.68	44.36	37.36	38.29	37.98	Group 3	1.06733	1.22692	-0.429266	-0.115653	AT1G64140.1		CPuORF16 - conserved peptide uORF-containing transcript, expressed
LOC_Os02g15885	10.34	15.47	14.37	24.05	35.47	33.86	15.31	16.04	14.76	40.45	38.3	29.54	21.35	27.22	18.6	20.47	9.64	14.76	16.1	21.62	21.37	15.37	13.2	17.29	Group 3	1.20997	1.22652	-0.578562	-0.363507	AT1G64140.1		expressed protein
LOC_Os02g15930	5.07	2.78	2.68	18.63	19.34	15.51	2.34	2.4	2.85	10.85	10.62	11.14	2.28	2.06	2.03	2.47	2.33	2.75	1.49	1.98	1.19	1.9	1.73	1.53	Group 1	2.3115	2.06043	0.232523	0.141472	AT2G46240.1	BCL-2-associated athanogene 6	expressed protein
LOC_Os02g16040	52.96	55.37	63.78	81.21	107.44	117.64	55.08	54.42	59.01	111.65	116.97	125.7	63.72	65.15	55.42	53.33	42.36	52.25	52.22	58.05	56.5	48.81	53.36	51.32	Group 3	0.830514	1.07091	-0.316487	-0.119585	AT5G41700.3	ubiquitin conjugating enzyme 8	ubiquitin-conjugating enzyme, putative, expressed
LOC_Os02g16500	11.24	36.97	81.81	18.91	6.88	24.1	41.72	50.29	20.49	11.8	28.39	29.54	49.98	62.24	43.14	33.87	42.28	32.33	63.97	40.32	34.39	14.05	29.68	16.82	Group 4	-1.37659	-0.687928	-0.517078	-1.19189	AT2G46330.1	arabinogalactan protein 16	expressed protein
LOC_Os02g16540	10.71	10.47	7.9	15.1	20.64	17.62	10.78	7.87	9.28	22	21.1	22.33	8.24	7.17	6.69	11.06	7.65	10.02	6.36	7.56	8.31	10.88	10.57	11.01	Group 1	0.868966	1.21932	0.373899	0.540088			WRKY39, expressed
LOC_Os02g16630	3.01	3.96	3.86	10.01	10.88	9.89	4.11	4.3	3.8	11.51	14.6	11.27	6.64	6.86	6.5	4.64	5.44	4.82	5.24	4.57	5.53	3.72	4.68	4.24	Group 3	1.48153	1.59072	-0.415037	-0.273596	AT1G07780.3	phosphoribosylanthranilate isomerase 1	tryptophan biosynthesis protein trpCF, putative, expressed
LOC_Os02g16940	0.7	3.5	0.89	0.72	3.27	2.43	1.6	0.62	0.84	2.92	7.72	4.52	2.74	3.53	1.05	0.77	0	0.24	1.1	1.26	2.43	0.37	0.13	0.17	Group 3	0.323539	2.20107	-2.56242	-2.40939	AT4G10540.1	Subtilase family protein	OsSub13 - Putative Subtilisin homologue, expressed
LOC_Os02g17000	0.17	0.56	1.02	2.04	3.32	6.37	1.44	0.38	0.8	5.47	5.07	8.97	2.35	2.79	2.38	0.19	0.17	0.67	0.38	0.28	0.45	0.09	0.13	0.07	Group 3	2.56	2.76641	-2.56847	-1.30666	AT4G10520.1	Subtilase family protein	OsSub14 - Putative Subtilisin homologue, expressed
LOC_Os02g17390	94.98	88.98	83.32	152.75	194.04	194.69	86.84	79.46	83.33	218.74	215.38	184.1	133.4	126.96	96.72	125.82	80.22	107.72	92.09	128.79	124.93	131.12	111.5	134.19	Group 3	1.0176	1.30727	-0.186413	0.123717	AT4G29010.1	Enoyl-CoA hydratase/isomerase family	3-hydroxyacyl-CoA dehydrogenase, putative, expressed
LOC_Os02g17534	1.17	0.49	0	3.18	4.58	1.57	0.87	0	0.65	1.97	3.47	3.13	0.45	0.97	0.68	0.34	0.2	0.25	0.33	0.52	0.44	0.56	0.29	0.1	Group 3	2.30406	2.27872	-1.11247	-0.335603	AT2G03220.1	fucosyltransferase 1	xyloglucan fucosyltransferase, putative, expressed
LOC_Os02g17620	16.56	9.39	52.43	1.02	1.78	7.63	15.01	32.11	43.17	2.38	8.14	10.73	19.54	27.72	25.41	18.69	12.68	14.48	29.11	44.31	27.04	25.41	16.42	16.73	Group 4	-2.87264	-2.07249	-0.661681	-0.775707	AT3G16190.1	Isochorismatase family protein	isochorismatase family protein, putative, expressed
LOC_Os02g17900	0	0.26	0.54	10.32	16.03	3.69	0	0.15	0	9.94	13.68	10.77	0.07	0	0	0	0.11	0.06	0	0.05	0	0.68	0.12	0.05	Group 1	4.77211	6.26804	0.415037	1.66297	AT4G28850.1	xyloglucan endotransglucosylase/hydrolase 26	glycosyl hydrolases family 16, putative, expressed
LOC_Os02g18410	1.43	25.44	56.61	1.18	0.94	2.04	28.34	26.3	9.07	0.94	3.14	2.73	49.86	59.11	26.28	7.63	4.84	6.34	58.9	72.86	37.6	3.6	5.93	5.17	Group 4	-4.22843	-3.1706	-2.82632	-3.49978	AT4G20260.1	plasma-membrane associated cation-binding protein 1	salt stress root protein RS1, putative, expressed
LOC_Os02g18540	0.28	2.4	1.57	2.97	0.77	2.07	1.66	1.07	0.91	2.48	2.21	1.31	8.02	10.84	6.63	6.5	2.59	5.53	12.52	16.11	12.55	6.93	6.28	6.66	Group 3	0.426931	0.680823	-0.788191	-1.04127	AT3G18460.1	PLAC8 family protein	uncharacterized Cys-rich domain containing protein, putative, expressed
LOC_Os02g18880	31.69	23.37	15.66	4.42	8.57	3.47	23.97	17.92	21.97	4.3	5.84	4.12	9.51	5.99	8.36	26.07	17.69	22.18	9.91	9.26	12.54	21.26	24.5	30.8	Group 2	-2.08472	-2.14088	1.45389	1.26371	AT5G24270.2	Calcium-binding EF-hand family protein	calcineurin B, putative, expressed
LOC_Os02g18930	30.56	31.95	20.47	5.7	10.72	9.32	23.71	17.47	20.97	9.65	8.44	6.69	13.11	9.84	9.47	18.48	8.48	16.25	11.42	18.07	19.84	20.03	18.76	22.73	Group 2	-1.67724	-1.3164	0.410402	0.317385	AT5G24270.2	Calcium-binding EF-hand family protein	calcineurin B, putative, expressed
LOC_Os02g19510	41.33	49.91	58.11	55.57	51.81	54.56	54.63	57.42	50.3	77.42	86.25	78.16	65.5	65.46	58.77	54.99	53.14	55.08	63.94	63.57	62.47	55.15	56.1	58	Group 3	0.116634	0.573922	-0.216861	-0.166404	AT1G67850.1	Protein of unknown function (DUF707)	lysine ketoglutarate reductase trans-splicing related 1, putative, expressed
LOC_Os02g19924	15.08	9.25	6.34	2.5	3.69	2.38	9.57	5.34	8.83	2.4	2.08	2.26	3.41	2.77	3.79	3.87	3.23	3.6	2.92	4.88	3.31	3.69	2.64	3.12	Group 4	-1.80177	-1.77529	0.101784	-0.22556	AT5G36160.1	Tyrosine transaminase family protein	aminotransferase, classes I and II, domain containing protein, expressed
LOC_Os02g20360	83.76	318.62	340.81	40.24	54.25	79.62	251.1	278.35	307.03	88.04	75.79	80.01	135.49	163.27	107.33	109.75	74.87	101.63	87.07	228.36	174.47	163.12	87.08	80.11	Group 4	-2.09175	-1.77716	-0.503992	-0.568153	AT5G53970.1	Tyrosine transaminase family protein	tyrosine aminotransferase, putative, expressed
LOC_Os02g20850	26.9	31.35	43.59	14.76	7.15	18.72	31.55	44.62	37.49	19.07	14.08	12.97	18.98	24.94	18.38	22.98	17.13	16.65	21.83	31.46	23.13	21.05	16.02	20.74	Group 4	-1.31939	-1.29615	-0.133913	-0.400628	AT4G35020.3	RAC-like 3	ras-related protein, putative, expressed
LOC_Os02g21040	10.75	20.96	26.19	24.74	47.92	42.47	16.13	13.37	24.86	30.76	31.81	43.44	5.77	7.22	7.04	2.3	2.94	5.75	2.74	5.07	6.86	2.35	3.4	4.93	Group 3	0.988052	0.959449	-0.850553	-0.447196	AT3G59080.1	Eukaryotic aspartyl protease family protein	aspartic proteinase nepenthesin precursor, putative, expressed
LOC_Os02g21460	38.23	42.52	45	100.42	149.86	144.14	44.23	46.6	47.12	190.45	182.65	195.92	327.31	309.17	243.23	134.47	86.18	110.11	143.02	168.02	194.12	90.16	83.64	95.27	Group 3	1.64679	2.04204	-1.41044	-0.908036	AT4G19880.1	Glutathione S-transferase family protein	uncharacterized protein yqjG, putative, expressed
LOC_Os02g21700	3.01	3.8	6.48	1.45	0.75	0.93	6.18	5.28	6.71	1.07	0	0.67	3.04	2.44	3.32	2.35	1.76	1.97	3.04	2.86	2.1	1.79	1.87	2.15	Group 4	-1.97788	-3.17932	-0.508464	-0.441317	AT5G55090.1	mitogen-activated protein kinase kinase kinase 15	STE_MEKK_ste11_MAP3K.8 - STE kinases include homologs to sterile 7, sterile 11 and sterile 20 from yeast, expressed
LOC_Os02g22130	66.25	87.41	91.06	119.14	149.57	156.36	68.08	71.28	98.9	150.13	157.74	180.54	81.5	87.89	77.75	50.39	42.67	57.63	48.9	60.98	73.73	41.3	40.77	49.51	Group 3	0.795878	1.0346	-0.712626	-0.479696	AT3G17980.1	Calcium-dependent lipid-binding (CaLB domain) family protein	expressed protein
LOC_Os02g22820	10.59	13.02	8.49	3.07	4.88	4.73	11.96	15.48	13.78	3.61	5.38	4.24	5.04	6.25	7.33	7.95	8.15	8.7	4.94	4	4.91	6.87	5.88	7.91	Group 2	-1.31859	-1.61764	0.407588	0.566506			expressed protein
LOC_Os02g24080	35.03	62.92	60.6	48.51	102.37	98.68	47.55	46.37	68.35	77.16	82.43	111.17	26.43	26.68	25.66	15.98	13.73	25.75	19.25	26.54	32.26	18.76	16.66	25.65	Group 3	0.653513	0.737498	-0.5046	-0.351796	AT5G61210.1	soluble N-ethylmaleimide-sensitive factor adaptor protein 33	SNARE domain containing protein, putative, expressed
LOC_Os02g24612	0.06	0.05	0.23	9.97	11.11	11.07	0	0	0.18	6.38	6.35	6.6	0	0	0	0	0	0	0	0	0	0	0	0	Group 3	5.68583	5.35315	0	0	ATCG00160.1	ribosomal protein S2	ribosomal protein S2, putative, expressed
LOC_Os02g25060	22.98	30.03	43.26	19.56	10.36	20	27.89	32.18	29.47	11.69	15.43	15.24	45.12	43.08	39.6	42.19	39.6	38.71	53.98	57.49	47.6	43.91	48.19	47.13	Group 4	-0.943313	-1.07463	-0.0848889	-0.191714	AT1G20080.1	Calcium-dependent lipid-binding (CaLB domain) family protein	NTMC2Type1.2 protein, putative, expressed
LOC_Os02g25780	5.64	5.17	3.64	9.4	16.62	15	5.61	3.75	4.73	15.46	10.99	16.46	5.13	6.29	3.72	3.78	2.32	2.91	3.85	5.33	3.59	2.91	3.28	4.15	Group 3	1.4848	1.58496	-0.7295	-0.296509	AT2G45360.1	Protein of unknown function (DUF1442)	expressed protein
LOC_Os02g25900	33.99	28.8	21.02	17.19	18.2	15.4	30.71	26.98	27.46	13.18	11.87	10.27	11.07	10.38	12.63	15.9	14.13	12.72	13.01	12.48	12.77	17.07	14.29	16.28	Group 2	-0.719408	-1.26263	0.324444	0.314499	AT3G14470.1	NB-ARC domain-containing disease resistance protein	pollen signalling protein with adenylyl cyclase activity, putative, expressed
LOC_Os02g26260	0.11	0	0	5.74	14.6	6.5	0.33	0	0	6.34	8.52	3.66	0	0.37	0.27	0.35	0.05	0	0.12	0.49	0.37	0	0.17	0.45	Group 3	6.01442	4.9	-0.430634	-0.472068			expressed protein
LOC_Os02g26430	0.35	0.42	0.4	7.36	10.18	13.58	1.32	0	0.98	9.92	7.74	12.97	0	0.17	0.23	0.17	0	0	0	0	0.12	0	0.19	0.39	Group 3	4.41734	3.56689	-0.523562	1.05063	AT4G31550.2	WRKY DNA-binding protein 11	WRKY42, expressed
LOC_Os02g26700	76.64	93.06	73.37	236.16	112.77	163.94	99.9	93.2	82.82	184.52	165.29	158.69	130.44	106.8	127.61	118.23	137.98	121.5	87.83	89.19	102.38	61.37	124.77	90.22	Group 3	1.07629	0.881333	0.0498575	-0.0157146	AT4G31290.1	ChaC-like family protein	cation transport regulator-like protein 1, putative, expressed
LOC_Os02g26770	6.52	2.91	3.09	39.47	44.15	50.01	4.39	2.51	4	57.77	43.97	44.69	0.85	1.44	0.92	0	0.15	0	0.52	0.76	0.67	0.08	0.24	0	Group 3	3.38635	3.71288	-2.96347	-1.8365	AT2G30490.1	cinnamate-4-hydroxylase	cytochrome P450, putative, expressed
LOC_Os02g26810	10.7	3.72	3.58	58.44	62.84	66.47	5.62	3.27	4.69	78.83	61.7	59.6	1.39	1.53	1.51	0.79	0.75	1.07	1.11	1.87	1.68	1.51	1.57	0.92	Group 3	3.36112	3.85098	-0.694708	-0.215168	AT2G30490.1	cinnamate-4-hydroxylase	cytochrome P450, putative, expressed
LOC_Os02g27360	10.01	12.97	12.03	35.32	36.83	25.98	16.31	14	15.56	32.75	36.18	34.2	15.91	16.8	14.88	13.71	16.05	17.64	11.88	10.78	13.44	13.9	14.93	13.97	Group 3	1.47902	1.16377	-0.00543389	0.243292	AT1G05840.1	Eukaryotic aspartyl protease family protein	aspartic proteinase-like protein 2 precursor, putative, expressed
LOC_Os02g27400	69.9	50.71	28.2	36.62	29.76	21.04	52.3	35.79	32.48	22.14	17.83	16.31	22.75	21.15	28.26	23.07	25.29	23.56	22.83	19.76	24.77	26.81	26.09	24.81	Group 4	-0.765593	-1.09509	-0.00478705	0.205384	AT3G06240.1	F-box family protein	OsFBX49 - F-box domain containing protein, expressed
LOC_Os02g29000	0	0.06	0.54	3.07	10.27	9.94	1.25	0	0.22	5.23	7.94	7.9	0.75	0	0	0	0	0	0	0	0	0	0	0	Group 3	4.71149	3.59309	-1.80735	0	AT5G39110.1	RmlC-like cupins superfamily protein	Cupin domain containing protein, expressed
LOC_Os02g29530	20.03	24	23.15	47.96	47.26	33.62	28.93	24.14	23.84	40.14	39.26	44	28.53	25.79	37.53	35.35	42.59	45.57	31.08	26.3	30.09	45.47	43.93	35.08	Group 1	0.93673	0.680032	0.425915	0.507654	AT3G25140.1	Nucleotide-diphospho-sugar transferases superfamily protein	glycosyl transferase 8 domain containing protein, putative, expressed
LOC_Os02g30900	21.26	26.34	33.58	40.47	48.19	50.55	25.34	30.98	29.95	43.65	46.21	51.71	27	26.5	26.47	23.4	21.74	23.55	22.42	26.66	23.12	23.94	20.63	23.98	Group 3	0.775747	0.712464	-0.218444	-0.0747233	AT5G13160.1	Protein kinase superfamily protein	protein kinase domain containing protein, expressed
LOC_Os02g31080	9.35	11.63	11.33	23.41	46.46	33.26	17.64	9.43	12.17	38.8	38.65	47.56	17.69	20.9	16.99	5.54	5.98	5.95	8.61	15.05	15.93	5	5.07	5.4	Group 3	1.66541	1.66412	-1.65396	-1.33829	AT2G33490.1	hydroxyproline-rich glycoprotein family protein	hydroxyproline-rich glycoprotein family protein, putative, expressed
LOC_Os02g32320	0.46	0.45	0	0.49	3.28	2.05	0.2	0.22	0.47	3.3	2.94	3.19	3.64	4.65	1.61	0.64	0.48	1.75	1.92	2.37	2.32	0.31	0	0.36	Group 3	2.3505	3.01792	-1.68147	-2.84549			expressed protein
LOC_Os02g32450	22.89	13.62	9.06	31.25	24.87	27.7	13.49	11.34	15.32	34.81	23.49	25.69	21.14	26.02	24.71	25.1	20.66	17.27	14.98	13.76	17.52	19.26	14.43	17.33	Group 3	0.874898	1.05975	-0.18871	0.140711			expressed protein
LOC_Os02g32469	130.41	91.12	41.6	71.46	86.67	42.45	95.8	79.26	71.47	59.18	31.87	45.33	98.71	101.24	127.01	123.63	94.62	96.92	112.36	99.23	105.54	136.55	94.97	119.03	Group 4	-0.391086	-0.852774	-0.0529328	0.144416	AT3G56500.1	serine-rich protein-related	expressed protein
LOC_Os02g32490	68.48	85.6	93.32	72.35	95.33	103.17	82.49	88.73	73.47	112.84	111.99	109.32	135.38	120.06	96.81	112.2	78.92	93.52	97.96	115.66	118.15	102.67	98.94	111.1	Group 3	0.130386	0.449083	-0.307211	-0.0853708	AT5G36880.2	acetyl-CoA synthetase	AMP-binding enzyme, putative, expressed
LOC_Os02g32504	9.22	9.02	10.26	6.43	5.02	5.01	10.78	10.16	13.95	4.43	4.21	5.09	7.76	8.45	10.38	8.1	9.9	8.13	7.43	6.8	8.2	10.02	8.57	9.58	Group 4	-0.780186	-1.32871	-0.025966	0.326115	AT5G47900.1	Protein of unknown function (DUF1624)	heparan-alpha-glucosaminide N-acetyltransferase, putative, expressed
LOC_Os02g32520	11.47	8.53	7.82	20.47	31.64	30.17	8.39	7.02	9.65	19.83	21.98	24.3	11.65	11.83	12.34	7.89	6.49	7.56	7.18	9.21	9.04	7.28	7	8.4	Group 3	1.55488	1.38793	-0.70029	-0.163633	AT5G51070.1	Clp ATPase	ERD1 protein, chloroplast precursor, putative, expressed
LOC_Os02g32580	65.36	54.82	46.16	30.25	31.45	24.97	42.34	33.67	51.68	14.86	17.73	26.74	7.02	8.77	11.56	8.15	15.16	14.52	5.44	6.67	8.11	9.08	8.56	11.71	Group 2	-0.938232	-1.10157	0.463125	0.530515	AT2G27830.1		expressed protein
LOC_Os02g32590	1.44	1.75	4.04	11.27	18.08	11.67	4.14	2.46	5.88	9.53	10.33	12.76	0.79	0.63	0.9	0.47	0.44	0.5	0.49	0.89	0.88	0.57	0.51	0.71	Group 3	2.45577	1.36464	-0.610053	-0.280108	AT5G03720.1	heat shock transcription factor A3	HSF-type DNA-binding domain containing protein, expressed
LOC_Os02g32620	7.74	6.49	6.14	17.05	18.13	16.67	7.27	5.38	6.46	16.23	16.98	15.05	6.65	7.08	5.86	6.6	3.56	5.23	5.77	5.26	4.97	6.81	4.73	5.44	Group 3	1.33568	1.32237	-0.342198	0.0824622	AT5G03700.1	D-mannose binding lectin protein with Apple-like carbohydrate-binding domain	PAN domain-containing protein At5g03700 precursor, putative, expressed
LOC_Os02g32690	14.59	15.01	10.14	28.28	33.3	35.76	12.02	10.61	11.55	43.25	36.31	27.85	29.73	26.41	19.68	34.63	18.18	31.31	16.67	30.07	31.6	45.89	32.56	45.15	Group 1	1.2869	1.64235	0.14893	0.655474	AT3G53480.1	pleiotropic drug resistance 9	pleiotropic drug resistance protein 15, putative, expressed
LOC_Os02g32770	15.3	30.7	16.89	2.05	4.68	6	9.44	5.22	9.27	2.28	2.68	2.6	9.11	6.9	6.02	4.24	1.16	3.72	4.66	7.21	11.6	3.96	3.37	4.98	Group 4	-2.27942	-1.62479	-1.24454	-0.915111	AT3G26330.1	cytochrome P450, family 71, subfamily B, polypeptide 37	cytochrome P450, putative, expressed
LOC_Os02g32814	100.82	108.14	85.58	46.7	58	39.7	108.29	120.86	150.4	39.21	25.13	31.45	26.39	21.18	33.07	21.65	21.23	35.74	15.76	15.52	17.62	27.19	19.1	19.66	Group 4	-1.02697	-1.98301	-0.0362791	0.429044	AT5G24030.1	SLAC1 homologue 3	heavy metal-associated domain containing protein, expressed
LOC_Os02g32840	53.14	37.21	19.74	59.49	53.19	50.32	38.23	22.24	22.8	44.37	42.66	49.73	16.27	14.35	15.72	18.55	10.06	11.86	13.57	14.13	14.43	17.31	13.65	15.08	Group 3	0.564696	0.713367	-0.194369	0.127825	AT2G36320.1	A20/AN1-like zinc finger family protein	zinc finger A20 and AN1 domain-containing stress-associated protein, putative, expressed
LOC_Os02g32950	3.86	15.34	21.67	14.31	9.84	11.42	27.24	34.87	34.27	15.52	6.53	7.3	20.52	26.91	28.92	31.24	47.61	36.65	14.62	7.18	12.41	16.06	26.49	26.32	Group 2	-0.19927	-1.70537	0.595278	1.00376	AT2G27550.1	centroradialis	RCN2 Centroradialis-like1 homologous to TFL1 gene; contains Pfam profile PF01161: Phosphatidylethanolamine-binding protein, expressed
LOC_Os02g32970	20.24	15.19	8.01	24.62	33.82	26.75	17.31	11.8	15.26	21.89	25.11	19.99	14	12.22	10.05	8.45	3.78	7.71	5.8	9.18	7.92	6.96	6.93	9.57	Group 3	0.966971	0.591086	-0.852739	0.035032	AT2G36290.1	alpha/beta-Hydrolases superfamily protein	hydrolase, alpha/beta fold family protein, putative, expressed
LOC_Os02g32980	4.4	6.05	6.4	22.8	26.49	23.62	6.4	7.43	10.05	19.65	22.95	24.9	26.96	35.14	33.38	15.25	18.81	14.68	15.96	16.49	17.84	12.47	12.11	11.29	Group 3	2.09279	1.48747	-0.965622	-0.483375	AT3G10080.1	RmlC-like cupins superfamily protein	Cupin domain containing protein, expressed
LOC_Os02g33060	2.04	1.31	0.9	14.18	6.47	4.53	1.66	1.08	0.65	9.28	5.24	2.95	1.88	1.67	2.07	2.01	1.31	1.65	2.75	2.56	1.59	2.8	1.95	1.52	Group 3	2.48169	2.26937	-0.16262	-0.132104			expressed protein
LOC_Os02g33070	107.81	86.53	34.92	299.11	250.89	225.46	99.73	67.69	67.36	268.14	167.35	190.28	140.76	173.55	119.91	62.23	51.71	70.46	61.15	93.76	105.5	82.89	56.91	54.25	Group 3	1.75676	1.41317	-1.23416	-0.423808	AT5G04750.1	F1F0-ATPase inhibitor protein, putative	expressed protein
LOC_Os02g33590	0.72	2.28	3.31	8.37	18.52	16.4	3.47	1.34	2.31	9.79	9.81	13.49	0.13	0.18	0.4	0.05	0.21	0.68	0.19	0.21	0.84	0.06	0.16	0.59	Group 3	2.72346	2.17187	0.270089	-0.462972	AT3G52450.1	plant U-box 22	U-box domain-containing protein, putative, expressed
LOC_Os02g33670	0.63	0.32	0.38	1.29	1.9	0.56	0.47	0.46	0.38	2.4	1.29	0.94	0.82	1.23	0.93	5.48	3.07	2.28	0.34	1.12	0.68	10.18	6.48	5.18	Group 1	1.32193	1.61143	1.76709	3.18763			expressed protein
LOC_Os02g33680	2.51	5.89	8.55	26.87	50.98	45.72	7.15	6.14	8.17	36.07	44	49.31	2.3	2.54	1.69	0.92	1.07	2.7	0.84	2.01	2.65	0.49	1.24	2.07	Group 3	2.84416	2.57598	-0.449186	-0.494425	AT5G64660.1	CYS, MET, PRO, and GLY protein 2	U-box domain containing protein, expressed
LOC_Os02g33710	22.34	44.04	44.02	97.31	70.95	93.45	57.38	50.31	35.98	94.46	103.7	93.48	97.78	65.23	79.95	78.86	92.86	83.94	67.08	47.64	60.72	43.51	84.04	70.29	Group 1	1.24286	1.01985	0.07336	0.172932	AT1G43710.1	Pyridoxal phosphate (PLP)-dependent transferases superfamily protein	decarboxylase, putative, expressed
LOC_Os02g33780	20.19	24.83	50.2	6.14	5.64	10.88	23.88	33.56	23.63	6.47	6.4	5.93	22.37	28.25	16.4	18.11	14.06	13.72	26.89	30.71	18.14	22.52	14.88	17.03	Group 4	-2.05731	-2.08999	-0.544079	-0.47488			serine-aspartate repeat-containing protein I precursor, putative, expressed
LOC_Os02g33820	351.41	252.3	155.72	166.67	374.23	216.14	321.83	207.95	264.46	300.35	312.94	316.93	94.76	100.23	77.43	59.84	29.85	50.79	80.79	111.69	90.21	79.56	49.12	80.39	Group 4	-0.00456459	0.227884	-0.95377	-0.434696			abscisic stress-ripening, putative, expressed
LOC_Os02g34600	26.37	19.7	14.08	32.05	45.07	33.23	18.85	16.14	18.95	31.42	26.88	27.69	17.63	15.94	17.65	13.3	11.92	13	14.8	18.57	18.07	18.77	14.07	18.72	Group 3	0.872059	0.669669	-0.419245	0.00334151	AT1G10940.1	Protein kinase superfamily protein	CAMK_CAMK_like.13 - CAMK includes calcium/calmodulin depedent protein kinases, expressed
LOC_Os02g35020	2.6	3.29	2.04	6.43	8.9	9.12	2.56	2.25	2.28	8.08	6.62	8.88	2.51	2.73	2.53	1.96	1.47	2.03	2.06	2.45	2.11	2.36	1.85	1.98	Group 3	1.59022	1.69411	-0.4865	-0.0906025	AT3G18660.2	plant glycogenin-like starch initiation protein 1	glycosyl transferase, putative, expressed
LOC_Os02g35329	2.29	8.14	13.24	11.46	27.21	28.84	16.46	8.62	16.37	12.97	20.99	47.5	0	0	0	0	0	0	0	0	0	0	0	0	Group 3	1.50006	0.969097	0	0	AT1G53820.1	RING/U-box superfamily protein	RING-H2 finger protein ATL3F, putative, expressed
LOC_Os02g35347	1.41	5.21	8.22	7.06	16.61	17.81	10.23	5.46	10.04	8.28	13.5	29.57	0	0	0.03	0	0.03	0.1	0	0	0.01	0	0	0.06	Group 1	1.46384	0.989981	0.447459	0.263034	AT1G53820.1	RING/U-box superfamily protein	RING-H2 finger protein ATL3F, putative
LOC_Os02g35490	25.6	32.45	29.3	22.02	40.22	39.12	37.85	33.24	43.24	42.2	37.51	45.94	35.29	42.24	30.84	14.43	12.23	16	23.69	32.13	30.45	17.78	12.78	14.86	Group 3	0.214397	0.136096	-1.33876	-0.921208	AT4G02600.1	Seven transmembrane MLO family protein	MLO domain containing protein, putative, expressed
LOC_Os02g36070	1.4	1.31	0.61	5.52	9.96	5.75	2.12	1.29	2.22	4.67	8.38	6.23	3.53	3.05	3.84	3.26	2.76	3.13	1.92	2.33	3.21	2.29	2.22	2.1	Group 3	2.56898	1.72158	-0.184608	-0.171318	AT2G45550.1	cytochrome P450, family 76, subfamily C, polypeptide 4	cytochrome P450, putative, expressed
LOC_Os02g36110	2.2	1.31	0.28	3.91	5.94	5.27	1.34	0.25	0.55	6.05	16.09	5.31	1.4	1.42	1.52	1.75	0.33	0.93	0.63	0.93	1.51	1.57	0.9	1.18	Group 3	1.91816	3.51346	-0.481709	0.226068	AT2G45550.1	cytochrome P450, family 76, subfamily C, polypeptide 4	cytochrome P450, putative, expressed
LOC_Os02g36140	1.72	0.47	0.04	6.97	9.64	5.94	0.68	0.28	0.14	6.15	25.35	9.17	1.54	1.89	1.47	2.79	0.63	0.85	0.99	0.57	0.9	1.43	0.94	0.94	Group 3	3.18133	4.86115	-0.186701	0.383329	AT1G79460.1	Terpenoid cyclases/Protein prenyltransferases superfamily protein	terpene synthase, putative, expressed
LOC_Os02g36280	0.57	0.17	0.02	6.83	8	4.03	0.02	0.04	0.02	3.65	10.23	4.46	2.05	1.35	1.31	1.81	0.55	1	0.49	0.58	0.73	1.59	0.47	0.7	Group 3	4.19039	5.57801	-0.452967	0.543142	AT2G45550.1	cytochrome P450, family 76, subfamily C, polypeptide 4	cytochrome P450, putative, expressed
LOC_Os02g36340	42.3	51.95	69.14	172.12	212.27	222.54	53.9	46.55	70.28	182.53	178.96	198.03	85.99	88.17	74.94	44.35	37.32	53.07	49.37	60.75	65.5	38.63	48.48	51.33	Group 3	1.89137	1.71074	-0.885297	-0.342432	AT5G64300.1	GTP cyclohydrolase II	riboflavin biosynthesis protein ribAB, chloroplast precursor, putative, expressed
LOC_Os02g36500	4.12	13.34	25.05	5.09	2.06	7.34	10.29	21.3	13.11	2.57	4.55	5.29	18.07	19.22	18.65	12.2	17.95	13.15	23.49	13.85	13.52	6.69	11.13	8.48	Group 4	-1.53333	-1.82283	-0.367856	-0.942766	AT4G39860.1		expressed protein
LOC_Os02g36530	34.34	27.63	30.19	112.95	176.63	199.47	35.46	20.76	35.71	176.88	183.32	229.66	105.3	111.67	71.83	31.35	10.5	32.83	27.12	47.44	57.56	23.5	27.12	22.7	Group 3	2.40399	2.67749	-1.94723	-0.846951			expressed protein
LOC_Os02g36810	0.37	1.24	0.81	0.5	1.04	1.05	0.35	0.69	0	2.39	0.65	0.99	0.61	0.62	0.64	3.95	1.71	3.07	0.38	0.76	0.53	7.48	4.57	4.86	Group 1	0.0771679	1.67807	2.06369	3.12051	AT1G22360.1	UDP-glucosyl transferase 85A2	cytokinin-O-glucosyltransferase 2, putative, expressed
LOC_Os02g36880	22.48	14.45	9.53	25.8	30.74	17.06	16.28	11.22	13.18	27.34	24.79	22.66	12.95	12.64	14.37	12.34	11.94	13.68	10.39	11.23	12.98	13.41	9.72	11.12	Group 3	0.659796	0.873701	-0.0738874	-0.0149503	AT5G61430.1	NAC domain containing protein 100	No apical meristem protein, putative, expressed
LOC_Os02g36940	17.63	27.68	44.63	19.16	17.42	23.76	35.05	31.16	43.25	24.21	17.48	26.47	46.98	61.7	51.58	24.22	25.2	25.9	36.35	68.02	55.39	41.76	26.2	23.45	Group 4	-0.573022	-0.681151	-1.08608	-0.803372	AT1G14870.1	PLANT CADMIUM RESISTANCE 2	uncharacterized Cys-rich domain containing protein, putative, expressed
LOC_Os02g37070	2.68	10.56	20.8	24.63	9.69	38.12	9.82	19.88	23.52	27.95	24.58	21.26	7.35	9.85	11.1	18.45	21.97	19.75	10.29	8.83	8.92	17.85	17.49	12.79	Group 1	1.0839	0.469395	1.08095	0.773782			expressed protein
LOC_Os02g37160	34.93	27.11	10.91	15.01	32.79	12.14	30.45	11.22	16.17	20.88	19.1	21.6	11.9	11.25	11.55	6.9	2.54	4.15	8.59	13.04	13.7	8.64	5.37	4.93	Group 4	-0.282304	0.0901752	-1.33372	-0.890139	AT4G05030.1	Copper transport protein family	heavy metal transport/detoxification protein, putative, expressed
LOC_Os02g37180	10.18	11.35	7.92	5.64	14.86	15.85	14.89	6.63	8.98	18.01	19.29	19.31	23.22	29.87	15.57	6.66	3.9	4.32	9.36	14.73	18.18	6.33	5.84	6.93	Group 3	0.299651	0.885283	-2.1838	-1.13527	AT3G20180.1	Copper transport protein family	expressed protein
LOC_Os02g37190	521.55	289.61	159.97	34.57	125.96	62.93	344.44	151.09	224.78	39.19	54.27	60.18	57.45	56.91	57.9	57.58	46.62	41.5	141.3	183.49	114.3	72.73	65.76	87.78	Group 4	-2.11809	-2.22664	-0.241031	-0.955576			expressed protein
LOC_Os02g37260	60.68	20.79	14.7	6.89	24.47	17.73	32.11	9.4	28.41	33.8	51.37	46.13	14.76	9.99	5.72	3.81	0.91	1.67	3.02	9.53	7.45	2.85	0.5	2.01	Group 4	-0.966303	0.90611	-2.20192	-1.83864			hypothetical protein
LOC_Os02g37280	13.62	18.35	12.45	6.9	18.15	14.48	15.79	7.58	18.69	15.74	20.67	25.77	6.9	9.72	8.85	1.48	3.2	4.35	4.21	7.36	9.19	1.69	0.42	1.6	Group 4	-0.166057	0.560923	-1.46574	-2.38924	AT3G20180.1	Copper transport protein family	heavy metal transport/detoxification protein, putative, expressed
LOC_Os02g37320	57.49	129.16	204.96	88.17	149.69	173.05	121.56	139.7	197.4	124.45	132.12	230.73	27.93	57.21	53.06	14.17	35.37	41.36	24.03	39.91	54.5	10.64	11.26	30.74	Group 3	0.0693162	0.0873574	-0.602884	-1.1651	AT5G48290.1	Heavy metal transport/detoxification superfamily protein	heavy metal associated domain containing protein, expressed
LOC_Os02g37330	17.45	33.71	47.97	41.45	62.94	66.18	22.54	27.62	45.21	43.98	49.57	88.48	8.4	15.55	16.74	3.69	9.57	12.68	7.25	13.12	18.42	2.71	2.13	6.81	Group 3	0.78094	0.930493	-0.642603	-1.711	AT5G48290.1	Heavy metal transport/detoxification superfamily protein	heavy metal associated domain containing protein, expressed
LOC_Os02g37480	10.68	39.26	78.98	18.85	7.87	10.43	53.73	102.05	79.91	10.11	5.48	8.61	17.87	21.99	22.75	13.84	17.47	18.3	10.4	17.6	19.81	12.63	7.86	4.68	Group 4	-1.7874	-3.26722	-0.333671	-0.917838			glycine-rich cell wall structural protein precursor, putative, expressed
LOC_Os02g37930	19.92	37.84	53.38	72.94	115.31	115.06	35.84	41.93	48.33	91.93	97.18	103.22	59.05	60.4	45.45	30.8	26.52	36.31	45.22	51.09	47.16	27.52	33.07	35.25	Group 3	1.44592	1.21129	-0.814643	-0.580754	AT3G05550.1	Hypoxia-responsive family protein	hypoxia-responsive family protein, putative, expressed
LOC_Os02g38140	6.94	17.58	25.38	24.04	37.33	43.2	13.87	13.92	22.63	30.99	38.18	48.47	9.05	9.75	9.74	9.6	8.68	11.32	10.59	10.98	11.47	9.01	9.66	11.78	Group 3	1.06327	1.21702	0.0515566	-0.116235	AT5G14480.1	beta-1,4-N-acetylglucosaminyltransferase family protein	glycosyl transferase family 17 protein, putative, expressed
LOC_Os02g38230	44.29	84.22	117.4	26.89	27.76	66.05	43.91	31.89	77.92	76.59	75.61	67.59	202.08	180.25	124.34	345.8	78.46	205.71	150.29	319.45	217	291.26	198.64	373.13	Group 2	-1.025	0.51491	0.31407	0.329506	AT5G50200.2	nitrate transmembrane transporters	high affinity nitrate transporter, putative, expressed
LOC_Os02g38410	0.89	4.9	5.7	6.17	1.44	6.5	3.97	5.85	3.19	4.86	5.16	3.49	6.1	4.62	4.04	15.02	19.02	10.98	7.17	4.92	5.19	6	12.8	9.38	Group 1	0.288505	0.0510742	1.58974	0.695507	AT5G14360.1	Ubiquitin-like superfamily protein	ubiquitin family protein, putative, expressed
LOC_Os02g38840	50	39.09	40.98	55.7	67.72	60.96	36.25	42.95	38.29	66.73	64.92	66.04	67.45	70.49	57.27	45.67	34.41	44.39	49.86	59.63	56.2	48.37	45.69	49.71	Group 3	0.502305	0.749406	-0.647971	-0.204427	AT5G40760.1	glucose-6-phosphate dehydrogenase 6	glucose-6-phosphate 1-dehydrogenase, cytoplasmic isoform, putative, expressed
LOC_Os02g38900	32.07	30.3	25.5	33.35	46.89	42.4	28.23	24.37	28.72	47.56	45.82	44.82	31.4	30.59	23.36	30.73	20.17	27.5	22.67	28.13	26.73	29.11	24.37	30.75	Group 3	0.479595	0.762819	-0.122273	0.119493	AT5G50960.1	nucleotide binding protein 35	cytosolic Fe-S cluster assembling factor NBP35, putative, expressed
LOC_Os02g38920	336.93	638.39	720.44	2203.02	2541.66	2645.77	582.06	662.91	625.33	3582.07	3400.29	2857.71	617.62	609.11	457.34	715.24	460.9	629.88	529.92	631.12	529.95	623.35	640.4	682.99	Group 1	2.12354	2.39522	0.100846	0.20316	AT3G04120.1	glyceraldehyde-3-phosphate dehydrogenase C subunit 1	glyceraldehyde-3-phosphate dehydrogenase, putative, expressed
LOC_Os02g38930	0	0.1	0	3.51	3.9	1.51	0	0	0	2.76	2.64	2.49	0	0.1	0	0	0	0.1	0	0.13	0	0	0	0	Group 3	4.56166	4.77083	0	-0.485427	AT5G25130.1	cytochrome P450, family 71, subfamily B, polypeptide 12	cytochrome P450 71D7, putative, expressed
LOC_Os02g39064	8.43	4.36	4.29	1.03	1.03	1.07	4.43	4.09	3.8	1.07	0.72	0.68	3.4	2.94	2.02	1.36	1.35	1.44	1.76	2.55	1.54	1.22	0.91	1.44	Group 4	-2.34453	-2.17509	-0.960472	-0.668253	AT1G65480.1	PEBP (phosphatidylethanolamine-binding protein) family protein	osFTL5 FT-Like5 homologous to Flowering Locus T gene; contains Pfam profile PF01161: Phosphatidylethanolamine-binding protein, expressed
LOC_Os02g39160	30.57	35.45	33.63	41.14	55.95	48.76	30.76	27.41	32.3	35.94	54.67	42.75	37.21	32.74	36.08	39.9	26.32	34.47	31.27	34.85	39.46	45.41	36.25	41.3	Group 3	0.548559	0.558013	-0.0739149	0.219177	AT5G60600.1	4-hydroxy-3-methylbut-2-enyl diphosphate synthase	hydroxymethylbutenyl 4-diphosphate synthase, putative, expressed
LOC_Os02g39330	2.55	2.44	3.13	16.42	24.74	35.04	2.74	2.24	2.88	27.98	18.89	29.63	9.27	9.8	8.88	2.63	1.61	5.66	6.88	6.22	5.89	2.77	5.14	4.42	Group 3	3.187	3.23447	-1.47019	-0.610999	AT3G54420.1	homolog of carrot EP3-3 chitinase	CHIT1 - Chitinase family protein precursor, expressed
LOC_Os02g39620	3.3	11.9	13.09	72.77	41.44	62.64	6.66	12.78	11.12	82.99	63.78	48.29	2.92	3.93	3.86	2.48	3.42	2.18	4.21	2.96	3.47	4.68	5.88	7.12	Group 3	2.63139	2.66186	-0.395515	0.718618	AT4G00860.1	Protein of unknown function (DUF1138)	ATOZI1, putative, expressed
LOC_Os02g39930	0.05	0.25	0.06	0	0.93	0.07	0.36	0	0	0.23	0.1	0.3	2.09	3.31	1.43	1.43	0.84	0.96	2.63	6.06	5.59	1.68	0.65	1.13	Group 3	0.966833	0.494765	-1.01217	-1.95903	AT5G58070.1	temperature-induced lipocalin	OsTIL-1 Temperature-induced lipocalin-1, expressed
LOC_Os02g40040	9.57	8.97	10	35.91	29.72	30.67	8.69	10.1	10.37	25.98	28.27	34.82	15.03	14.65	16.03	16.55	18.24	20.83	15.03	11.35	13.99	15.28	18.44	19.3	Group 1	1.74445	1.60103	0.281103	0.390087	AT3G24506.1		expressed protein
LOC_Os02g40430	20.69	27.66	31.44	17.03	11.15	18.07	30.41	32.94	29.56	15.42	15.14	12.59	25.06	25.41	25.98	25.91	25.11	23.3	26.62	27.68	24.29	25.11	25.7	24.91	Group 4	-0.782711	-1.10046	-0.0406098	-0.0536463	AT2G20190.1	CLIP-associated protein	HEAT repeat family protein, putative, expressed
LOC_Os02g40500	17.2	15.29	13.42	153.21	195.72	185.09	14.36	14.35	21.68	233.48	214.63	224.66	24.06	24.3	23.57	25.72	18.16	34.81	17.5	19.57	24.27	32.4	30.57	37.23	Group 1	3.53177	3.73157	0.128872	0.705023	AT5G40370.1	Glutaredoxin family protein	OsGrx_C2.1 - glutaredoxin subgroup I, expressed
LOC_Os02g40514	33.97	43.13	58.62	73.83	50.89	76.26	45.7	56.97	47.73	64.67	65.34	83.21	70.75	66.62	73.58	93.9	109.36	89.25	77.23	55.24	61.05	84.75	98.08	75.94	Group 1	0.565313	0.50272	0.470896	0.418606	AT2G20490.1	nucleolar RNA-binding Nop10p family protein	h/ACA ribonucleoprotein complex subunit 3, putative, expressed
LOC_Os02g40710	126.37	55.77	32.83	11.82	41.07	16.34	40.62	32.53	29.77	18.18	22.67	12.54	10.79	6.22	2.59	16.57	1.26	5.64	3.91	14.24	10.82	17.54	7.97	21.89	Group 2	-1.6303	-0.943675	0.258312	0.704074	AT4G13510.1	ammonium transporter 1;1	ammonium transporter protein, putative, expressed
LOC_Os02g40730	31.32	18.99	16.29	5.75	14.98	13.34	14.16	14.62	14.48	18.94	14.3	12.31	15.74	10.6	6.8	43.66	7.71	21.92	8.9	22.92	17.29	34.58	28.69	50.71	Group 2	-0.960437	0.0736031	1.1375	1.20957	AT4G13510.1	ammonium transporter 1;1	ammonium transporter protein, putative, expressed
LOC_Os02g41520	10.41	9.8	9.73	19.68	23.6	22.52	10.21	9.88	9.08	19.34	18.94	21.07	13.09	13.17	11.53	10.13	8.46	8.28	9.47	11.73	11.62	10.84	10.03	9.49	Group 3	1.12797	1.01752	-0.487246	-0.111345	AT5G18480.1	plant glycogenin-like starch initiation protein 6	glycosyl transferase 8 domain containing protein, putative, expressed
LOC_Os02g41630	4458.03	2748.52	1860.04	1879.58	1555.76	1353.11	2497.54	1697.41	1788.11	1429.22	1158.56	996.74	801	867.6	1042.71	917.06	862.46	870.5	1003.51	1036.73	936.45	1140.95	879.54	903.6	Group 4	-0.92096	-0.739053	-0.0329831	-0.0257137	AT2G37040.1	PHE ammonia lyase 1	phenylalanine ammonia-lyase, putative, expressed
LOC_Os02g41650	1046.82	521.34	392.72	162.91	218.92	202.27	416.22	296.13	426.83	169.86	147.35	174.78	177.93	191.97	231.63	196.31	168.2	201.56	194.65	237.7	203.1	239.89	172.21	191.32	Group 4	-1.74668	-1.21078	-0.0876112	-0.0746027	AT2G37040.1	PHE ammonia lyase 1	phenylalanine ammonia-lyase, putative, expressed
LOC_Os02g41670	10.74	24.31	64.26	15.09	32.93	64.22	35.05	20.24	45.57	26.78	23.38	49.76	9.88	16.5	16.97	3.36	3.94	9.18	8.34	13.18	17.54	3.73	4.43	7.64	Group 4	0.175658	-0.0133246	-1.3801	-1.28877	AT2G37040.1	PHE ammonia lyase 1	phenylalanine ammonia-lyase, putative, expressed
LOC_Os02g41780	13.93	17.49	35.47	7.32	2.95	13.59	14.65	23.93	24.4	4.99	10.98	11.04	17.34	22.12	19.35	23.97	19.77	16.01	28.41	30.27	18.48	24.17	21.8	22.32	Group 4	-1.47465	-1.21262	0.0232463	-0.175664	AT2G28315.1	Nucleotide/sugar transporter family protein	transporter-related, putative, expressed
LOC_Os02g41820	302.97	268.06	206.86	229.56	382.42	325.12	241.06	216.64	317.46	386.81	348.12	394.54	301.55	305.96	275.08	323.74	213.82	334.56	221.89	327.16	291.73	333.49	242.44	319.86	Group 3	0.268539	0.542886	-0.0172107	0.0914167	AT5G42300.1	ubiquitin-like protein 5	expressed protein
LOC_Os02g41860	136.89	181.86	189.84	61.43	58.48	77.8	163.71	156.11	161.55	90.91	91.76	75.16	79.69	86.41	78.44	98.87	77.13	93.81	77.84	94.03	80.46	97.71	89.18	94.35	Group 2	-1.36185	-0.900033	0.141643	0.156365	AT2G37170.1	plasma membrane intrinsic protein 2	aquaporin protein, putative, expressed
LOC_Os02g42220	30.06	26.19	25.07	10.13	8.31	7.52	20.56	20.6	19.1	5.46	4.58	4.73	20.18	20.11	20.23	22.3	16.22	16.67	20.81	23.98	20.72	21.08	17.29	21.59	Group 4	-1.63678	-2.00788	-0.131821	-0.127086	AT1G65730.1	YELLOW STRIPE like 7	transposon protein, putative, unclassified, expressed
LOC_Os02g42350	18.24	12.78	11.32	26.58	18.94	19.74	11.22	9.3	12.59	20.67	21.17	19.52	16.28	17.03	17.76	20.15	17.78	17.59	11.39	11.43	12.46	18.38	16.55	15.08	Group 1	0.620727	0.883389	0.120395	0.499779	AT5G22300.1	nitrilase 4	nitrilase, putative, expressed
LOC_Os02g42450	17.24	12.61	16.74	0.94	3.45	3.56	10.39	14.79	19.8	3.62	2.66	4.77	11.35	16.34	10.05	12.23	4.11	8.15	6.42	13.33	11.47	9.32	4.1	7.99	Group 4	-2.50681	-1.99713	-0.618341	-0.539695			RIPER1 - Ripening-related family protein precursor, expressed
LOC_Os02g42520	30.6	25.31	26.4	13.48	17.16	12.95	24.26	24.66	27.44	11.67	12.71	13.98	21.17	23.92	25.94	21.36	22.1	23.46	25.92	27.05	23.78	23.03	21.57	22.08	Group 4	-0.912599	-0.987071	-0.0856061	-0.201662	AT5G24760.1	GroES-like zinc-binding dehydrogenase family protein	dehydrogenase, putative, expressed
LOC_Os02g42890	50.15	32.7	29.71	10.7	14.01	11.74	32.74	27.87	34	12.84	13.03	14.4	33.82	37.36	30.92	34.61	20.83	24.46	31.26	38.87	34.83	31.4	24.05	29.59	Group 4	-1.61872	-1.22665	-0.352581	-0.302631	AT4G25570.1	Cytochrome b561/ferric reductase transmembrane protein family	cytochrome b561, putative, expressed
LOC_Os02g43360	49.17	44.22	28.67	287.35	357.46	294.25	31.34	20.78	31.23	422.09	397.65	354.1	54.97	74.09	44.65	24.3	10.82	20.83	36.87	61.33	57.62	27.86	18.67	23.53	Group 3	2.94043	3.81127	-1.62916	-1.15003	AT5G53560.1	cytochrome B5 isoform E	cytochrome b5-like Heme/Steroid binding domain containing protein, expressed
LOC_Os02g43410	36.01	227.09	202.99	4.31	16.05	19.84	184.81	100.13	117.88	31.71	23.89	26.61	56.72	62.03	35.61	37.45	9.9	28.04	26.31	97.2	70.16	43.64	21.29	28.79	Group 4	-3.52551	-2.28871	-1.03083	-1.04487	AT5G53550.2	YELLOW STRIPE like 3	transposon protein, putative, unclassified, expressed
LOC_Os02g43430	9.85	7.47	6.35	8.34	12.69	10.13	7.11	5.29	7.59	11.31	11.65	10.29	9.84	12.41	8.21	5.12	3.63	5.09	6.56	8.6	9.78	6.11	4.21	5.16	Group 3	0.392747	0.725825	-1.12182	-0.677043	AT5G47070.1	Protein kinase superfamily protein	protein kinase domain containing protein, expressed
LOC_Os02g43550	13.37	6.56	4.83	4.92	1.6	2.11	7.27	5.13	6.2	1.45	0.79	0.88	1.51	1.84	1.88	2.37	3.47	2.84	3.03	2.12	1.99	3.57	3.51	3.53	Group 2	-1.48819	-2.46632	0.705257	0.553598	AT5G07450.1	cyclin p4;3	cyclin, putative, expressed
LOC_Os02g43770	5.7	8.76	9.73	16.78	19.62	16.14	8.57	9.18	13.22	16.68	18.66	23.02	3.57	3.6	5.16	4.18	4.81	6.02	3.73	3.15	4.25	4.09	4.3	4.69	Group 1	1.10975	0.907813	0.276677	0.227253	AT3G60320.1	Protein of unknown function (DUF630 and DUF632)	DUF630/DUF632 domains containing protein, putative, expressed
LOC_Os02g44080	70.25	214.21	540.93	15.76	12.96	58	224.23	339.94	230.6	31.75	91.19	94.93	256.1	348.71	255.06	129.85	122.27	98.73	258.28	342.6	198.49	91.92	122.7	110.02	Group 4	-3.24602	-1.86568	-1.29252	-1.29911	AT5G47450.1	tonoplast intrinsic protein 2;3	aquaporin protein, putative, expressed
LOC_Os02g44108	4.53	17.52	17.9	7.89	7.63	21.32	15.2	16.59	10.62	7.31	21.72	12.96	28.33	27.43	23.8	114.99	90.25	62.27	30.42	31.1	27.28	54.75	88.97	58.96	Group 2	-0.116373	-0.014254	1.74566	1.18784	AT2G45110.1	expansin B4	expansin precursor, putative, expressed
LOC_Os02g44310	107.34	380.12	1346.85	137.73	75.36	424.54	519.42	786.63	503.33	210.09	229.4	258.67	760.17	895.57	555.24	599.37	566.19	434.26	698.81	857.94	498.25	472.01	431.84	378.72	Group 4	-1.52397	-1.37349	-0.466704	-0.679985	AT4G12520.1	Bifunctional inhibitor/lipid-transfer protein/seed storage 2S albumin superfamily protein	LTPL112 - Protease inhibitor/seed storage/LTP family protein precursor, expressed
LOC_Os02g44500	70.6	73.83	84.45	64.47	89.72	104.32	76.9	69.07	92.08	108.11	106.61	110.78	81.86	80.35	70.36	103.36	72.91	102.18	63.58	80.73	83.39	100.7	89.19	96.52	Group 1	0.175475	0.450905	0.259405	0.330558	AT4G11600.1	glutathione peroxidase 6	glutathione peroxidase, putative, expressed
LOC_Os02g44610	6.75	6.69	4.75	4.32	6.54	4.88	6.2	4.41	5.9	7.55	7.35	6.47	10.37	10.15	6.96	4.05	3.1	3.01	5.63	9.64	9.92	4.34	3.54	3.97	Group 4	-0.203391	0.366572	-1.40779	-1.06954	AT2G45910.1	U-box domain-containing protein kinase family protein	protein kinase, putative, expressed
LOC_Os02g44630	606.16	662	861.75	389.89	330.57	419.05	776.63	847.99	784.46	459.94	379.67	339.19	601.27	641.7	626.7	683.93	533.94	572.66	538.05	653.75	547.47	592.64	479.95	524.08	Group 4	-0.90219	-1.03099	-0.0623629	-0.123411	AT2G45960.2	plasma membrane intrinsic protein 1B	aquaporin protein, putative, expressed
LOC_Os02g44680	4.52	5.54	5.27	1.2	1.47	1.29	2.78	3.34	2.36	1.07	1.03	0.72	3.61	3.44	3.11	2.43	1.73	2	4.35	3.08	2.9	2.35	2.08	1.91	Group 4	-1.87539	-1.49432	-0.69889	-0.679703	AT5G03555.1	permease, cytosine/purines, uracil, thiamine, allantoin family protein	allantoin permease, putative, expressed
LOC_Os02g44730	27.38	23.19	26.01	2.97	1.14	2.57	15.78	22.9	21.15	2	1.32	0.7	10.87	10.5	8.92	8.1	4.13	5.32	8.37	12.09	12.74	5.96	3.86	7.14	Group 4	-3.46564	-3.79874	-0.776192	-0.955488	AT5G42210.1	Major facilitator superfamily protein	tetracycline transporter protein, putative, expressed
LOC_Os02g44870	129.19	149.53	142.41	187.7	378.08	283.13	163.81	136.75	204.26	285.3	339.52	328.23	126.12	115.05	103.78	155.37	114.25	156.89	97.38	137.5	125.85	104.44	113.04	148.77	Group 1	1.01079	0.916393	0.305994	0.0218919	AT1G20440.1	cold-regulated 47	dehydrin, putative, expressed
LOC_Os02g44880	22.4	30.39	28.21	25.72	57.72	64.52	25.22	18.41	25.45	38.07	43.62	58.73	7.66	8.65	11.49	7.42	8.56	14.83	6.87	9.03	13.17	7.61	8.97	16.7	Group 1	0.866802	1.02013	0.146295	0.192829	AT1G76240.1	Arabidopsis protein of unknown function (DUF241)	expressed protein
LOC_Os02g44940	38.98	54.38	52.96	36.94	24.7	37.13	50.42	57.35	64.52	36.85	30.27	31.54	17.9	22.31	23.41	32.27	36.59	32.67	21.73	22.6	20.33	34.96	34.45	29.06	Group 2	-0.565609	-0.802286	0.671456	0.604597	AT3G16570.1	rapid alkalinization factor 23	RALFL8 - Rapid ALkalinization Factor RALF family protein precursor, expressed
LOC_Os02g44990	2.04	4.47	2	8.46	15.59	10.79	6.53	3.48	3.79	9.72	11.35	19.03	1.27	1.41	1.86	0.68	0.68	0.84	0.89	1.3	1.62	0.4	0.32	0.79	Group 3	1.99385	1.51902	-0.938599	-1.19114	AT5G55150.1	Protein of unknown function (DUF295)	OsFBDUF13 - F-box and DUF domain containing protein, expressed
LOC_Os02g45010	18.1	26.54	17.46	37.68	27.38	23.83	30.63	25.46	23.43	51.51	43.58	41.29	10.63	12.22	13.89	16.1	18.8	17.01	14.45	11.29	15.38	20.12	18.96	16.58	Group 1	0.515336	0.775799	0.494576	0.433462	AT1G31050.1	basic helix-loop-helix (bHLH) DNA-binding superfamily protein	ethylene-responsive protein related, putative, expressed
LOC_Os02g45170	5.41	4.99	6.18	6.35	5.05	6.28	12.77	13.17	13.72	5.44	6.14	6.37	7.11	6.88	10.01	8.22	11.24	9.18	7.45	5.58	8.14	7.27	9.22	8.45	Group 2	0.0919859	-1.13145	0.252607	0.235877	AT1G64625.2	Serine/threonine-protein kinase WNK (With No Lysine)-related	helix-loop-helix DNA-binding protein, putative, expressed
LOC_Os02g45180	30.33	28.56	34.59	44.42	55.43	45.01	27.74	33.96	32.02	43	46.83	46.45	48.96	53.39	47.23	40.49	40.88	41.99	45.4	43.92	45.75	40.15	37.06	41.85	Group 3	0.630391	0.538812	-0.277429	-0.181361	AT1G01230.1	ORMDL family protein	ORM1, putative, expressed
LOC_Os02g45320	8.15	7.58	7.87	9.81	12.79	14.14	6.08	6.03	8.48	11.5	12.56	15.67	5.98	6.86	5.54	9.44	7.95	9.8	5.95	6.05	6.47	11.54	11.01	10.61	Group 1	0.630691	0.938599	0.556115	0.832809	AT3G61060.1	phloem protein 2-A13	OsFBX58 - F-box domain containing protein, expressed
LOC_Os02g45420	0.98	3.37	11.74	0.83	1.73	4.8	11.75	9.48	13.66	5.38	1.85	5.56	0.22	0.25	0.33	0.18	0.26	0.68	0.5	0.42	0.94	0.32	0.41	0.9	Group 4	-1.09276	-1.4245	0.345135	-0.147557	AT5G52020.1	Integrase-type DNA-binding superfamily protein	AP2 domain containing protein, expressed
LOC_Os02g45660	9.4	8.56	8.15	16.64	22.77	18.25	8.22	7.54	8.57	17	23.29	19.73	11.73	9.92	10.02	9.57	7.99	8.99	7.65	9.55	12.23	11.08	9.06	11.13	Group 3	1.13452	1.29246	-0.252248	0.0861777	AT1G63970.1	isoprenoid F	2-C-methyl-D-erythritol 2,4-cyclodiphosphate synthase, chloroplast precursor, putative, expressed
LOC_Os02g45760	5.5	6.35	5.2	11.44	9.85	9.84	3.2	3.25	4.61	11.55	11.2	9.14	4.38	3.87	3.46	2.24	2.49	2.03	2.78	2.59	3.01	2.37	2.26	2.66	Group 3	0.858497	1.50138	-0.767339	-0.191932	AT5G52510.1	SCARECROW-like 8	chitin-inducible gibberellin-responsive protein 2, putative, expressed
LOC_Os02g45890	9.2	12.6	15.72	2.34	2.16	4.72	8.63	10.97	12.42	2.58	2.98	1.94	7.03	8.8	6.93	8.29	6.44	6.74	10.88	14.56	8.27	10.37	7.13	6.85	Group 4	-1.99201	-2.05043	-0.0830141	-0.465967	AT5G07010.1	sulfotransferase 2A	sulfotransferase domain containing protein, expressed
LOC_Os02g45940	20.48	48.67	83.45	31.42	11.11	43.28	40.43	72.38	53.42	15.91	28.53	30.8	72.53	67.39	68.66	35.97	59.82	37.89	87.18	58.42	53.49	22.99	45.82	30.59	Group 4	-0.828598	-1.14047	-0.640726	-1.00022	AT5G59970.1	Histone superfamily protein	Core histone H2A/H2B/H3/H4 domain containing protein, putative, expressed
LOC_Os02g46030	1.98	1.97	2.04	2.92	5.78	4.29	1.38	1.38	1.84	5.18	6.04	4	1.9	1.86	1.92	2.35	1.77	1.95	0.81	1.27	1.32	1.4	1.14	1.54	Group 1	1.07692	1.66529	0.0908534	0.24731	AT5G17300.1	Homeodomain-like superfamily protein	MYB family transcription factor, putative, expressed
LOC_Os02g46190	0.38	0.59	0.64	3.41	2.03	2.02	1.03	0.63	0.45	3.86	4.75	1.52	0	0.34	0	0.55	0.73	0.33	0.77	0.78	0.22	0.75	1.09	0.91	Group 1	2.03953	2.12102	1.60768	0.563901	AT4G17670.1	Protein of unknown function (DUF581)	DUF581 domain containing protein, expressed
LOC_Os02g46340	1.52	1.23	1.54	16.22	27.29	28.31	1.2	1.24	2.49	14.84	15.06	18.94	2.24	3.61	2.2	0.7	1.2	0.76	1.42	2.69	1.8	1.25	1.36	1.25	Group 3	3.97383	3.23478	-1.49476	-0.574546	AT3G60220.1	TOXICOS EN LEVADURA 4	RING-H2 finger protein ATL3J, putative, expressed
LOC_Os02g46380	7.26	5.71	4.59	13.66	15.98	13.04	4.7	5.27	5.26	12.88	13.6	12.04	8.76	7.52	8.41	7.79	6.2	7.27	5.94	6.78	7.79	8.48	7.47	6.91	Group 3	1.26808	1.32081	-0.212325	0.153665	AT1G44750.1	purine permease 11	purine permease, putative, expressed
LOC_Os02g46460	11.4	17.61	10.51	13.4	7.96	8.52	14.59	11.06	10.7	6.05	3.77	3.34	42.5	44.74	83.28	53.02	63.59	68.42	53.72	33.26	56.16	55.49	47.56	50.24	Group 2	-0.399538	-1.44446	0.117464	0.0988314	AT1G32450.1	nitrate transporter 1.5	peptide transporter PTR2, putative, expressed
LOC_Os02g46690	0.79	1.78	2.01	15.46	6.98	6.43	0.94	2.06	3.02	7.95	8.3	6.59	0.49	0.81	0.72	0.55	1.08	0.78	0.57	0.56	0.86	0.49	0.78	0.73	Group 1	2.57608	1.86949	0.225067	0.018859	AT1G06630.1	F-box/RNI-like superfamily protein	OsFBD8 - F-box and FBD domain containing protein, expressed
LOC_Os02g46850	64.37	69.58	70.55	29.89	21	32.08	51.39	63.61	62.04	22.66	21.37	19.82	42.89	48.65	49.54	47.5	40.49	37.85	44.93	52.51	44.23	54.49	40.32	43.45	Group 4	-1.29824	-1.46714	-0.16454	-0.0351744	AT5G64410.1	oligopeptide transporter 4	oligopeptide transporter, putative, expressed
LOC_Os02g46860	11.71	15.24	13.29	3.46	4.08	5.03	7.94	9.03	8.21	4.73	2.83	2.43	6.29	7.61	5.55	7.5	4.48	3.77	5.21	11.48	7.89	11.16	4.08	7.86	Group 4	-1.65605	-1.30756	-0.298549	-0.087898	AT5G64410.1	oligopeptide transporter 4	oligopeptide transporter 4, putative, expressed
LOC_Os02g47090	7.79	10.53	7.76	19.87	17.98	16.49	8.62	5.33	8.24	23.51	19.97	18.11	3.76	4.05	4.45	1.4	0.72	2.08	3.57	5.01	4.61	3.08	2.34	2.65	Group 3	1.05159	1.45978	-1.48199	-0.68645	AT2G02040.1	peptide transporter 2	peptide transporter PTR2, putative, expressed
LOC_Os02g47110	17.12	16.01	14.51	22.22	24.36	19.58	13.26	12.02	16.98	24.47	24.91	24.91	11.39	14.02	10.75	10.75	7.57	10.82	9.24	12.18	12.77	11.23	11.59	11.22	Group 3	0.471039	0.808952	-0.308631	-0.00754681	AT5G17060.1	ADP-ribosylation factor B1B	ADP-ribosylation factor, putative, expressed
LOC_Os02g47190	4.48	6.3	7.71	9.92	8.41	9.29	7.76	6.13	5.56	6.42	13.65	9.57	6.83	4.98	5.77	16.16	17.89	15.2	6.39	6.24	7.83	9.9	20.33	12.43	Group 1	0.570316	0.600952	1.47083	1.04919	AT4G13640.1	Homeodomain-like superfamily protein	MYB family transcription factor, putative, expressed
LOC_Os02g47560	3.85	3.08	2.29	8.48	7.74	9.16	3.41	2.61	2.59	7.73	8.51	6.11	6.17	7.14	6.66	4.34	4.33	4.67	4.61	4.56	5.66	4.1	5.86	4.27	Group 3	1.43313	1.34601	-0.571157	-0.0584167	AT5G35970.1	P-loop containing nucleoside triphosphate hydrolases superfamily protein	DNA-binding protein, putative, expressed
LOC_Os02g47580	23.08	23.86	27.33	56.98	57.98	64.97	23.34	20.09	28.38	72.07	67.37	59.5	31.48	34.77	25.22	24.66	21.03	27.34	21.39	30.73	32.65	27.63	25.78	25.05	Group 3	1.27306	1.46618	-0.323226	-0.11154	AT3G50910.1		expressed protein
LOC_Os02g47650	13.52	8.08	6.15	16.97	23.95	24.18	5.84	4.83	6.31	17.83	17.15	19.91	12.39	13.47	8.8	7.97	4.29	8.4	7.49	10.01	10.39	7.32	5.8	7.31	Group 3	1.22129	1.67478	-0.736966	-0.443975	AT2G21620.1	Adenine nucleotide alpha hydrolases-like superfamily protein	universal stress protein domain containing protein, putative, expressed
LOC_Os02g47780	42.34	29.2	20.02	11.42	8.61	19.88	15.4	18.46	18.89	30.82	22.35	16.38	7.82	9.8	9.76	38.78	21.99	34.28	7.58	10.94	9.98	56.67	26.21	32.87	Group 2	-1.19117	0.396973	1.78372	2.01048	AT2G18360.1	alpha/beta-Hydrolases superfamily protein	hydrolase, alpha/beta fold family domain containing protein, expressed
LOC_Os02g47840	10.17	8.07	8.27	17.35	16.09	18.2	9.02	8.74	9.52	14.22	19.31	16.37	15.63	15.38	13.53	14.4	15.06	15.07	13.04	11.36	13.27	9.38	13.27	11.32	Group 3	0.954092	0.862732	0	-0.148715	AT5G14680.1	Adenine nucleotide alpha hydrolases-like superfamily protein	universal stress protein domain containing protein, putative, expressed
LOC_Os02g47880	18.87	32.87	45.6	24.36	14.72	27.12	39.46	48.8	37.45	23.41	20.77	17.32	29.47	30.79	28.81	38.57	31.84	29.48	33.69	38.3	27.89	34.99	33.99	33.84	Group 2	-0.553605	-1.02774	0.16502	0.0417338	AT3G27960.1	Tetratricopeptide repeat (TPR)-like superfamily protein	tetratricopeptide repeat domain containing protein, expressed
LOC_Os02g48080	56.93	37.44	31.57	21.17	21.35	15.68	33.33	34.52	39	13.96	13.1	13.58	26.68	27.07	34.75	25.78	24.9	27.27	36.46	34.01	34.57	34.78	28.78	34.67	Group 4	-1.10966	-1.38743	-0.182653	-0.0964279	AT4G21390.1	S-locus lectin protein kinase family protein	cysteine-rich receptor-like protein kinase 7 precursor, putative, expressed
LOC_Os02g48140	0.06	0.15	0.32	4.69	4.23	2.82	0.54	0.51	0.22	4.83	5.95	6.77	0.24	0.06	0.07	0.12	0.26	0.68	0.18	0.25	0.73	0.33	0.35	0.23	Group 3	3.8401	3.51631	1.03242	-0.292782	AT1G53540.1	HSP20-like chaperones superfamily protein	hsp20/alpha crystallin family protein, putative, expressed
LOC_Os02g48280	2.24	5.86	13.91	4.81	2.83	8.97	8.3	6.05	7.15	3.52	2.34	5.21	0.36	1.29	2.72	3.37	2.94	3.89	0.45	1.42	1.36	5.01	3.57	5.5	Group 2	-0.400227	-0.939758	1.16581	2.02124			expressed protein
LOC_Os02g48350	45.33	30.48	23.76	16.66	17.26	11.35	26.46	20.68	25.57	12.44	11.84	10.64	21.75	20.9	22.86	21.53	21.02	21.65	21.3	20.7	18.84	22.91	21.34	21.42	Group 4	-1.13197	-1.0513	-0.0292269	0.109694	AT3G51520.1	diacylglycerol acyltransferase family	diacylglycerol O-acyltransferase, putative, expressed
LOC_Os02g48360	6.99	28.56	54.32	9.47	4.61	14.37	29.34	48.76	17.26	4.64	14.42	14.66	44.11	43.3	31.72	30.83	44.75	35.37	65.87	40.88	37.44	15.09	38.16	27.02	Group 4	-1.64824	-1.49168	-0.10249	-0.842376	AT1G76550.1	Phosphofructokinase family protein	pyrophosphate--fructose 6-phosphate 1-phosphotransferase subunit alpha, putative, expressed
LOC_Os02g48390	36.66	148.4	185.42	42.58	33.6	74.36	137.88	120.03	147.29	58.73	58.96	59.49	98.38	125.64	95.84	91.49	85.19	91.3	76.39	149.28	114.91	113.83	80.84	65.34	Group 4	-1.29751	-1.19197	-0.255161	-0.389076	AT2G42910.1	Phosphoribosyltransferase family protein	phosphoribosyl transferase, putative, expressed
LOC_Os02g48450	4.13	11.15	11.3	4.88	4.09	6.09	8.99	12.93	11.55	4.45	4.63	2.68	6.77	8.72	10.05	10.13	7.07	6.44	8.11	9.64	8.95	9.41	6.8	10.35	Group 4	-0.807355	-1.48594	-0.109624	-0.00642627	AT4G35350.1	xylem cysteine peptidase 1	xylem cysteine proteinase 2 precursor, putative, expressed
LOC_Os02g48470	16.81	34.7	51.32	12.71	6.09	15.62	25.23	27.67	27.42	10.83	14.74	12.82	36.34	35.25	26.22	27.16	25.21	25.76	39.22	46.51	32.75	25.96	26.61	28.17	Group 4	-1.57118	-1.05916	-0.32248	-0.551642	AT4G35320.1		expressed protein
LOC_Os02g48850	0.09	0.19	0	2.38	3.42	3.27	0.03	0	0.01	2.69	1.7	2.38	0.9	0.96	0.69	0.8	0.58	0.49	0.5	0.76	1.07	0.17	0.38	0.35	Group 3	4.03747	4.29768	-0.399931	-1.1375	AT1G62420.1	Protein of unknown function (DUF506)	plant-specific domain TIGR01615 family protein, expressed
LOC_Os02g48870	30.74	58.89	112.19	10.59	15.98	27.18	58.04	77.85	91.73	26.49	18.04	23.63	63.68	88.13	68.64	45.78	35.08	36.93	49.97	95.76	79.63	58.53	33.46	27.88	Group 4	-1.90272	-1.73513	-0.902583	-0.908954	AT5G10770.1	Eukaryotic aspartyl protease family protein	aspartic proteinase nepenthesin-2 precursor, putative, expressed
LOC_Os02g48900	62.18	48.32	60.61	20.04	17.14	24.72	46.64	45.8	52	21.29	19.7	20.99	34.63	44.04	42.32	40.28	42.3	35.21	38.04	46.7	40.44	43.61	38.49	37.11	Group 4	-1.46278	-1.21642	-0.038696	-0.0703204	AT5G10770.1	Eukaryotic aspartyl protease family protein	aspartic proteinase nepenthesin-1 precursor, putative, expressed
LOC_Os02g49140	4.51	1.83	3.24	2.2	3.04	3.84	2.7	3.01	3.18	3.23	3.08	3.6	1.89	2.41	2.36	7.44	6.51	6.6	2.32	2.9	2	9.5	8.62	6.45	Group 2	-0.0719249	0.147296	1.58289	1.72368	AT2G22900.1	Galactosyl transferase GMA12/MNN10 family protein	glycosyltransferase, putative, expressed
LOC_Os02g49320	45.72	51.3	48.35	52.21	57.8	66.68	45.91	42.35	47.08	73.73	70.01	68.41	62.28	60.74	50.78	71.35	57.51	66.58	54.2	61.91	62.08	69	62.2	69.68	Group 1	0.280947	0.647515	0.16893	0.172563	AT4G26620.1	Sucrase/ferredoxin-like family protein	sucrase-related, putative, expressed
LOC_Os02g49440	19.29	13.13	13.52	9	5.59	6.74	10.4	14.79	13.7	5.19	3.68	4.67	5.61	7.92	8.62	7.74	6.16	5.91	9.5	9.01	9.04	9.3	7.33	7.36	Group 4	-1.0958	-1.50342	-0.156726	-0.196203	AT5G60850.1	OBF binding protein 4	dof zinc finger domain containing protein, putative, expressed
LOC_Os02g49520	5.74	6.9	7.33	5.35	3.75	6.88	6.22	6.82	5.9	6.06	5.1	2.95	4.66	5.04	6.44	13.54	9.62	12.18	5.59	5.86	6.11	18.6	11.25	12.89	Group 2	-0.316071	-0.41729	1.11629	1.27009	AT1G68940.1	Armadillo/beta-catenin-like repeat family protein	armadillo/beta-catenin repeat family protein, putative, expressed
LOC_Os02g49720	4.24	3.11	1.53	32.48	19.84	22.53	4	2.31	2.5	23.15	14.35	15.89	2.33	2.98	3.13	3.46	2.42	3.52	2.69	2.68	2.69	6.19	4.08	4.62	Group 1	3.03321	2.55782	0.150515	0.864053	AT1G23800.1	aldehyde dehydrogenase 2B7	aldehyde dehydrogenase, putative, expressed
LOC_Os02g50174	60.8	61.8	54.23	34.16	23.49	26.89	50.23	48.94	51.54	25.99	20.67	18.59	56.49	55.68	53.7	33.25	29.59	30.83	48.84	52.99	52.31	39.79	29.96	40.12	Group 4	-1.06215	-1.20407	-0.822541	-0.487053	AT1G70680.1	Caleosin-related family protein	caleosin related protein, putative, expressed
LOC_Os02g50240	462.39	511.01	616.89	301.78	294.22	307.89	401.93	478.35	472.94	279.57	281.68	248.24	667.51	685.54	600.61	573.17	512.06	518.26	658.48	797.45	660.33	536.28	508.04	541.16	Group 4	-0.814857	-0.741086	-0.284934	-0.416538	AT5G16570.1	glutamine synthetase 1;4	glutamine synthetase, catalytic domain containing protein, expressed
LOC_Os02g50374	1.62	4.1	9.67	2.83	5.61	9.68	3	3.06	6.27	10.66	8.12	9.35	1.19	0.96	1.52	0.63	0.84	0.53	0.77	1.46	1.55	0.33	0.66	0.84	Group 3	0.231428	1.17107	-0.777608	-0.937716			expressed protein
LOC_Os02g50390	1.65	2.62	3.11	1.12	8.54	8.44	2.45	1.46	2.27	5.38	7.41	15.51	3.13	5.64	3.23	1.2	0.69	1.47	2.12	4.2	4.56	1.09	1.32	0	Group 3	1.25974	2.14144	-1.74874	-2.05118			expressed protein
LOC_Os02g50450	0	0	0.05	0	1.79	0.92	0.33	0	0	1.29	1.65	2.88	8.59	13.32	4.96	0.88	0.14	1.15	2.33	6.11	4.69	0	0.24	0.3	Group 3	3.05889	3.28011	-3.46582	-4			hypothetical protein
LOC_Os02g50460	0.45	0.12	0.35	3.69	4.96	5.33	0.66	0.14	0.32	5.43	5.17	6.61	1.99	2.27	1.83	0.69	0.57	0.9	1.33	2.12	1.34	0.79	0.67	0.29	Group 3	3.53727	3.63524	-1.37716	-1.30087	AT1G66160.1	CYS, MET, PRO, and GLY protein 1	immediate-early fungal elicitor protein CMPG1, putative, expressed
LOC_Os02g50470	3.65	3.66	3.04	3.65	4.29	3.37	2.97	3.17	3.18	4.93	4.29	4.93	7.69	7.27	6.39	1.71	2.08	2.24	6.88	4.62	5.23	2.19	2.22	1.51	Group 3	0.124515	0.58646	-1.77476	-1.45372			expressed protein
LOC_Os02g50710	35.63	28.94	35.13	113	183.11	142.28	31.48	22.79	34.34	132.6	126.4	128.02	20.8	24.33	19.58	8.24	9.3	11.86	7.19	13.67	14.5	7.02	7.97	11.12	Group 3	2.13335	2.12298	-1.1302	-0.434173	AT1G19020.1		expressed protein
LOC_Os02g50730	16.99	20.94	23.15	29.4	49.82	47.75	15.27	13.37	20.53	36.4	40.48	53.68	6.32	6.44	6.57	3.02	3.52	5.78	2.46	4.21	4.88	2.64	2.36	3.68	Group 3	1.05194	1.4034	-0.638901	-0.401707	AT1G70170.1	matrix metalloproteinase	metalloendoproteinase 1 precursor, putative, expressed
LOC_Os02g50960	11.84	22.06	37.85	69.87	42.43	56.19	29.3	35.1	24.16	46.67	41.33	43.08	25.88	28.13	26.97	46.15	45.24	42.45	36.91	27.45	24.98	54.64	52.03	46.89	Group 1	1.22787	0.564359	0.722837	0.779497	AT1G73590.1	Auxin efflux carrier family protein	auxin efflux carrier component, putative, expressed
LOC_Os02g51110	952.63	1220.93	741.78	382	481.35	350.29	1142.27	917.89	993.66	552.46	365.48	322.86	361.87	290.64	308.14	241.79	198.33	271.61	356.59	416.43	436.06	320.7	351.26	353.31	Group 4	-1.2641	-1.29914	-0.432559	-0.23784	AT5G37820.1	NOD26-like intrinsic protein 4;2	aquaporin protein, putative, expressed
LOC_Os02g51320	1.28	4.15	5.84	14.24	4.87	7.89	2.63	4.35	2.02	10.24	15.26	7.03	5.33	3.59	3.42	16.43	22.1	20.56	8.94	4.04	4.79	8.65	23.44	15.66	Group 1	1.23727	1.81927	2.23019	1.41204	AT1G26945.1	basic helix-loop-helix (bHLH) DNA-binding superfamily protein	helix-loop-helix DNA-binding domain containing protein, expressed
LOC_Os02g51350	27.14	41.06	46.76	60.16	91.09	83.96	34.7	38.3	54.64	70.47	77.35	84.57	34.46	38.52	33.79	35.69	28.3	39.52	23.21	32.9	29.37	30.2	29.21	31.9	Group 3	1.03084	0.862767	-0.044331	0.0951894	AT1G14330.1	Galactose oxidase/kelch repeat superfamily protein	OsFBK10 - F-box domain and kelch repeat containing protein, expressed
LOC_Os02g51440	0.06	0.64	0.1	12.12	19.42	21.91	0.15	0.24	0.14	8.48	12.59	12.78	0.14	0	0.05	0	0	0	0	0.11	0	0.05	0	0	Group 3	5.5979	5.34493	-0.678072	-0.222392	AT5G09360.1	laccase 14	laccase precursor protein, putative, expressed
LOC_Os02g51620	4.83	11.2	17.41	6.65	3.59	12.83	16.68	19.34	17.09	7.74	9.63	10.26	11.09	14.58	12.69	32.67	29.57	28.58	15.89	17.66	12.91	46.66	34.37	31.73	Group 2	-0.53023	-0.935024	1.23639	1.27356	AT1G78060.1	Glycosyl hydrolase family protein	glycosyl hydrolase family 3 protein, putative, expressed
LOC_Os02g51670	437.17	263.98	139.36	220.52	193.72	98.17	292.76	200.44	166.31	151.33	97.86	80.07	165.15	156.96	201.49	170.05	162.35	160.14	191.67	172.37	190.78	195.61	157.67	167.89	Group 4	-0.713665	-1.00144	-0.0881446	-0.0902431	AT1G78080.1	related to AP2 4	ethylene-responsive transcription factor, putative, expressed
LOC_Os02g51890	8.54	12.07	11.15	9.75	11.26	9.3	16.71	13.07	13.08	12.94	11.49	11.08	11.19	10.84	10.61	3.64	3.97	4.84	7.12	9.28	8.9	3.74	4.13	3.76	Group 4	-0.0676927	-0.268261	-1.36934	-1.09978	AT1G76460.1	RNA-binding (RRM/RBD/RNP motifs) family protein	RNA recognition motif containing protein, putative, expressed
LOC_Os02g51930	10.09	5.08	1.24	47.3	108.4	98.84	8.14	1.78	5.07	97.19	105.06	109.25	32.16	26.58	23.48	13.31	6.25	11.33	8.88	12.8	12.9	10.8	9.32	10.01	Group 3	3.93086	4.3518	-1.40337	-0.196371	AT1G22400.1	UDP-Glycosyltransferase superfamily protein	cytokinin-O-glucosyltransferase 2, putative, expressed
LOC_Os02g52000	6.96	11.17	24.94	59.38	14.59	40.12	16.74	14.21	21.02	40.08	49.02	47.67	6.31	7.18	9.61	13.36	15.71	17.73	7.8	5.92	8.88	8.91	19.59	19.28	Group 1	1.39886	1.39113	1.00922	1.07102	AT4G08950.1	Phosphate-responsive 1 family protein	phosphate-induced protein 1 conserved region domain containing protein, expressed
LOC_Os02g52010	7.95	22.01	56.46	72.14	46.55	81.72	30.69	48.98	74.46	85.97	105.57	140.49	18.39	25.81	20.64	20.22	17.66	21.81	7.69	8.64	13.15	8.63	9	13.61	Group 3	1.21044	1.10561	-0.11836	0.081897	AT4G08950.1	Phosphate-responsive 1 family protein	phosphate-induced protein 1 conserved region domain containing protein, expressed
LOC_Os02g52150	21.53	23.25	20.33	136.93	193.7	188.58	20.21	21.77	17.04	171.88	155.53	187.77	38.96	41.66	26.87	29.15	19.76	22.5	25.81	41.88	30.39	22.14	21.43	17.83	Group 3	2.98913	3.1196	-0.588178	-0.672714	AT5G51440.1	HSP20-like chaperones superfamily protein	heat shock 22 kDa protein, mitochondrial precursor, putative, expressed
LOC_Os02g52170	2.39	5.23	8.08	8.62	13.47	15.78	4.56	3.3	7.65	9.68	10.66	19.34	5.63	8.08	7.56	2.2	3.7	4.21	2.34	4.55	6.37	2.24	3.23	4.81	Group 3	1.25489	1.33772	-1.05106	-0.356655			expressed protein
LOC_Os02g52180	5.61	4.67	4.54	2.27	1.22	1.82	4.52	4.55	7.38	1.1	1.39	1.51	4.68	4.61	7.83	5.84	6.04	6.83	7.72	6.12	6.67	8.12	6.69	6.72	Group 2	-1.43039	-1.96425	0.125945	0.0690028	AT1G72230.1	Cupredoxin superfamily protein	plastocyanin-like domain containing protein, putative, expressed
LOC_Os02g52190	10.02	8.63	10.74	3.35	3.13	6.43	9.42	10.27	8.96	3.45	3.96	3.11	11.47	14.12	11.05	15.97	11.17	9.65	11.42	11.56	11.16	12.61	8.51	9.76	Group 4	-1.16665	-1.41853	0.00584798	-0.143927	AT1G72210.1	basic helix-loop-helix (bHLH) DNA-binding superfamily protein	helix-loop-helix DNA-binding protein, putative, expressed
LOC_Os02g52450	0.5	0.58	1.83	0.48	0.72	2.07	0.73	1.35	1.25	1.04	1.19	1.27	0.89	1.26	1.06	4.85	3.23	2.92	0.89	1.08	0.9	6.26	4.36	4.44	Group 1	0.153351	0.0698214	1.68806	2.27208	AT5G16450.2	Ribonuclease E inhibitor RraA/Dimethylmenaquinone methyltransferase	regulator of ribonuclease, putative, expressed
LOC_Os02g52540	0.86	1.49	0.36	12.06	14.93	10.17	1.1	1.47	1.01	5.87	11.91	7.94	0.83	0.9	0.32	0.75	0.15	0.47	0.22	0.73	0.52	0.49	0.26	0.35	Group 3	3.6427	2.74866	-0.478047	-0.359081	AT2G43290.1	Calcium-binding EF-hand family protein	EF hand family protein, putative, expressed
LOC_Os02g52550	17.72	25.01	40.41	17.06	11.29	19	23.97	31.02	28.86	16.41	17.9	16.89	42.36	47.41	37.58	21.44	21.78	21.59	49.68	56.7	44.73	22.8	21.48	21.09	Group 4	-0.808393	-0.708111	-0.971464	-1.20515	AT5G35525.1	PLAC8 family protein	uncharacterized Cys-rich domain containing protein, putative, expressed
LOC_Os02g52670	0.54	2.26	7.6	11.06	17.75	15.75	7.05	4.69	10.37	11.15	9.98	15.83	0.07	0.08	0.53	0	0.4	1.27	0.18	0.11	0.4	0.17	0.37	1.47	Group 1	2.06615	0.733485	1	1.22239	AT2G33710.2	Integrase-type DNA-binding superfamily protein	AP2 domain containing protein, expressed
LOC_Os02g52770	85.16	93.04	81.64	62.38	49.89	55.5	76.67	79.17	94.45	57.92	40.62	43.81	68.91	83.11	86.07	54.94	57.1	60.62	59.15	65.12	67.32	48.25	44.54	49.53	Group 4	-0.630256	-0.812849	-0.462908	-0.428028	AT4G33985.1	Protein of unknown function (DUF1685)	expressed protein
LOC_Os02g53040	25.37	27.68	28.87	60.32	59.72	73.09	28.55	23.26	29.16	66.81	69.49	71.68	26.51	29.6	25.32	18.21	15.36	17.2	17.92	21.44	20.06	16.87	16.21	17.77	Group 3	1.23415	1.3578	-0.678496	-0.223721	AT4G08500.1	MAPK/ERK kinase kinase 1	STE_MEKK_ste11_MAP3K.11 - STE kinases include homologs to sterile 7, sterile 11 and sterile 20 from yeast, expressed
LOC_Os02g53130	0	0.52	0.78	19.74	12.92	16.42	0.52	0.33	0.89	18.29	27.32	21.32	12.45	12.1	16.71	35.91	21.63	35.27	18.56	19.3	17.5	28.86	34.87	55.35	Group 1	4.95683	5.04246	1.16424	1.10099	AT1G77760.1	nitrate reductase 1	nitrate reductase, putative, expressed
LOC_Os02g53250	3.89	4.93	4.89	10.49	13.48	17.37	4.99	6.13	5.57	33.91	20.72	31.61	2.28	2.32	3.13	1.04	0.54	1.2	0.36	2.62	2.9	0.42	0.28	0.41	Group 3	1.57151	2.34715	-1.37959	-2.13191			expressed protein
LOC_Os02g53380	2.22	1.98	0.99	5.17	10.06	3.08	4.36	1.64	2.08	5.92	5.75	7.59	4.89	4.21	6.59	3.44	4.76	5.78	4.49	4.61	4.72	5.03	3.8	4.15	Group 3	1.76042	1.22461	-0.163174	-0.0884204	AT5G06700.1	Plant protein of unknown function (DUF828)	expressed protein
LOC_Os02g53410	9.96	13.55	11.7	38.08	54.23	64.6	10.82	14.71	18.25	51.71	57.95	90.41	17.35	18.43	18.3	6.12	4.22	5.67	6.12	11.95	11.17	4.01	3.92	5.9	Group 3	2.1459	2.1848	-1.7367	-1.0644	AT2G31945.1		expressed protein
LOC_Os02g53620	54.04	56.25	39.21	14.1	14.58	14.47	31.65	23.62	30.81	11.13	8.5	7.72	17.56	13.56	16.64	18.15	12.18	17.84	17.87	18.79	20.96	19.83	17.23	18.77	Group 4	-1.78585	-1.64273	0.012553	-0.0447913	AT1G54160.1	nuclear factor Y, subunit A5	nuclear transcription factor Y subunit, putative, expressed
LOC_Os02g53870	5.48	7.71	6.56	18.66	11.84	19.4	5.44	4.22	7	22.84	19.62	17.84	13.27	17.81	11.63	17.86	14.75	19.38	10.56	14.79	14.76	17.69	18.14	21.77	Group 1	1.32538	1.83803	0.282534	0.518851			expressed protein
LOC_Os02g53880	2.55	23.39	20.33	0.93	1.27	2.49	13.67	7.85	13.24	4.85	2.98	3.26	3.07	4.19	4.16	3.57	1.93	3.93	2.23	5.29	5.08	4.12	2.82	2.31	Group 4	-3.2258	-1.62501	-0.266729	-0.43531			expressed protein
LOC_Os02g54050	0.1	0.24	0.54	3.86	6.29	4.28	0.85	0.15	0.61	3.5	3.26	4.91	0	0	0.08	0	0	0	0	0	0.05	0	0.06	0	Group 3	3.65418	2.66297	-0.378512	0	AT1G74930.1	Integrase-type DNA-binding superfamily protein	ethylene-responsive transcription factor, putative, expressed
LOC_Os02g54140	5.88	4.3	3.17	82.05	99.26	93.21	2.65	1.74	1.35	61.54	61.85	72.89	1.65	1.09	1.79	4.41	3.9	4.22	0.68	0.6	0.82	2.19	2.86	2.26	Group 1	4.33157	5.02689	1.41055	1.66676	AT1G54050.1	HSP20-like chaperones superfamily protein	hsp20/alpha crystallin family protein, putative, expressed
LOC_Os02g54150	31.31	24.88	21.57	15.29	15.14	12.96	25.09	21.83	25.36	12.74	11.71	10.61	18.37	16.65	19.51	18.26	18.54	17.92	16.17	16.87	16.92	18.93	18.3	19.63	Group 2	-0.837611	-1.03685	0.00472757	0.186387	AT3G43220.1	Phosphoinositide phosphatase family protein	SAC domain containing protein, putative, expressed
LOC_Os02g54180	54.84	41.75	34.46	18.91	33.33	22.43	52.11	49.73	59.53	30.95	21.41	28.31	24.48	29.6	25.2	37.42	22.66	37.77	30.58	38.03	34.8	41.94	30.76	41.47	Group 2	-0.808921	-0.997593	0.302548	0.142162	AT3G14280.1		expressed protein
LOC_Os02g54520	11.18	17.11	10.16	16.69	26.62	21.4	14.56	11.04	14.71	23.4	24.84	22.27	5.96	5.28	5.47	5.2	4.67	5.16	4.69	5.81	6.44	6.11	6.31	7	Group 3	0.746093	0.801559	-0.150025	0.192331	AT5G57620.1	myb domain protein 36	MYB family transcription factor, putative, expressed
LOC_Os02g54600	22.41	24.29	19.9	29.32	41.36	31.37	19.32	15.04	20.95	25.88	27.75	31.2	10.6	11.67	11.55	7.43	9.17	9.29	10.68	10.3	12.02	6.43	10	9.78	Group 3	0.613151	0.614233	-0.381179	-0.328441	AT1G51660.1	mitogen-activated protein kinase kinase 4	STE_MEK_ste7_MAP2K.5 - STE kinases include homologs to sterile 7, sterile 11 and sterile 20 from yeast, expressed
LOC_Os02g54730	12.76	24.74	45.74	9.74	6.6	14.79	29.32	33.11	39.92	11.2	18.56	19.2	30.51	32.62	28.05	19.9	20.63	21.58	21.57	47.22	30.41	26.05	21.82	18.26	Group 4	-1.40952	-1.05939	-0.551753	-0.582789	AT2G41190.1	Transmembrane amino acid transporter family protein	transmembrane amino acid transporter protein, putative, expressed
LOC_Os02g54880	47.12	91.4	76.35	166.98	247.41	188.33	65.61	82.03	73.4	318.8	236.86	235.6	13.87	12.95	9.89	8.67	3.54	7.74	7.08	16.7	9.59	20.99	11.86	11.39	Group 3	1.48682	1.83842	-0.870383	0.40439	AT4G28060.1	Cytochrome c oxidase, subunit Vib family protein	cytochrome c oxidase subunit, putative, expressed
LOC_Os02g55134	2.5	3.15	3.06	12.7	11.13	13.56	3.16	4.2	3.47	14.56	12.73	15.39	9.92	8.51	4.96	7.68	9.92	9.29	7.4	8.53	8.3	9.91	9.77	8.84	Group 1	2.0658	1.94955	0.197658	0.232436	AT3G15352.1	cytochrome c oxidase 17	cytochrome c oxidase copper chaperone, putative, expressed
LOC_Os02g55580	0	0.18	1.37	2.12	1.01	0.8	0.69	1.07	0.24	4.4	1.87	0.66	1.47	3.17	2.26	18.73	9.05	6.1	3.46	2.9	1.76	33.99	20.31	13.99	Group 1	1.18536	1.66496	2.24666	3.02418			hypothetical protein
LOC_Os02g55610	11.88	7.27	5.2	40.91	22.66	12.32	8.42	10.21	9.41	27.35	12.6	10.35	3.88	3.92	4.52	4.74	5.93	6.28	3.02	3.24	5.09	5.97	4.28	4.8	Group 1	1.62762	0.836074	0.453173	0.400087	AT5G11090.1	serine-rich protein-related	serine-rich protein, putative, expressed
LOC_Os02g55890	124.29	136.47	84.85	1230.86	1317.84	961.79	135.4	128.92	125.3	1562.5	1548.78	1200.88	36.96	37.58	40.43	28.53	20.28	28.17	38.2	42.97	36.64	72.24	47.96	48.71	Group 3	3.34336	3.4673	-0.576725	0.518598	AT1G15690.1	Inorganic H pyrophosphatase family protein	inorganic H+ pyrophosphatase, putative, expressed
LOC_Os02g55900	0.02	0.06	0	6.13	4.11	1.71	0	0	0	4.47	4.39	3.08	0	0	0	0	0.12	0	0	0	0	0	0.03	0.12	Group 1	4.97199	5.3505	0.485427	0.584963			expressed protein
LOC_Os02g55910	24.81	26.13	31.53	16.06	16.45	15.85	28.5	24.71	30.06	14.44	11.6	13.27	14.86	15.61	13.57	14.02	12.65	13.38	16.61	18.08	17.01	17.94	15.46	18.11	Group 4	-0.766372	-1.07766	-0.13604	-0.00500357	AT5G20410.1	monogalactosyldiacylglycerol synthase 2	monogalactosyldiacylglycerol synthase, putative, expressed
LOC_Os02g56120	1.21	2.99	3.27	72.73	36.39	34.9	3.61	2.76	1.38	53.86	36.31	31.79	2.9	3	3.13	28.97	21.94	22.17	5.86	3.88	4.88	31.75	38.31	32.17	Group 1	4.21531	3.9265	2.97544	2.78183	AT3G23030.1	indole-3-acetic acid inducible 2	OsIAA9 - Auxin-responsive Aux/IAA gene family member, expressed
LOC_Os02g56300	22.05	24.13	24.27	39.88	51.64	40.83	22.73	24.02	24.06	44.51	51.49	49.71	34	34.78	29.97	29.21	25.59	28.25	26.89	28.52	28.04	29.18	30.42	30.02	Group 3	0.906809	1.03815	-0.248857	0.102701	AT4G36480.1	long-chain base1	aminotransferase, classes I and II, domain containing protein, expressed
LOC_Os02g56334	0.78	1.16	1.03	1.43	4.48	4.31	0.85	0.74	0.71	3.08	4.96	5.23	1.58	1.91	1.12	0.49	0.69	0.36	0.43	0.8	1.33	0.37	0.31	0.96	Group 3	1.68714	2.37724	-1.41799	-0.547488			OsWAK18b - OsWAK short gene, expressed
LOC_Os02g56370	4.84	11.82	14.54	3.66	4.74	7.61	10.69	8.51	10.59	7.3	4.63	5.69	14.24	13.28	10.07	6.76	3.85	6.39	13.82	18.97	13.62	7.59	7.06	7.6	Group 4	-0.948711	-0.748519	-1.13021	-1.04996	AT1G21230.1	wall associated kinase 5	OsWAK20 - OsWAK receptor-like protein kinase, expressed
LOC_Os02g56380	0.3	0.63	2.13	1.5	2.57	4.58	1.51	0.86	1.56	2.26	2.21	3.8	3.17	4.83	4.72	1	1.18	1.57	4.01	4.69	6.24	1.05	1.34	1.54	Group 3	1.41181	1.02032	-1.68474	-1.84913	AT1G21240.1	wall associated kinase 3	OsWAK21 - OsWAK receptor-like cytoplasmic kinase OsWAK-RLCK, expressed
LOC_Os02g56460	0	0.16	0.69	38.98	34.84	8.15	0.05	0.1	0	9.13	14.69	14.27	0.28	0.23	0	0	0.42	0.1	0	0.12	0	2.21	0.57	0.62	Group 3	6.17309	6.41504	0	3.13516	AT1G15950.1	cinnamoyl coa reductase 1	dehydrogenase, putative, expressed
LOC_Os02g56600	12.94	25.71	19.05	2.92	3.62	3.31	15.78	15.76	17.07	4.58	3.12	4.27	6.68	6.22	4.79	4.54	2.51	3.86	3.32	6.47	6.76	4.46	2.42	5.15	Group 4	-2.51575	-1.9947	-0.681924	-0.451432	AT4G28530.1	NAC domain containing protein 74	no apical meristem protein, putative, expressed
LOC_Os02g56680	0	0	0.41	17.71	23.33	3.92	0	0	0	2.58	6.98	7.53	0.08	0.15	0	0.84	0.54	0.89	0	0	0	2.13	0.5	0.75	Group 1	5.97441	5.85798	2.25634	3.60881	AT1G15950.1	cinnamoyl coa reductase 1	dehydrogenase, putative, expressed
LOC_Os02g56700	0	0.09	0.29	29.93	13.94	21.61	0.22	0	0	11.35	16.61	10.34	1.19	0.61	0.19	1.04	2.38	0.91	1.94	1.2	4.07	1.26	3.19	2.81	Group 1	6.57513	6.24233	1.01886	0.00573637	AT1G15950.1	cinnamoyl coa reductase 1	dehydrogenase, putative, expressed
LOC_Os02g56770	11.47	5.99	6.41	6.19	3.45	7.53	5.32	3.32	3.92	10.86	6.73	4.16	0	3.59	1.8	9.14	5.24	10.83	1.57	3.48	3.46	18.2	6.5	11.83	Group 2	-0.467284	0.780133	2.16146	2.06242	AT1G80110.1	phloem protein 2-B11	OsFBX67 - F-box domain containing protein, expressed
LOC_Os02g56820	3.04	3.52	3.48	23.45	19.24	14.56	3.42	3.94	3.62	21.21	16.83	14.77	1.71	2.67	2.92	2.6	2.47	3.46	3.61	2.23	3.07	3.69	4.81	4.14	Group 1	2.47493	2.23494	0.216679	0.489449	AT2G02230.1	phloem protein 2-B1	OsFBX69 - F-box domain containing protein, expressed
LOC_Os02g56850	56.25	57.67	56.09	81.64	123.67	125.86	52.74	54.84	50.95	143.35	149.8	138.91	157.92	146.74	118.71	114.95	66.97	96.96	80.07	110.03	114.68	100.42	88.16	107.14	Group 3	0.960715	1.44484	-0.601711	-0.0434944	AT3G24170.2	glutathione-disulfide reductase	glutathione reductase, putative, expressed
LOC_Os02g56900	73.63	86.8	92.76	78.35	135.96	120.84	78.89	66.71	82.34	114.59	114.51	122.6	44.57	53.03	45.78	43.06	39.48	46.42	40.28	44.49	46.38	35.42	39.56	42.2	Group 3	0.404026	0.624983	-0.152371	-0.162209	AT3G07090.1	PPPDE putative thiol peptidase family protein	thioredoxin family protein, putative, expressed
LOC_Os02g57250	13.37	16.34	19.29	36.62	29.84	29.32	21.77	19.56	14.99	28.29	23.63	28.61	14.88	17.81	20.51	44.53	39.38	39.75	23.92	19.72	21.28	45.91	45.69	43.51	Group 1	0.963091	0.512891	1.21253	1.05405	AT2G33310.1	auxin-induced protein 13	OsIAA10 - Auxin-responsive Aux/IAA gene family member, expressed
LOC_Os02g57260	168.63	155.42	132.64	142.34	195.92	211.14	146.88	119.48	129.77	270.41	258.61	222.97	207.99	205.18	159.22	171.54	97.88	133.11	109.42	194.21	181.49	159.46	123.57	152.52	Group 3	0.266456	0.92424	-0.507573	-0.155465	AT2G33150.1	peroxisomal 3-ketoacyl-CoA thiolase 3	3-ketoacyl-CoA thiolase, peroxisomal precursor, putative, expressed
LOC_Os02g57290	5.35	4.63	6.5	2.26	1.94	1.28	5.58	5.26	5.1	1.21	0.91	1.08	2.94	2.87	3.03	3	3.99	3.41	2.82	2.59	3.29	4.48	3.61	3.72	Group 2	-1.53425	-2.20912	0.227115	0.429393	AT1G31800.1	cytochrome P450, family 97, subfamily A, polypeptide 3	cytochrome P450, putative, expressed
LOC_Os02g57350	4.15	10.05	18.67	11.86	6.28	21.55	10.85	10.17	9.83	10.04	11.69	18.3	13.11	14.87	16.97	5.07	13.31	10.07	13.35	12.41	17.77	4.06	8.39	9.47	Group 3	0.269325	0.372727	-0.654539	-0.981359	AT5G50740.3	Heavy metal transport/detoxification superfamily protein	expressed protein
LOC_Os02g57410	19.93	18.52	18.67	38.06	42.23	35.94	17.73	17.3	19.38	34.11	37.74	37.29	30.76	30.27	31.67	26.64	25.11	28.84	26.67	27.35	28.15	26.62	24.78	27.93	Group 3	1.02095	1	-0.201448	-0.0507385	AT5G04250.1	Cysteine proteinases superfamily protein	OTU-like cysteine protease family protein, putative, expressed
LOC_Os02g57440	12.42	6.84	4.66	12.84	18.92	15.27	10.54	7.19	5.05	17.19	13.12	15.03	4.96	4.34	5.4	5.05	4.19	3.87	4.9	5.16	5.18	4.87	4.66	4.98	Group 3	0.967457	0.98209	-0.161653	-0.0684411	AT3G57120.1	Protein kinase superfamily protein	LYK8, putative, expressed
LOC_Os02g57620	11.74	10.16	13.89	2.24	3.52	4.31	11.21	12.21	10.69	2.15	4.29	3.57	12.08	12.32	10.66	14.47	11.5	10.63	13	18.03	13.1	17.06	12.11	14.55	Group 4	-1.79779	-1.73738	0.0610946	-0.0137028	AT1G02260.1	Divalent ion symporter	Citrate transporter protein, putative, expressed
LOC_Os02g57700	3.01	3.04	1.38	7.55	7.69	7.42	2.73	1.68	1.68	10.93	10.37	8.54	3.48	2.31	2.81	3.49	1.68	3.93	1.68	2.26	2.84	3.46	3.22	3.88	Group 1	1.56809	2.23683	0.0803016	0.617203	AT2G45910.1	U-box domain-containing protein kinase family protein	protein kinase, putative, expressed
LOC_Os02g58020	36.3	36.33	38.03	45.36	46.98	51.53	34.82	37.6	31.84	50.99	54.46	51.55	59.67	52.59	49.67	66.41	58.73	63.41	49.98	51.66	50.66	65.41	62.68	64.76	Group 1	0.377701	0.589234	0.219111	0.339797	AT1G64550.1	general control non-repressible 3	ABC transporter, ATP-binding protein, putative, expressed
LOC_Os02g58070	10.03	12.93	16.72	39.28	27.19	30.71	11.03	16.3	13.58	32.12	30.88	30.45	16.32	17.8	17.09	16.66	20.32	19.82	21.09	18.16	17.99	18.13	20.88	19.11	Group 1	1.28532	1.18547	0.149143	0.0216502	AT1G20270.1	2-oxoglutarate (2OG) and Fe(II)-dependent oxygenase superfamily protein	oxidoreductase, putative, expressed
LOC_Os02g58260	36.35	31.33	29.31	33.27	34.85	42.32	30.56	26.35	35.13	48.23	51.03	38.68	29.3	29.71	26.9	35.59	23.17	31.03	23.84	34.66	34.18	43.17	35.56	40.26	Group 1	0.187074	0.582147	0.0633444	0.359515	AT4G33540.1	metallo-beta-lactamase family protein	metallo-beta-lactamase family protein, putative, expressed
LOC_Os03g01014	3.51	3.2	2.1	17.52	16.13	13.33	2.4	2.76	3.3	17.97	16.48	13.44	0	0	0	0	0	0	0	0	0	0	0	0	Group 3	2.37888	2.45943	0	0	AT4G17840.1		expressed protein
LOC_Os03g01270	99.03	74.89	89.42	25.51	6.74	26.36	67.52	91.79	68.03	14.05	20.85	14.92	47.42	53.04	37.51	50.26	27.08	35.15	53.18	90.62	62.06	45.7	28.49	36.26	Group 4	-2.16174	-2.18301	-0.294105	-0.896327	AT1G65680.1	expansin B2	expansin precursor, putative, expressed
LOC_Os03g01300	173.56	116.78	186.17	10.67	22.47	49.6	78.91	140.72	133.08	43.78	25.09	63.08	110.56	151.64	104.41	254.28	61.59	92.27	100.52	168.03	118.59	149.68	53.78	139.83	Group 4	-2.52157	-1.41655	0.154773	-0.173322	AT4G12470.1	azelaic acid induced 1	LTPL114 - Protease inhibitor/seed storage/LTP family protein precursor, expressed
LOC_Os03g01700	287.29	474.34	269.54	74.13	125.47	108.08	413.95	329.32	362.28	182.93	134.7	104.34	162.49	118.7	108.83	106.43	79.91	127.43	115.99	160.81	171.78	139.98	167.81	167.36	Group 4	-1.74378	-1.3889	-0.313608	0.0829977	AT1G02260.1	Divalent ion symporter	expressed protein
LOC_Os03g01740	83.82	129.44	130.82	175.48	211.52	221.12	117.48	110.67	151.1	158.46	172.1	246.22	23.3	41.66	44.99	33.52	51.77	62.16	18.82	23.94	40.21	32.09	35.57	54.39	Group 1	0.821132	0.604443	0.422379	0.554854			expressed protein
LOC_Os03g01940	87	61.98	35.2	49.64	48.49	23.04	77.34	56.3	54.4	32.65	29.08	26.41	39.87	37.73	45.48	32.92	36.32	33.72	43.46	37.09	46.26	44.49	38.49	38.89	Group 4	-0.602786	-1.09057	-0.256944	-0.0573056			expressed protein
LOC_Os03g01990	6.27	7.47	8.36	15.44	19.26	21.43	7.94	6.73	6.67	17.94	18.9	22.09	6.14	6.72	6.39	8.83	8.67	9.19	7.95	6.78	7.48	9.09	10.51	9.6	Group 1	1.33425	1.45378	0.465053	0.390301	AT5G23130.1	Peptidoglycan-binding LysM domain-containing protein	lysM domain containing protein, putative, expressed
LOC_Os03g02040	16.79	39.51	105.71	14.43	10.79	15.08	49.64	75.47	42.19	12.57	9.88	6.04	69.34	85.55	47.98	17.21	14.17	15.34	93.05	104.7	54.05	16.37	14.4	21.24	Group 4	-1.99947	-2.54247	-2.11158	-2.2685	AT3G48940.1	Remorin family protein	remorin, putative, expressed
LOC_Os03g02300	0.6	1.06	1.05	18.19	9.13	10.17	0.95	0.93	0.93	17.09	7.64	6.61	1.07	1.77	0.86	0.15	0.61	0.72	0.7	0.81	1.1	0.59	0.52	0.67	Group 3	3.65535	3.34122	-1.17264	-0.47063	AT4G24110.1		expressed protein
LOC_Os03g02330	3.13	2.69	2.6	7.8	10.19	9.42	3.9	2.57	2.97	7.36	9.09	8.87	1.62	1.93	2.13	2.29	2.11	1.66	1.48	1.92	2.2	2.31	2.29	3.04	Group 1	1.66687	1.39824	0.0912958	0.427797	AT2G46620.1	P-loop containing nucleoside triphosphate hydrolases superfamily protein	AAA-type ATPase family protein, putative, expressed
LOC_Os03g02380	16.99	23.34	22.75	41.91	47.8	28.72	26.59	22.74	25.86	32.21	36.03	44.38	26.46	24.93	35.9	26.86	32.82	39.53	32.24	26.36	32.59	39.68	36.18	32.49	Group 1	0.906162	0.581135	0.183911	0.247977	AT1G64650.1	Major facilitator superfamily protein	major facilitator superfamily domain-containing protein 5, putative, expressed
LOC_Os03g02514	46.94	43.19	57.97	21.83	20.08	30.89	46.03	41.7	58.58	28	26.22	26.54	24.75	26.77	30.55	26.53	25.17	30.89	26.38	32.66	30.61	33.05	30.71	28.27	Group 2	-1.02145	-0.854921	0.00890394	0.0379928	AT2G36290.1	alpha/beta-Hydrolases superfamily protein	hydrolase, alpha/beta fold family protein, putative, expressed
LOC_Os03g02530	23.76	72.94	126.44	38.39	21.87	49.39	73.27	73.06	70.79	33.69	45.17	40.33	55.84	61.38	46.03	47.07	46.4	43.26	71.84	85.49	60.55	38.65	47.41	44.72	Group 4	-1.02304	-0.863528	-0.255223	-0.735247	AT1G63120.1	RHOMBOID-like 2	OsRhmbd7 - Putative Rhomboid homologue, expressed
LOC_Os03g02560	8.25	11.75	12.11	18.53	14.76	23.22	10.17	10.63	9.52	25.54	25.03	19.36	16.5	14.71	11.47	15.41	12.42	13.31	10.47	14.73	14.3	13.91	15.07	12.73	Group 3	0.810405	1.19714	-0.0533253	0.0772585	AT4G00755.1	F-box family protein	cyclin-like F-box, putative, expressed
LOC_Os03g02685	12	11.55	12.85	24.98	15.55	18.87	15.38	12.68	17.29	29.65	24.1	23.27	15.32	20.26	24.21	18.35	25.75	25.66	17.39	15.16	16.95	16.2	18.28	16.97	Group 1	0.702344	0.759724	0.22126	0.0554131	AT4G25433.1	peptidoglycan-binding LysM domain-containing protein	lysM domain containing protein, putative, expressed
LOC_Os03g02780	21.79	48.47	66.1	36.83	12.98	37.39	36.74	66.04	54.37	20.51	30.13	30.32	56.98	57.86	64.13	37.21	53.08	38.09	78.75	56.35	52.11	21.66	38.13	28.23	Group 4	-0.64346	-0.954007	-0.478539	-1.08631	AT3G53730.1	Histone superfamily protein	Core histone H2A/H2B/H3/H4 domain containing protein, putative, expressed
LOC_Os03g02920	17.59	32.72	51.84	23.04	13.51	26.85	36.87	42.29	41.57	21.83	20.92	20.66	24.56	25.68	26.67	20.94	24.88	22.02	36.71	29.65	24.7	16.26	21.53	19.18	Group 4	-0.685781	-0.925427	-0.180684	-0.673625	AT1G05260.1	Peroxidase superfamily protein	peroxidase precursor, putative, expressed
LOC_Os03g02939	1.97	11.1	27.46	3.27	0.78	4.72	12.41	15.9	3.11	1.35	2.28	2.5	30.13	30.45	25.73	5.85	9.41	7.6	55.36	31.68	26.87	3.56	9.06	5.86	Group 4	-2.17205	-2.30566	-1.9029	-2.60442	AT1G05260.1	Peroxidase superfamily protein	peroxidase precursor, putative, expressed
LOC_Os03g03034	3.03	12.2	4.17	19.43	10.87	16.64	11.56	4.04	9.87	16.05	15.42	17.21	17.22	18.82	27	8.6	9.78	17.04	24.03	15.82	21.17	12.53	10.87	10.51	Group 3	1.26139	0.926795	-0.825753	-0.841096	AT5G24530.1	2-oxoglutarate (2OG) and Fe(II)-dependent oxygenase superfamily protein	flavonol synthase/flavanone 3-hydroxylase, putative, expressed
LOC_Os03g03200	21	14.28	10.75	31.85	39.38	38.19	17.87	10.7	14.72	32.75	29.55	38.18	15.65	16.12	15.01	7.84	6.42	7.4	10.64	11.91	12.84	8.83	5.27	7.43	Group 3	1.24399	1.209	-1.09993	-0.708951	AT2G40095.1	Alpha/beta hydrolase related protein	hydrolase, alpha/beta fold family protein, putative, expressed
LOC_Os03g03430	44.84	33.78	24.1	21.35	26.03	17.75	37.07	30.67	38.47	20.11	16.27	19.19	22.81	23.07	25.59	28.03	28.61	31.28	23.71	22.69	23.97	38.87	29.93	30.3	Group 2	-0.6549	-0.930966	0.298089	0.491799	AT1G47330.1	CBS domain-containing protein with a domain of unknown function (DUF21)	CBS domain containing protein, expressed
LOC_Os03g03450	13.7	11.3	10.95	22.73	33.19	23.88	12.89	10.9	10.05	28.78	39.58	33.04	19.26	20.11	19.33	13.63	13.52	14.53	15.22	13.19	14.95	11.16	14.18	15.55	Group 3	1.14422	1.57478	-0.491601	-0.0836875	AT5G17990.1	tryptophan biosynthesis 1	anthranilate phosphoribosyltransferase, chloroplast precursor, putative, expressed
LOC_Os03g03500	11.17	6.69	9.53	22.8	12.99	18.59	5.33	5.98	9.62	15.66	13.67	13.2	18.97	19	15.83	27.87	18.28	18.02	18.13	26.34	17.72	24.96	20.24	30.18	Group 1	0.981912	1.01116	0.253266	0.276477	AT1G01490.1	Heavy metal transport/detoxification superfamily protein	heavy metal-associated domain containing protein, expressed
LOC_Os03g03600	20.44	31.52	59.18	19.22	8.37	25.92	31.83	40.43	34.89	10.91	21.93	17.21	36.88	40.97	38.84	50.57	42.25	37.49	41.62	48.76	35.61	45.71	39.37	39.19	Group 4	-1.05018	-1.09402	0.159237	-0.0196711	AT2G45470.1	FASCICLIN-like arabinogalactan protein 8	fasciclin-like arabinogalactan protein, putative, expressed
LOC_Os03g03610	50.84	50.57	44.79	34.94	31.29	26.72	49.72	43.17	47.85	21.66	18.87	15.6	30.86	31.36	37.94	35.66	35.18	31.6	35.62	36.21	38.4	48.28	38.69	39.79	Group 2	-0.651781	-1.32177	0.0323736	0.200697	AT1G05570.1	callose synthase 1	1,3-beta-glucan synthase component domain containing protein, expressed
LOC_Os03g03660	32.3	37.9	36.53	75.82	92.38	81.33	42.95	39.11	42.12	92.02	90.52	89.69	45.04	43.02	40.74	39.59	32.07	35.51	36.41	44.19	45.27	39.97	36.05	40.63	Group 3	1.22285	1.13056	-0.264578	-0.109715	AT4G35310.1	calmodulin-domain protein kinase 5	CAMK_CAMK_like.17 - CAMK includes calcium/calmodulin depedent protein kinases, expressed
LOC_Os03g03700	14.58	13.52	10.53	34.15	56.4	50.59	17.95	11.87	15.19	41.1	42.62	52.89	9.59	7.88	7.98	6.39	4.8	6.56	5.6	6.29	8.35	7.59	5.36	7.15	Group 3	1.86097	1.59575	-0.511214	-0.0105692	AT2G39200.1	Seven transmembrane MLO family protein	MLO domain containing protein, putative, expressed
LOC_Os03g03724	12.61	5.13	4.05	0.47	1.03	0.43	7.06	7.39	9.98	0.42	0.46	0.55	0.7	0.3	0.36	0.23	0.18	0.25	0.36	0.38	0.37	0	0.24	0.66	Group 4	-3.31411	-3.82852	-0.78136	-0.232661			expressed protein
LOC_Os03g03790	1.06	1.19	0.52	1.8	5.25	2.98	1.71	0.7	1.79	5.03	6.75	6.25	11.2	19.65	8.27	2.45	0.4	1.29	8.23	12.27	14.13	0.83	0.51	1.01	Group 3	1.75384	2.02621	-3.1503	-3.72544	AT1G65890.1	acyl activating enzyme 12	AMP-binding domain containing protein, expressed
LOC_Os03g03810	34.7	15.73	14.24	89.04	44.55	51.38	35.43	8.67	31.51	55.01	66.14	76.94	31.63	26.74	50.67	41.51	56.07	63.25	36.85	21.78	38.17	66.77	49.51	47.55	Group 1	1.51164	1.38617	0.559272	0.757593	AT2G02100.1	low-molecular-weight cysteine-rich 69	DEF8 - Defensin and Defensin-like DEFL family, expressed
LOC_Os03g03840	0.52	0.68	0.23	0.99	2.32	3.44	0.26	0.29	0.1	1.94	2.44	1.93	0.07	0.17	0.02	0.24	0.17	1.61	0.44	0	0	0.18	0.04	0.48	Group 1	2.01854	2.82716	2.01886	0.400538			expressed protein
LOC_Os03g04130	29.83	25.22	18.84	4.13	7.8	4.61	24.27	18.41	21.55	5.29	4.87	5.27	9.76	8.47	10.56	7.11	7.12	7.88	9.55	9.79	11.28	6.95	6.89	7.95	Group 4	-2.14019	-2.03462	-0.375388	-0.486267	AT1G20560.1	acyl activating enzyme 1	AMP-binding domain containing protein, expressed
LOC_Os03g04190	19.66	18.49	14.11	10.55	9.76	12.26	18.06	13.77	20.24	15.93	16.11	15.55	12.18	13.81	16.25	6.6	6.75	6.1	11.79	10.52	12.08	4.89	5.83	5.37	Group 4	-0.676755	-0.128689	-1.1077	-1.08217	AT2G46660.1	cytochrome P450, family 78, subfamily A, polypeptide 6	cytochrome P450, putative, expressed
LOC_Os03g04220	3	12.06	36.98	10.73	3.28	14.55	16.53	31.77	29.43	9.36	9.73	8.57	19.71	24.64	21.61	21.81	18.36	13.82	18.28	21.26	16.05	16.28	14.3	13.87	Group 4	-0.859118	-1.48066	-0.287404	-0.32038	AT3G03190.1	glutathione S-transferase F11	glutathione S-transferase, putative, expressed
LOC_Os03g04240	3.09	12.85	29.1	9.12	3.16	12.86	12.46	29.47	20.7	8.56	8.91	8.93	21.87	23.69	18.56	22.71	17.64	15.31	21.06	24.47	17.24	14.11	16.14	12.84	Group 4	-0.834322	-1.23645	-0.203818	-0.539695	AT3G03190.1	glutathione S-transferase F11	glutathione S-transferase, putative, expressed
LOC_Os03g04250	3.38	8.22	30.46	5.34	1.43	13.26	10.8	27.71	25.11	5.55	8.27	8.52	17.58	25.15	22.44	19.81	20.64	12.86	18.61	18.57	15.84	17.33	12.86	10.85	Group 4	-1.05838	-1.4963	-0.288772	-0.367679	AT2G30870.1	glutathione S-transferase PHI 10	glutathione S-transferase, putative, expressed
LOC_Os03g04310	10.8	11.08	27.89	4.19	3.37	9.74	12.36	19.02	15.79	3.55	5.86	5.71	21.43	23.33	17.52	18.88	14.81	15.02	20.84	25.68	17.82	14.74	12.76	13.83	Group 4	-1.50755	-1.62282	-0.352331	-0.634011	AT5G65640.1	beta HLH protein 93	BHLH transcription factor, putative, expressed
LOC_Os03g04370	19.01	17.61	11.63	20.5	32.92	30.08	18.01	12.29	17.1	27.27	27.95	36.06	7.65	9.07	8.92	6.35	8.18	8.9	5.16	6.97	10.67	6.54	5.36	7.94	Group 3	0.786713	0.941201	-0.129022	-0.198546	AT2G17705.1		protein-methionine-S-oxide reductase, putative, expressed
LOC_Os03g04890	2.22	3.57	2.44	8.57	14.78	11.93	2.68	1.94	2.05	10.06	11.6	11.25	2.14	1.54	1.44	1.85	0.58	2.17	1.31	2.33	2.2	2.24	2.17	3.9	Group 3	2.06214	2.25446	-0.151118	0.485427	AT5G60710.1	Zinc finger (C3HC4-type RING finger) family protein	zinc finger family protein, putative, expressed
LOC_Os03g05110	6.03	11.92	19.14	5.25	6.16	10.92	7.19	9.54	12.73	6.34	8.86	7.24	8.86	9.5	9.15	23.54	18.14	20.03	10.87	14.25	11.67	26.88	25.57	24.66	Group 2	-0.724668	-0.388142	1.1569	1.06169	AT2G20370.1	Exostosin family protein	xyloglucan galactosyltransferase KATAMARI1, putative, expressed
LOC_Os03g05140	0.64	6.13	11.43	1.11	0.38	1.63	8.63	5.62	1.53	0.93	1.65	1.4	10.27	9.54	4.25	4.53	4.08	2.6	11.38	12.85	7.12	1.72	3.93	1.87	Group 4	-2.4339	-1.90622	-1.08414	-2.02066	AT4G28650.1	Leucine-rich repeat transmembrane protein kinase family protein	receptor-like protein kinase 2 precursor, putative, expressed
LOC_Os03g05290	610.87	900.08	1301.83	396.28	331.65	682.77	992	1054.83	868.19	554.02	562.41	562.73	820.83	956.29	871.47	1078.05	772.15	815	712.09	924.05	696.34	1040.6	711.13	706.41	Group 2	-0.995438	-0.795652	0.00902369	0.0756991	AT2G36830.1	gamma tonoplast intrinsic protein	aquaporin protein, putative, expressed
LOC_Os03g05470	16.6	11.25	9.68	11.71	16.93	13.65	10.66	6.91	9.83	13.48	12.97	17.08	18.25	18.72	15.28	7.64	6.1	7.67	11.61	16.45	16.21	9.06	8.01	8.1	Group 3	0.171323	0.662554	-1.27412	-0.807598	AT4G00330.1	calmodulin-binding receptor-like cytoplasmic kinase 2	tyrosine protein kinase domain containing protein, putative, expressed
LOC_Os03g05500	0	4.18	11.92	3.78	2.05	15.2	6.92	7.04	5.04	9.94	11.85	10.27	9.42	15.61	8.73	37.74	21.49	24.64	13.25	17.14	8.7	42.09	26.53	23.4	Group 1	0.378309	0.746804	1.30582	1.22866	AT2G42430.1	lateral organ boundaries-domain 16	DUF260 domain containing protein, putative, expressed
LOC_Os03g05510	0.27	0.47	2.11	2.81	1.75	5.21	0.98	0.88	1.62	10.58	4.27	3.12	1.98	3.6	3.39	29.16	7.97	11.57	2.38	4.64	2.69	45.01	17.88	20.74	Group 1	1.67807	2.27302	2.40185	3.06648	AT2G42440.1	Lateral organ boundaries (LOB) domain family protein	DUF260 domain containing protein, putative, expressed
LOC_Os03g05570	11.62	25.06	23.9	8.13	6.84	10.84	15.87	14.58	20.27	8.18	7.64	11.58	5.64	6.47	6.78	5.88	6.62	6.85	5.7	6.93	5.14	4.11	4.77	5.49	Group 4	-1.22074	-0.881981	0.033423	-0.299929	AT1G04360.1	RING/U-box superfamily protein	RING-H2 finger protein ATL3F, putative, expressed
LOC_Os03g05620	125.78	114.69	82.17	65.6	123.73	87.63	98.7	82.69	96.65	96.89	87.36	104.72	49.59	62.38	57.3	28.69	25.49	32.37	39.4	55.43	59.63	39.49	25.52	31.97	Group 4	-0.220071	0.0555186	-0.965198	-0.669762	AT3G54700.1	phosphate transporter 1;7	inorganic phosphate transporter, putative, expressed
LOC_Os03g05640	15.14	19.99	9.15	8.28	27.24	15.47	24.61	12.1	12.65	26.42	30.53	26.86	7.2	4.77	4.02	7.18	1.19	5.53	3.11	11.23	7.1	8.57	3.65	9.68	Group 3	0.202562	0.760655	-0.199112	0.0295443	AT3G54700.1	phosphate transporter 1;7	inorganic phosphate transporter, putative, expressed
LOC_Os03g05700	0.2	0.54	0.73	4.76	23.16	18.23	0.05	0.75	0.5	27.34	16.35	16.51	25.27	27.31	13.43	2.76	0.64	2.47	2.26	17.21	12.72	1.94	2.37	1.67	Group 3	4.71355	5.22311	-3.42333	-2.37346			expressed protein
LOC_Os03g05750	52.32	119.48	121.38	156.26	241.52	249.04	78.8	89.15	134.03	140.64	184.69	260.23	8.04	10.59	19.91	5.48	12.92	28.99	6.64	7.24	15.63	6.08	8.52	17.19	Group 1	1.14074	0.954695	0.296075	0.106293	AT2G36950.1	Heavy metal transport/detoxification superfamily protein	heavy-metal-associated domain-containing protein, putative, expressed
LOC_Os03g05780	31.47	28.7	27.35	16.02	14.91	14.86	31.37	27.46	28.61	14.45	15.85	13.82	23.88	23.93	25.14	26.27	22.42	21.31	23.74	27.02	26.63	23.1	22.14	19.55	Group 4	-0.930245	-0.981865	-0.0597062	-0.255922	AT4G05160.1	AMP-dependent synthetase and ligase family protein	4-coumarate--CoA ligase-like 7, putative, expressed
LOC_Os03g05910	35.18	21.69	10.7	114.56	61.08	138.44	22.33	12.28	21.11	185.47	209.28	155.43	100.39	97.21	97.7	85.18	51.66	78.45	40.89	43.13	68.95	64.74	56.03	55.44	Group 3	2.21119	3.29691	-0.455374	0.203756	AT5G05320.1	FAD/NAD(P)-binding oxidoreductase family protein	expressed protein
LOC_Os03g06020	0.05	3.61	4.96	0.82	1.48	7.64	3.24	4.05	0	0.58	6.89	5.73	2.85	2.16	1.44	5.7	9.97	9.1	3.73	1.28	1.91	2.2	10.29	8.21	Group 1	0.199309	0.830788	1.89358	1.53832	AT1G20190.1	expansin 11	expansin precursor, putative, expressed
LOC_Os03g06040	0.19	2.82	4.92	0.06	0	0.51	3.76	2.14	1.23	0	0.38	0	11.46	7.51	2.55	0.87	0	0.75	6.28	13.72	5.49	0.24	0.93	0.83	Group 4	-3.24005	-3.43063	-3.50581	-3.47973	AT1G20190.1	expansin 11	expansin precursor, putative, expressed
LOC_Os03g06090	18.67	23.32	23.52	28.34	33.02	34.72	17.58	17.74	18.14	34.99	33.19	32.68	26.11	26.63	29.25	24.93	23.51	25.27	20.84	22.77	25.09	23.47	24.34	22.52	Group 3	0.550357	0.912034	-0.152997	0.0334805	AT4G35080.3	high-affinity nickel-transport family protein	high-affinity nickel-transport family protein, putative, expressed
LOC_Os03g06170	1.18	3.01	6.63	2.46	1.56	4.67	4.57	10.46	9.98	3.27	2	2.56	3.02	4.78	3.7	4.59	4.91	3.29	3.61	3.59	3.19	3.07	3.49	2.64	Group 4	-0.306457	-1.63724	0.146133	-0.167394	AT2G27140.1	HSP20-like chaperones superfamily protein	hsp20/alpha crystallin family protein, putative, expressed
LOC_Os03g06200	56.69	40.49	41.95	159.17	160.77	179.2	36.19	39.02	34.21	209.83	197.47	181.63	80.34	87.07	73.08	88.62	68.23	78.63	65.66	62.94	72.17	78.59	78.7	78.88	Group 3	1.84067	2.42514	-0.0301518	0.23397	AT4G35630.1	phosphoserine aminotransferase	aminotransferase, putative, expressed
LOC_Os03g06350	5.18	6.73	8.1	5.23	2.11	3.76	6.18	8.45	7.66	3.46	2.22	1.87	1.81	2.85	2.7	2.2	3.71	2.86	2.38	1.28	1.59	2.81	2.67	3	Group 2	-0.833156	-1.52308	0.244051	0.663375	AT1G05420.1	ovate family protein 12	DUF623 domain containing protein, expressed
LOC_Os03g06390	23.11	17.77	11.31	71.28	46.59	29.77	27.15	18.62	16.26	67.1	40.33	32.36	11.25	12.52	13.97	10.93	11.09	13.1	7.75	9.1	12.85	10.72	8.22	9.98	Group 3	1.49482	1.16823	-0.102546	-0.0380063	AT3G22530.1		expressed protein
LOC_Os03g06520	15.63	14.71	22.48	14.4	9.45	10.18	18.09	15.37	19.34	9.16	8.72	5.33	5.5	5.91	7.76	6.21	6.49	7.14	6.81	7.35	7.89	8.46	5.78	7.92	Group 2	-0.630477	-1.17482	0.0480943	0.00772529	AT3G51895.1	sulfate transporter 3;1	sulfate transporter, putative, expressed
LOC_Os03g06580	7.73	7.22	5.3	12.31	18.32	12.3	7.54	6.49	8.5	15.61	13.74	16.89	4.7	4.79	4.51	4.04	3.63	4.06	4.9	4.18	4.12	3.84	3.32	3.71	Group 3	1.07289	1.02723	-0.250387	-0.270749	AT4G14746.1		MTN26L2 - MtN26 family protein precursor, expressed
LOC_Os03g06670	11.88	31.81	48.94	17.06	4.9	22.32	24.29	39.87	33.53	9.52	15.19	18.78	37.69	42.96	44.54	25.55	44.74	30.23	62.45	40.16	37.68	22.24	32.65	23	Group 4	-1.0599	-1.16156	-0.315647	-0.84652	AT3G54560.1	histone H2A 11	Core histone H2A/H2B/H3/H4 domain containing protein, putative, expressed
LOC_Os03g06680	18.7	17.48	19.71	8.93	4.8	10.12	12.79	15.96	14.35	3.95	4.77	5.82	6.66	7.15	10.56	7.4	11.18	9.15	7.61	6.89	8.88	6.95	7.2	6.97	Group 4	-1.21829	-1.54756	0.184284	-0.144101	AT2G38820.2	Protein of unknown function (DUF506)	plant-specific domain TIGR01615 family protein, expressed
LOC_Os03g06940	6.49	18.32	22.43	12.39	4.31	13.2	15	21.35	18.18	7.43	8.25	7.1	13.96	13.63	17.12	15.24	18.64	17	19.83	12.87	15.22	13.66	17.98	14.55	Group 4	-0.654419	-1.24734	0.185655	-0.0529992	AT4G36360.1	beta-galactosidase 3	beta-galactosidase, putative, expressed
LOC_Os03g07170	2.7	1.16	1.64	4.74	3.78	4.98	2.3	1.33	0.59	5.68	6.57	7.55	6.22	5.74	3.89	4.49	3.81	2.69	2.93	2.79	2.14	2.07	2.22	2.36	Group 3	1.25303	2.14961	-0.516874	-0.235714	AT3G60070.1	Major facilitator superfamily protein	lactose permease-related, putative, expressed
LOC_Os03g07200	4.14	4.68	5.55	0.39	0.09	0.37	3.35	4.38	4.14	0.34	0.25	0.18	1.83	1.45	1.23	1.34	0.44	1.17	1.15	2.34	2.16	1.16	0.74	1.57	Group 4	-3.68576	-3.53605	-0.553744	-0.652077	AT5G39530.1	Protein of unknown function (DUF1997)	expressed protein
LOC_Os03g07480	21.68	7.26	3.83	15.38	15.94	8.34	14.23	3.06	6.07	7.91	8.94	9.11	23.21	23.61	35.5	9.43	13.62	11.88	13.98	11.27	13.12	8.74	7.02	7.59	Group 3	0.27347	0.150906	-1.2301	-0.709985	AT1G66570.1	sucrose-proton symporter 7	sucrose transporter, putativ, expressed
LOC_Os03g07510	0.94	3.56	8.11	1.03	0.06	0.56	3.72	5.03	0.98	0.28	0.26	0	6.77	6.43	4.98	1.08	2.57	0.64	9.56	5.24	4.31	0.36	0.89	0	Group 4	-2.72583	-3.57635	-2.0094	-3.63718	AT1G26945.1	basic helix-loop-helix (bHLH) DNA-binding superfamily protein	expressed protein
LOC_Os03g07570	84.4	50.91	61.24	15.81	25.45	16.44	42.75	45.91	49.01	13.73	14.75	15.52	32.55	30.71	29.52	32.67	26.81	26.71	27.83	40.55	29.19	37.92	25.09	29.35	Group 4	-1.76329	-1.63865	-0.106093	-0.0786169	AT4G39660.1	alanine:glyoxylate aminotransferase 2	aminotransferase, putative, expressed
LOC_Os03g07600	5.39	5.8	11.06	57.8	28.26	27.31	4.6	6.69	9.34	34.43	32.22	23.29	2.52	3.85	2.52	5.12	5.06	4.29	1.87	3.09	2.44	6.41	3.93	3.89	Group 1	2.33301	2.10751	0.685127	0.916216	AT5G47540.1	Mo25 family protein	calcium-binding protein, putative, expressed
LOC_Os03g07880	238.27	177.84	127.34	119.95	91.42	95.24	167.21	132.53	133.77	102.4	79.32	69.83	156.78	148.36	171.12	137.92	126.19	134.3	155.79	167.69	163.98	164.42	136.28	127.25	Group 4	-0.825175	-0.784465	-0.257324	-0.187659	AT1G72830.1	nuclear factor Y, subunit A3	nuclear transcription factor Y subunit, putative, expressed
LOC_Os03g08320	42.03	48.98	61.91	61.94	120.64	128.23	57.23	32.67	63.05	71.45	75.76	116.74	39.12	49	42.66	16.5	17.8	36.06	17.64	21.31	30.07	24.85	23.64	31	Group 3	1.02187	0.786056	-0.891906	0.202991	AT1G19180.1	jasmonate-zim-domain protein 1	ZIM domain containing protein, putative, expressed
LOC_Os03g08410	0.2	0.38	0.22	0.6	6.15	2.63	0.29	0.31	0.41	3.81	6.89	7.13	24.77	31.11	9.78	2.74	0.17	2.33	5.33	12.61	12.97	0.76	0.61	0.86	Group 3	3.12594	3.78136	-3.57125	-3.63005	AT1G19250.1	flavin-dependent monooxygenase 1	flavin-containing monooxygenase family protein, putative, expressed
LOC_Os03g08460	60.55	43.21	27.9	276.4	174.74	142.17	34.21	27.17	33.77	197.24	137.41	121.11	18.55	22.17	21.69	28.36	24.67	28.31	22.9	23.39	23.48	49.35	40.46	40.55	Group 1	2.16963	2.25626	0.380634	0.898632	AT1G72360.2	Integrase-type DNA-binding superfamily protein	AP2 domain containing protein, expressed
LOC_Os03g08490	41.15	63.39	68.41	27.74	24.45	21.87	56.45	43.51	68.36	33.41	33.64	33.13	35.3	33.32	33.87	52.77	39.85	45.11	24.48	23.38	32.07	41.49	42.39	48.47	Group 2	-1.22006	-0.747096	0.425422	0.7257	AT1G72360.3	Integrase-type DNA-binding superfamily protein	AP2 domain containing protein, expressed
LOC_Os03g08500	261.4	273.7	221.94	106.27	115.15	95.88	292.02	212.96	264.15	119	110.8	113.22	88.11	84.25	101.67	125.39	105.73	123.5	61.09	68.62	90.68	94.51	88.99	109.66	Group 2	-1.25384	-1.16425	0.371395	0.411208	AT3G16770.1	ethylene-responsive element binding protein	AP2 domain containing protein, expressed
LOC_Os03g08520	0.41	1.14	7.92	2.23	1.47	2.39	7.27	1.64	8.31	1.35	0.68	1.31	2.38	2.29	3.24	0.97	1.64	3.35	2.31	2.01	2.97	2.06	2.4	2.6	Group 4	-0.614019	-2.27096	-0.390673	-0.0463556	AT5G20700.1	Protein of unknown function (DUF581)	DUF581 domain containing protein, expressed
LOC_Os03g08600	18.57	11.52	9.79	7.76	5.52	4.95	15.06	8.56	14.1	4.53	4.8	5.22	6.99	8	12.54	7.69	9.49	9.06	8.81	6.82	6.25	8.17	7.32	8.02	Group 4	-1.11655	-1.35592	-0.0684474	0.101614	AT4G33330.2	plant glycogenin-like starch initiation protein 3	glycosyl transferase, putative, expressed
LOC_Os03g08720	35.07	40.52	19.22	10.64	13.58	16.56	41.97	25.58	32.21	22.27	20.41	15.66	13.36	11.89	9.5	10.97	6.42	10.67	8.7	11.41	12.58	10.5	12.32	12.68	Group 4	-1.21031	-0.770518	-0.304128	0.118403	AT5G48930.1	hydroxycinnamoyl-CoA shikimate/quinate hydroxycinnamoyl transferase	transferase family protein, putative, expressed
LOC_Os03g08790	0.33	2.05	6.19	1.9	1.37	8.01	4.58	5.47	3.48	3.5	5.75	6.28	8.76	8.89	8.09	20.1	17.55	12.04	5.95	7.14	6.19	20.35	14.09	9.64	Group 1	0.383004	0.195771	0.940621	1.17947	AT1G09750.1	Eukaryotic aspartyl protease family protein	aspartic proteinase nepenthesin precursor, putative, expressed
LOC_Os03g08860	15.31	17.08	22.41	24.71	51.34	43.55	16.51	16.23	22.63	41.84	36.91	45.49	20.3	24.67	17.12	13.32	10.14	15.03	14.09	16.46	19.5	12.68	11.67	13.6	Group 3	1.12235	1.16204	-0.685861	-0.396245	AT1G28200.1	FH interacting protein 1	GRAM domain containing protein, expressed
LOC_Os03g08880	7.63	9.2	22.01	7.26	18.03	26.23	11.67	11.28	16.37	17.03	16.81	23.68	24.02	37.39	29.59	6.65	6.44	7.66	12.49	21.91	22.61	3.69	4.9	7.03	Group 3	0.404218	0.544726	-2.11595	-1.84679	AT1G28220.1	purine permease 3	purine permease, putative, expressed
LOC_Os03g08900	3.3	3.1	1.71	16.55	14.16	14.31	2.03	1.49	1.31	17.85	15.13	16.36	6.49	5.16	5.33	5.32	2.58	5.88	2.64	3.42	5.56	5.17	6.31	6.73	Group 3	2.42686	3.27389	-0.296481	0.636131	AT5G65380.1	MATE efflux family protein	MATE efflux family protein, putative, expressed
LOC_Os03g08940	3.9	11.77	21.43	22.65	38.85	33.83	14.16	16.13	17.25	27.86	30.34	42.34	6.8	10.66	9.68	6.42	13.75	13.02	12.18	8.38	9.42	4.87	11.02	13.43	Group 3	1.35419	1.07533	0.286493	-0.0318042			expressed protein
LOC_Os03g09070	2.25	3.13	3.78	5.35	12.52	9.61	3.13	1.69	4.28	6.74	8.18	9.47	1.66	2.04	1.32	0.79	0.42	1.4	1.16	2.02	2	1.22	1.76	1.31	Group 3	1.55566	1.39473	-0.867693	-0.258312	AT1G78230.1	Outer arm dynein light chain 1 protein	leucine rich repeat domain containing protein, putative, expressed
LOC_Os03g09140	31.72	31.66	24.52	42.47	58.66	53.42	24.09	24.96	31.95	56.74	51.08	50.16	35.89	34.51	26.87	21.84	14.03	22.34	21.98	30.01	27.49	23.04	19.69	25.65	Group 3	0.812114	0.961152	-0.737853	-0.216166	AT2G44610.1	Ras-related small GTP-binding family protein	ras-related protein, putative, expressed
LOC_Os03g09170	7.98	19.93	22.46	15.18	25.06	21.79	18.79	13.98	16.9	30.8	33.55	34.08	2.51	3.14	3.87	4.72	7.64	10.11	3.09	2.57	5.28	2.79	4.01	5.22	Group 1	0.299026	0.982138	1.21481	0.132248	AT1G78080.1	related to AP2 4	ethylene-responsive transcription factor, putative, expressed
LOC_Os03g09280	28.58	20.81	18.06	32.68	34.84	26.38	21.73	17.53	20.73	35.64	29.76	27.68	14.54	14.54	13.71	14.57	12.36	13.92	13.49	14.49	15.79	16.56	14.68	14.87	Group 3	0.475719	0.63111	-0.0657753	0.0746388	AT1G50600.1	scarecrow-like 5	gibberellin response modulator protein, putative, expressed
LOC_Os03g09910	2.82	4.38	1.38	2.91	11.76	2.75	5.75	2.43	2.7	5.21	13.11	7.63	14.54	21.48	10.74	2.3	1.08	3.37	8.84	13.31	14.64	2.81	1.62	0.79	Group 3	0.997561	1.23011	-2.73911	-2.7479	AT4G33680.1	Pyridoxal phosphate (PLP)-dependent transferases superfamily protein	aminotransferase, classes I and II, domain containing protein, expressed
LOC_Os03g09940	9.13	14.76	14.36	18.26	12.46	24.86	12.32	14.57	11.4	26.51	17.62	17.77	24.29	27.92	18.17	19.31	7.94	14.33	14.49	31.86	27.33	14.98	12.06	16.4	Group 3	0.535085	0.688829	-0.755041	-0.758182	AT5G10180.1	slufate transporter 2;1	sulfate transporter, putative, expressed
LOC_Os03g09970	6.05	8.25	5.54	6.05	5.34	5.98	7.75	6.2	4.52	9.38	5.79	6.47	18.56	17.56	13.94	9.86	5.78	8.87	12.68	24.31	21.47	11.19	7.76	10.74	Group 4	-0.188045	0.227987	-1.02164	-0.971561	AT1G22150.1	sulfate transporter 1;3	sulfate transporter, putative, expressed
LOC_Os03g09980	6.87	28.92	24.55	1.87	2.73	6.3	23.19	19.42	21.47	5.49	6.18	4.97	9.6	16.15	6.82	6.74	1.34	2.95	8.02	27.83	13.33	4.39	3.7	5.08	Group 4	-2.43782	-1.92533	-1.53579	-1.8768	AT1G22150.1	sulfate transporter 1;3	sulfate transporter, putative, expressed
LOC_Os03g10050	4.23	5.73	7	10.99	20.03	19.87	4.18	2.24	4.97	15.45	17.66	20.35	7.32	7.61	6.11	1.91	2.59	2.89	2.71	3.9	4.19	1.57	1.52	2.37	Group 3	1.56983	2.20373	-1.47371	-0.946419	AT1G55920.1	serine acetyltransferase 2;1	serine acetyltransferase protein, putative, expressed
LOC_Os03g10240	9.38	12.98	15.06	4.78	2.98	8.22	9.59	14.61	15.35	4.75	5.64	5.86	10.88	11.69	10.38	13.89	13.36	11.19	10.03	15.23	11.65	12.46	10.52	12.52	Group 4	-1.21096	-1.26651	0.21923	-0.0545373	AT4G34320.1	Protein of unknown function (DUF677)	DUF677 domain containing protein, putative, expressed
LOC_Os03g10440	40.24	26.3	31.78	2.9	1.34	2.77	16.18	26.66	25.09	0.81	1.61	0.41	5.91	6.76	4.88	5.07	1.9	2.74	7.35	11.13	10.46	4.91	1.84	5.01	Group 4	-3.75182	-4.45058	-0.837367	-1.27821	AT4G33840.1	Glycosyl hydrolase family 10 protein	glycosyl hydrolase family 10 protein, putative, expressed
LOC_Os03g10478	29.63	25.8	28.93	6.78	10.89	6.49	15.87	30.28	25.36	7.2	8.68	8.89	3.68	3.48	3.16	4.72	2.04	2.96	5.98	7.74	7	5.53	2.3	5.68	Group 4	-1.79185	-1.51785	-0.0839013	-0.602588	AT4G33840.1	Glycosyl hydrolase family 10 protein	glycosyl hydrolase family 10 protein, putative, expressed
LOC_Os03g10640	20.15	25.16	38.2	11.93	29.15	26.87	32	22.66	39.21	31.33	29.74	29.49	34.79	45.42	26.14	12.13	7.27	12.13	16.09	29.72	32.47	10.51	11.03	12.64	Group 4	-0.296465	-0.0514635	-1.74442	-1.18919	AT4G37640.1	calcium ATPase 2	calcium-transporting ATPase, plasma membrane-type, putative, expressed
LOC_Os03g11420	9.57	22	54.17	3.48	4.08	9.74	23.85	39.1	23.29	3.3	9.05	6.37	21.48	24.67	16.41	19.9	19.26	16.79	25.86	32.9	16.11	17.31	15.48	15.59	Group 4	-2.29107	-2.18552	-0.16006	-0.626723	AT1G26560.1	beta glucosidase 40	Os3bglu6 - beta-glucosidase/beta-fucosidase/beta-galactosidase, expressed
LOC_Os03g11540	5.38	13.42	20.58	9.68	3.38	11.5	11.9	22.63	16.08	3.88	7.45	7.67	20.33	21.14	24.24	15.28	26.36	20.1	28.98	19.74	19.67	13.35	19.64	14.98	Group 4	-0.67611	-1.4001	-0.0892673	-0.509183	AT5G08020.1	RPA70-kDa subunit B	RPA1B - Putative single-stranded DNA binding complex subunit 1, expressed
LOC_Os03g11560	30.37	26.02	22.99	9.9	11.17	9.46	23.59	21.75	28.91	9.8	7.66	8.33	15.49	12.39	13.14	12.76	11.84	11.48	11.12	14.56	13.41	12.1	11.34	11.62	Group 4	-1.37082	-1.51416	-0.183996	-0.155303	AT4G00550.1	digalactosyl diacylglycerol deficient 2	digalactosyldiacylglycerol synthase, chloroplast precursor, putative, expressed
LOC_Os03g11650	25.1	18.05	18.87	12.4	6.37	9.57	17.96	12.59	20.02	8.38	5.91	4.92	16.78	16.39	23.49	15.71	17.79	16.72	15.85	15.62	18.93	19.12	13.39	20.06	Group 4	-1.12093	-1.38362	-0.173348	0.0601907	AT1G24764.1	microtubule-associated proteins 70-2	ATMAP70 protein, putative, expressed
LOC_Os03g11900	12.44	13.69	13.19	31.59	40.77	36.09	13.15	8.73	12.78	30.02	28.59	29.58	35.16	42.67	35.35	14.72	13.54	18.69	21.75	24.04	22	14.37	13.99	13.48	Group 3	1.45635	1.34038	-1.26418	-0.692122	AT5G26340.1	Major facilitator superfamily protein	transporter family protein, putative, expressed
LOC_Os03g11910	3.4	3.18	1.96	8.5	9.14	8.18	3.64	2.48	3.76	5.79	7.49	8.95	2.63	2.28	2.64	3.67	4.33	2.83	2.81	2.16	2	3.78	4.25	3.46	Group 1	1.56196	1.14753	0.501852	0.699522	AT2G32120.1	heat-shock protein 70T-2	DnaK family protein, putative, expressed
LOC_Os03g11950	7.21	7.52	16.35	3.31	1.21	6.01	6.14	10.75	12.64	3.59	4.13	3.93	3.43	5.26	5.16	6.84	6.26	6.23	5.4	6.78	4.96	10.42	8.15	7.62	Group 2	-1.53481	-1.32193	0.470504	0.601394	AT1G05370.1	Sec14p-like phosphatidylinositol transfer family protein	SEC14 cytosolic factor family protein, putative, expressed
LOC_Os03g11960	36.06	36.82	32.62	98.08	59.05	77.31	35.64	36.72	37.28	79.7	74.44	68.46	26.09	31.33	32.34	28.91	33.08	34.94	30.39	28.3	29.33	35.05	36.65	31.28	Group 1	1.14965	1.01955	0.110515	0.225469	AT5G18100.1	copper/zinc superoxide dismutase 3	copper/zinc superoxide dismutase, putative, expressed
LOC_Os03g12030	30.5	15.56	13.89	4.98	4.21	11.28	9.34	9.95	9.02	14.39	11.74	7.69	3.4	4.22	4.33	26.24	10.92	19.22	4.94	5.4	4.69	40.36	14.75	21.15	Group 2	-1.53692	0.254439	2.21175	2.32023	AT1G68530.1	3-ketoacyl-CoA synthase 6	3-ketoacyl-CoA synthase, putative, expressed
LOC_Os03g12110	13.35	8.94	6.71	46.77	71.66	62.71	7.1	5.24	9.14	58.96	61.14	66.97	9.36	8.1	7.72	3.82	2.98	5.53	5.28	8.62	7.15	4.66	4.16	5.11	Group 3	2.63003	3.10489	-1.01194	-0.58699	AT3G25900.1	Homocysteine S-methyltransferase family protein	homocysteine S-methyltransferase protein, putative, expressed
LOC_Os03g12250	20.3	38.64	63.86	23.42	10.61	20.63	37.18	48.22	30.38	18.88	17.89	13.53	29.57	31.69	31.33	28.92	32.91	24.46	42.25	35.45	28.38	23.76	26.75	25.38	Group 4	-1.16326	-1.1975	-0.101334	-0.481364	AT1G48480.1	receptor-like kinase 1	atypical receptor-like kinase MARK, putative, expressed
LOC_Os03g12370	14.4	14.13	17.47	33.95	54.91	50.31	20.18	17.98	20.72	44.25	43.35	57.38	12.2	12.11	9.91	10.23	9.19	9.7	9.91	10.16	11.86	10.66	11.31	11.76	Group 3	1.59118	1.29624	-0.230563	0.0784266	AT1G32330.1	heat shock transcription factor A1D	HSF-type DNA-binding domain containing protein, expressed
LOC_Os03g12500	8.05	10.52	4.45	25.56	60.55	26.04	8.18	2.73	5.91	14.61	29.95	25.19	2.77	3.09	2.51	1.2	0.47	1.07	1.23	1.65	2.9	1.11	0.37	1.78	Group 3	2.27013	2.03186	-1.5025	-0.770518	AT5G42650.1	allene oxide synthase	cytochrome P450, putative, expressed
LOC_Os03g12510	1.44	1.17	3.51	927.43	1118.99	1469	1.89	0.88	3.11	2123.41	1948.19	1787.3	163.66	235.49	149.95	75.29	19.82	80.27	48.08	218.96	123.57	149	60.56	79.9	Group 3	9.09704	9.88888	-1.64488	-0.432041	AT2G16060.1	hemoglobin 1	non-symbiotic hemoglobin 2, putative, expressed
LOC_Os03g12530	4.44	5.01	8.75	10.64	7.96	10.59	4.81	6.12	4.86	7.2	8.55	8.7	11.46	10.77	8.99	31.73	22.03	22.95	10.32	11.51	9.59	40.76	26.42	26.44	Group 1	0.671921	0.622161	1.28832	1.56665	AT3G58060.1	Cation efflux family protein	cation efflux family protein, putative, expressed
LOC_Os03g12690	0	0	0.26	1.9	1.55	2.72	0	0.45	0	0.9	2.61	2.28	0.06	0	0.12	0.76	0.06	0	0.13	0.09	0.06	0.22	0.31	0.86	Group 1	3.50696	3.02148	1.20945	1.55943			expressed protein
LOC_Os03g12820	5.22	4.58	4.7	107.78	125.84	133.84	6.08	3.74	5.36	102.94	103.75	126.57	11.7	12.94	9.61	7.08	5.74	8.59	7.66	14.93	11.64	6.31	7.02	6.48	Group 3	4.63611	4.42951	-0.670079	-0.778503	AT1G32230.2	WWE protein-protein interaction domain protein family	ATP8, putative, expressed
LOC_Os03g12890	27.38	20.19	6.75	7.77	18.08	9.09	19.82	9.33	12.38	11.23	14.22	16.47	27.38	26.85	28.15	8.52	5.65	8.85	10.35	14.56	14.9	6.85	3.51	4.6	Group 4	-0.63207	0.0123572	-1.82659	-1.39326	AT5G65780.1	branched-chain amino acid aminotransferase 5 / branched-chain amino acid transaminase 5 (BCAT5)	aminotransferase domain containing protein, putative, expressed
LOC_Os03g12900	7.73	9.34	12.99	10.86	6.81	7.5	10.59	11.31	6.53	8.04	7.28	6.36	10.69	10.58	6.7	4.25	5.16	4.18	8.58	8.53	6.75	3.77	4.08	3.17	Group 4	-0.253373	-0.386212	-1.02471	-1.09442	AT1G58440.1	FAD/NAD(P)-binding oxidoreductase family protein	squalene monooxygenase, putative, expressed
LOC_Os03g12910	48.03	36.74	45.22	22.41	23.28	22.28	34.66	39.96	37.81	17.3	18.47	20.46	29.57	30.42	33.57	47.34	38.59	39.8	37.64	37.36	32.98	47.02	39.42	41.25	Group 2	-0.932191	-0.996166	0.425031	0.241623	AT1G58440.1	FAD/NAD(P)-binding oxidoreductase family protein	squalene monooxygenase, putative, expressed
LOC_Os03g13050	16.3	8	5.34	37.84	69.83	71.99	8.91	5.4	6.35	50.84	45.88	83.05	2.71	1.52	2.06	1.5	1.12	1.43	1.8	2.51	3.3	2.55	2.74	2.41	Group 3	2.58761	3.10232	-0.594878	0.0163018	AT2G23790.1	Protein of unknown function (DUF607)	E2F-related protein, putative, expressed
LOC_Os03g13140	1.72	1.07	1.5	328.96	331.12	481.69	1.01	0.83	0.99	608.46	669.68	677.01	117.97	191.95	84.07	83.94	43.46	69.13	77.16	129	75.62	66.61	71.68	63.01	Group 3	7.95894	9.29175	-1.00231	-0.48466	AT2G16060.1	hemoglobin 1	non-symbiotic hemoglobin 2, putative, expressed
LOC_Os03g13150	0	0.39	0.62	0.74	1.28	16.69	1.16	0.79	0.57	5.01	8	3.89	0.41	0.25	0	3.55	0.23	3.43	0.16	0.22	0	5.13	4.65	2.25	Group 1	3.84663	2.61032	2.97154	4.22356	AT2G16060.1	hemoglobin 1	non-symbiotic hemoglobin 2, putative, expressed
LOC_Os03g13180	0.99	1.73	0.71	1.58	3.71	3.3	1.07	0.39	0.58	3.21	3.62	7.83	0.35	0.59	0.44	0.25	0	0.42	0.24	0	0.25	0.17	0	0.43	Group 3	1.25526	2.67749	-0.807355	0.206451	AT5G06730.1	Peroxidase superfamily protein	peroxidase precursor, putative, expressed
LOC_Os03g13200	0.22	2.73	11.5	0	0.09	1	5.2	7.49	2.04	0	1.25	0.95	8.39	10.12	8.47	2.44	1.92	1.55	13.28	11.95	5.06	0.95	2.46	1.88	Group 4	-3.38793	-2.59363	-2.13465	-2.45519	AT5G06720.1	peroxidase 2	peroxidase precursor, putative, expressed
LOC_Os03g13210	52.7	68.84	36.97	152.73	120.19	114.62	77.79	58.77	78.18	189.24	149.54	153.84	187.76	138.68	238.2	102.15	109.21	162.35	101.3	107.14	129.17	145.09	130.52	99.07	Group 3	1.28807	1.19678	-0.594995	0.150093	AT5G19890.1	Peroxidase superfamily protein	peroxidase precursor, putative, expressed
LOC_Os03g13274	30.01	21.25	32.71	11.18	7.86	13.03	20.53	22.96	27.19	7.78	10.63	10.33	21.76	26.58	28.38	33.1	33.34	30.39	24.99	28.2	25.08	38.97	32.3	31.32	Group 2	-1.38036	-1.28937	0.334574	0.388772	AT2G02040.1	peptide transporter 2	peptide transporter PTR2, putative, expressed
LOC_Os03g13300	11.28	18.7	23.59	88.49	100.95	96.07	28.76	15.48	33.13	82.17	96.92	105.83	10.34	11.01	12	7.24	7.09	10.7	7.82	11.02	9.45	6.84	7.76	11.49	Group 3	2.40804	1.8766	-0.410758	-0.114973	AT5G17330.1	glutamate decarboxylase	glutamate decarboxylase, putative, expressed
LOC_Os03g13390	39.6	133.63	185.98	46.57	37.37	59.14	116.14	109.11	155.61	74.81	51.43	51.73	95.61	139.59	110.17	98.19	70.96	103.17	79.32	148.09	105.34	108.1	75.78	64.36	Group 4	-1.32603	-1.09638	-0.342515	-0.422116	AT1G59960.1	NAD(P)-linked oxidoreductase superfamily protein	oxidoreductase, aldo/keto reductase family protein, putative, expressed
LOC_Os03g13579	0	0.18	0.1	0.31	0.08	0	24.82	24.36	31.32	39.49	64.02	45.14	0	0	0	0	0	0	0	0	0	0	0	0	Group 3	0.275634	0.882579	0	0			expressed protein
LOC_Os03g13740	0.19	0.28	0.49	4.84	9.5	11.8	0.46	0.13	0.12	6.67	8.23	9.5	0.21	0.32	0.2	0.08	0.12	0.33	0.15	0.13	0.21	0.1	0.12	0.08	Group 3	4.39068	4.59729	-0.280108	-0.378512	AT5G37490.1	ARM repeat superfamily protein	immediate-early fungal elicitor protein CMPG1, putative, expressed
LOC_Os03g13840	15.31	25.49	47.83	32.62	86.48	55.06	33.8	25.91	53.42	51.19	57.13	64.14	6.13	6.01	7.25	9.99	7.24	11.84	7.08	9.39	8.82	9.8	8.83	14.39	Group 1	0.972234	0.60705	0.577613	0.381241	AT3G51250.1	Senescence/dehydration-associated protein-related	senescence-associated protein, putative, expressed
LOC_Os03g14050	28.46	26.13	18.37	52.01	28.69	38.71	21.24	18.92	27.74	38.31	34.02	33.38	12.98	11.99	19.43	13.88	18.36	17.6	11.1	10.18	15.06	11.47	18.23	16.91	Group 1	0.708326	0.636296	0.165399	0.355996	AT1G20030.2	Pathogenesis-related thaumatin superfamily protein	thaumatin-like protein 1 precursor, putative, expressed
LOC_Os03g14170	18.01	12.82	12.65	4.26	4.36	10.2	8.29	8.34	8.97	12.45	8.93	5.55	3.59	4.06	3.91	14.48	8.75	13.34	3.87	5.14	4.06	20.8	10.06	13.28	Group 2	-1.1966	0.071661	1.63756	1.73146	AT1G01120.1	3-ketoacyl-CoA synthase 1	3-ketoacyl-CoA synthase, putative, expressed
LOC_Os03g14180	0.09	0.04	0.1	37.05	40.98	34.01	0.04	0.02	0.05	26.36	33.48	37.52	0	0	0.01	0.01	0	0	0	0	0.08	0	0.11	0.08	Group 3	7.70083	7.86109	0	0.29956	AT4G27670.1	heat shock protein 21	hsp20/alpha crystallin family protein, putative, expressed
LOC_Os03g14250	34.97	48.03	65.86	30.97	14.6	33.72	49.37	56.97	63.01	24.59	24.89	18.31	36.9	41.01	41.72	48.87	47.95	40.79	37.82	41.23	34.39	46.34	44.14	41.43	Group 2	-0.906202	-1.31747	0.201414	0.217218	AT1G19835.1	Plant protein of unknown function (DUF869)	plant protein of unknown function DUF869 domain containing protein, expressed
LOC_Os03g14370	5.74	7.55	11.51	30.02	40.11	41.97	9.69	7.38	10.5	33.32	32.66	42.8	5.94	7.6	7.51	8.38	9.17	11.53	6.19	7.08	8.18	9.79	8.79	9.95	Group 1	2.16205	1.9686	0.459432	0.406555	AT1G12420.1	ACT domain repeat 8	ACT domain containing protein, expressed
LOC_Os03g14570	65.33	47.86	38.8	22.44	18.82	20.21	45.44	34.97	53.53	19.44	15.07	18.55	15.76	18.59	21.04	22.03	22.87	25.6	17.34	18.36	19.37	28.13	21.13	22.35	Group 2	-1.30175	-1.33082	0.34659	0.376827	AT2G21180.1		expressed protein
LOC_Os03g14610	16.5	29	34.04	18.12	9.49	19.31	23.51	30.71	27.56	14.16	12.74	11.5	19.7	19.2	21.45	19.55	25.86	21.61	20.87	18.71	15.78	17.74	22.5	18.29	Group 2	-0.757533	-1.0847	0.15029	0.0793928	AT5G42560.1	Abscisic acid-responsive (TB2/DP1, HVA22) family protein	HVA22, putative, expressed
LOC_Os03g14810	84.16	41.48	47.35	20.01	22.76	11.84	58	60.59	58.9	7.41	7.4	8.32	14.58	18.22	20.95	19.74	20.6	15.07	14.6	12.4	15.07	13.15	14.72	12.98	Group 4	-1.65823	-2.92366	0.0433748	-0.0414596	AT4G39250.1	RAD-like 1	MYB-like transcription factor DIVARICATA, putative, expressed
LOC_Os03g14990	74.49	58.31	64.88	91.13	128.86	99.56	53.81	60.55	55.06	93.67	100.97	92.11	87.92	91.55	71.45	68.13	50.64	62.35	71.9	95.51	85.78	70.1	60.4	68.78	Group 3	0.69194	0.758331	-0.469697	-0.344946	AT1G48850.1	chorismate synthase, putative / 5-enolpyruvylshikimate-3-phosphate phospholyase, putative	chorismate synthase 2, chloroplast precursor, putative, expressed
LOC_Os03g15020	10.82	31.72	26.83	6.35	3.07	8.13	23.57	21.56	15.98	4.78	6.9	5.47	18.16	15.16	13.57	11.17	10.35	10.32	13.32	13.86	14.45	7.76	9.9	10.73	Group 4	-1.96441	-1.81442	-0.55456	-0.548282	AT2G28470.1	beta-galactosidase 8	beta-galactosidase precursor, putative, expressed
LOC_Os03g15050	108.29	119.52	80.84	27.08	80.25	39.35	121.37	90.83	110.69	57.63	66.83	69.43	104.09	107.67	83.32	38.37	25.94	31.97	57.49	82	75.68	32.45	33.52	37.47	Group 4	-1.0718	-0.734914	-1.61293	-1.05445	AT4G37870.1	phosphoenolpyruvate carboxykinase 1	phosphoenolpyruvate carboxykinase, putative, expressed
LOC_Os03g15080	19.34	21.87	16.59	30.81	49.25	38.21	27.67	18.52	24.91	53.8	37.74	50.97	4.46	7.01	4.99	2.72	2.59	4.47	3.7	5.22	6	4.05	2.97	3.51	Group 3	1.02876	1.0003	-0.734387	-0.489987			expressed protein
LOC_Os03g15230	35.86	23.7	15.66	11.83	9.35	5.25	21.83	16.74	16.43	6.91	5.54	4.37	9.63	11.16	12.04	9.35	9.84	8.24	11.44	10.32	13.98	11.22	8.16	9.39	Group 4	-1.49821	-1.69049	-0.255215	-0.309668	AT1G13340.1	Regulator of Vps4 activity in the MVB pathway protein	DUF292 domain containing protein, expressed
LOC_Os03g15340	156.62	83.52	95.16	58.56	32.48	61.41	72.73	76.51	99.8	26.09	50.48	34.02	24.59	32.84	34.05	98.55	81.35	66.85	47.67	43.5	36.96	97.75	92.55	100.05	Group 2	-1.13552	-1.16906	1.42871	1.1784	AT2G02850.1	plantacyanin	plastocyanin-like domain containing protein, putative, expressed
LOC_Os03g15720	52.9	55.7	62.57	70.31	74.26	89.72	49.93	46.45	67.81	94.04	92.05	97.78	80.99	89.38	72.36	60.04	60.36	66.51	69.64	79.27	75.03	65.82	61.02	59.37	Group 3	0.451978	0.788704	-0.376554	-0.265855	AT4G08230.1	glycine-rich protein	expressed protein
LOC_Os03g15780	15.44	15.08	13.9	31.58	55.24	41.8	15.94	12.19	16.34	50.05	68.01	64.67	45.47	43.83	38.81	16.21	14.66	15.04	23.73	27.63	26.49	13.51	13.17	14.46	Group 3	1.52802	2.0318	-1.47468	-0.91557	AT2G29690.1	anthranilate synthase 2	anthranilate synthase component I-1, chloroplast precursor, putative, expressed
LOC_Os03g15960	69.33	49.37	19.9	201.41	273.88	245.51	69.78	44.69	35.35	226.51	225.99	298	21.74	21.92	21.07	21.32	18.01	19.12	14.73	16.8	17.45	20.63	16.33	14.07	Group 3	2.37611	2.32233	-0.146318	0.0585073	AT1G53540.1	HSP20-like chaperones superfamily protein	hsp20/alpha crystallin family protein, putative, expressed
LOC_Os03g16020	2.58	3.28	3.72	649.73	1055.11	1045.67	4.45	4.7	2.57	866.91	867.19	1156.2	24.43	23.77	11.35	6.4	4.94	6.42	7.67	29.21	17.6	6.08	7.28	6.08	Group 3	8.1226	7.90858	-1.72855	-1.47253	AT1G53540.1	HSP20-like chaperones superfamily protein	hsp20/alpha crystallin family protein, putative, expressed
LOC_Os03g16030	0.21	0.56	0.28	217.51	389.75	358.16	0.37	0.34	0.04	308.87	296.18	397.58	12.47	15.17	6.4	0.99	0.55	1.19	2.98	20.8	8.13	1.91	0.69	1.37	Group 3	9.48252	9.89962	-3.50292	-2.91903	AT1G53540.1	HSP20-like chaperones superfamily protein	hsp20/alpha crystallin family protein, putative, expressed
LOC_Os03g16040	16.61	18.61	24.9	278.69	450.1	443.83	15.26	19.83	14.96	375.84	384.88	484.52	17.52	16.83	13.43	16.06	16.5	12.38	16.68	14.02	15.56	9.93	13.79	16.23	Group 3	4.27892	4.62892	-0.088138	-0.209744	AT1G53540.1	HSP20-like chaperones superfamily protein	hsp20/alpha crystallin family protein, putative, expressed
LOC_Os03g16140	67.87	47.11	42.71	35.14	24.15	25.38	50.19	45.73	48.51	22.44	23.04	21.07	29.18	27.86	30.47	27.94	30.84	27.52	26.96	24.52	26.88	27.91	28.9	25.49	Group 4	-0.894886	-1.11448	-0.0198516	0.0703369	AT4G00550.1	digalactosyl diacylglycerol deficient 2	digalactosyldiacylglycerol synthase, chloroplast precursor, putative, expressed
LOC_Os03g16390	2.08	2.46	2.13	3.3	6.09	5.2	2.14	1.84	2.71	4.93	5.55	8.83	1.83	2.71	2.4	1.01	1.43	1.44	1.1	2	3.02	0.77	0.48	0.67	Group 3	1.09001	1.48896	-0.793948	-1.53201	AT3G23160.1	Protein of unknown function (DUF668)	avr9/Cf-9 rapidly elicited protein, putative, expressed
LOC_Os03g16480	20.97	22.03	18	31.17	32.15	29.38	19.09	16.97	21.88	31.38	32.27	34.87	11.43	11.96	13.34	13.68	12.95	13.95	11.29	11.61	13.02	13.15	12.61	13.05	Group 1	0.601579	0.76304	0.143443	0.111518	AT2G39720.1	RING-H2 finger C2A	zinc finger family protein, putative, expressed
LOC_Os03g16610	14.3	18.41	30.01	5.77	1.94	15.61	11.39	20.66	22.7	7.48	3.99	5.08	15.29	19.93	29.86	36.73	29.51	24.01	30.93	24.85	21.68	31.3	24	36.32	Group 2	-1.41595	-1.70714	0.469927	0.241351	AT5G60020.1	laccase 17	laccase precursor protein, putative, expressed
LOC_Os03g16860	296.87	301.47	233.2	565.73	1096.23	863.89	315.65	255.81	192	782.92	779.6	807.38	303.2	275.24	227.38	238.53	166.65	223.14	277.09	334.02	328.14	213.48	230.41	250.47	Group 3	1.60256	1.6338	-0.358824	-0.435668	AT3G12580.1	heat shock protein 70	DnaK family protein, putative, expressed
LOC_Os03g16910	44.13	46.11	45.08	16.38	25.31	23.33	36.34	33.26	40.31	23.12	22.15	25.34	45.01	43.84	47.93	43.94	40.15	46.32	42.69	45.46	48.54	43.87	43.94	47.77	Group 4	-1.0543	-0.636339	-0.0685433	-0.0117383	AT2G37570.1	HSP20-like chaperones superfamily protein	SLT1 protein, putative, expressed
LOC_Os03g16920	2.51	0.85	0.99	10.38	22.75	12.68	0.64	0.56	0.67	11.32	11.55	13.25	1.24	1.11	0.65	1.61	0.96	1.09	0.72	1.55	1.03	1.88	0.94	1.62	Group 1	3.30978	4.07563	0.263034	0.39689	AT3G12580.1	heat shock protein 70	DnaK family protein, putative, expressed
LOC_Os03g16950	12.4	16.67	7.83	39.35	121.93	21.34	26.28	26.98	26.66	64.21	53.75	86.53	11.24	9.88	14.42	8.88	6.91	12.38	8.29	10.99	16.06	23.27	11.79	9.85	Group 3	2.29776	1.35204	-0.331323	0.343145	AT5G48540.1	receptor-like protein kinase-related family protein	cysteine-rich repeat secretory protein 55 precursor, putative, expressed
LOC_Os03g16960	5.17	8.5	3.51	67.56	157.92	54.99	7.03	4.72	6.21	88.51	98.52	131.84	10.78	6.97	16.42	8.96	6.06	15.26	6.68	13.12	11.95	20.62	9.65	11.32	Group 3	4.00479	4.12678	-0.173225	0.386387	AT5G48540.1	receptor-like protein kinase-related family protein	cysteine-rich repeat secretory protein 55 precursor, putative, expressed
LOC_Os03g17100	73.9	176.5	266.95	88.01	27.1	110.9	140.24	231.89	189.8	46.78	77	91.84	206.59	195.23	231.76	113.49	154	113.4	285.9	170.58	159.97	75	128.13	91.47	Group 4	-1.19361	-1.38053	-0.733601	-1.06444	AT5G02560.1	histone H2A 12	Core histone H2A/H2B/H3/H4 domain containing protein, putative, expressed
LOC_Os03g17350	28.93	27.74	20.83	8.77	8.07	14.05	14.28	15.55	14.15	17.89	13.29	8.63	4.8	5.54	5.35	24.57	11.19	16.56	4.47	6.17	6.51	35.81	15.37	22.85	Group 2	-1.31804	-0.142693	1.71844	2.0895	AT3G55090.1	ABC-2 type transporter family protein	white-brown complex homolog protein, putative, expressed
LOC_Os03g17470	78.76	37.02	34.94	241.29	191.57	292.28	43.48	28.98	48.65	413.38	389.12	350.28	174.56	172.45	116.84	174.16	82.33	161.92	95.71	149.73	162.75	159.33	148.09	162.1	Group 3	2.2641	3.24753	-0.148671	0.201873	AT3G55040.1	glutathione transferase lambda 2	IN2-1 protein, putative, expressed
LOC_Os03g17480	41.54	20.58	17.15	93.41	79.81	170.19	16.36	10.02	18.82	212.47	219.72	152.2	54.65	51.43	37.29	32.82	14.63	28.09	19.05	28.33	38.93	34.96	24.36	31.43	Group 3	2.11108	3.68344	-0.921728	0.0721254	AT3G55040.1	glutathione transferase lambda 2	IN2-1 protein, putative, expressed
LOC_Os03g17570	119.35	97.2	74.05	86.4	71.66	58.14	110.35	91.59	95.33	63.04	52.2	54.52	79.19	74.89	91.29	78.9	90.49	90.02	78.46	74.33	90.65	94.43	88.82	89.35	Group 2	-0.426139	-0.807355	0.0801799	0.163042	AT5G02810.1	pseudo-response regulator 7	response regulator receiver domain containing protein, expressed
LOC_Os03g17680	6.32	8.24	3.11	46.15	31.59	26.01	11.26	11.35	12.66	37.27	29.71	29.62	24.72	24.8	24.33	5.35	8.74	6.95	16.76	12.45	18.89	6.65	4.22	2.56	Group 3	2.53348	1.44543	-1.79776	-1.81633			expressed protein
LOC_Os03g17700	58.21	101.71	123.91	35.27	108.36	116.31	93.94	77.94	132.85	80.41	80.1	152.24	49.37	56.7	52.28	24.15	22.18	36.76	36.47	52.07	56.99	25.01	24.19	33	Group 4	-0.126653	0.0373947	-0.927637	-0.821822	AT3G45640.1	mitogen-activated protein kinase 3	CGMC_MAPKCGMC_2_ERK.2 - CGMC includes CDA, MAPK, GSK3, and CLKC kinases, expressed
LOC_Os03g17760	2.73	12.18	26.02	8.33	2.11	4.85	15.16	17.5	4.48	3.69	3.81	3.58	20.56	23.67	18.84	4.78	5.4	5.5	27.22	18.95	13.84	2.39	4.49	2.35	Group 4	-1.4018	-1.71935	-1.9864	-2.6601	AT3G54770.1	RNA-binding (RRM/RBD/RNP motifs) family protein	RNA recognition motif containing protein, putative, expressed
LOC_Os03g17790	20.12	32.63	34.95	19.5	13.64	18.82	25.29	31.29	36.89	15.26	12.87	10.77	17.24	17.38	22.53	23.93	23.44	25.61	11.36	11.29	18.2	19.24	12.96	17.73	Group 2	-0.751632	-1.25806	0.351309	0.287019	AT2G38905.1	Low temperature and salt responsive protein family	OsRCI2-5 - Putative low temperature and salt responsive protein, expressed
LOC_Os03g17870	1328.35	1035.79	664.37	150.83	459.27	360.71	779.47	632.03	715.61	305.77	339.38	345.43	309.63	222.83	126.19	255.79	51.76	190.58	62.12	282.54	197.26	201.42	120.59	231.27	Group 4	-1.64107	-1.10232	-0.402807	0.0299396	AT3G09390.1	metallothionein 2A	metallothionein, putative, expressed
LOC_Os03g18030	3.95	1.81	0.49	13.32	13.97	7.58	3.03	0.47	1.63	5.28	6.82	7.02	3.07	2.83	4.61	1.12	0.6	2.16	1.92	1.56	2.83	1.36	1.61	1.91	Group 3	2.42657	1.83778	-1.37291	-0.353274	AT3G11180.2	2-oxoglutarate (2OG) and Fe(II)-dependent oxygenase superfamily protein	leucoanthocyanidin dioxygenase, putative, expressed
LOC_Os03g18070	10.26	18.79	34.53	38.91	70.43	75.44	36.15	20.97	35.44	43.52	49.8	74.99	23.43	26.55	23.71	14.34	15.76	18.87	18.89	21.16	23.83	16.13	17.12	15.43	Group 3	1.53486	0.860887	-0.586719	-0.389412	AT5G05580.1	fatty acid desaturase 8	omega-3 fatty acid desaturase, chloroplast precursor, putative, expressed
LOC_Os03g18130	38.27	39.87	24.32	5.28	11.32	14.78	36.98	20.88	22.44	15.09	40.02	15.27	105.76	69.42	76.89	60.22	29.15	37.02	62.38	128.65	84.96	21.46	48.61	52.11	Group 4	-1.69792	-0.189657	-0.994181	-1.17357	AT5G65010.1	asparagine synthetase 2	asparagine synthetase, putative, expressed
LOC_Os03g18150	67.48	99.05	91.82	88.25	155.95	124.81	72.82	67.03	91.53	76.6	110.49	140.74	14.68	18.88	29.28	13.36	31.1	41.18	14.68	16.2	28.46	11.94	20.5	31.14	Group 1	0.513736	0.502116	0.4454	0.0988582	AT2G30020.1	Protein phosphatase 2C family protein	protein phosphatase 2C, putative, expressed
LOC_Os03g18220	116.85	151.82	146.37	859.78	608.11	642.66	138.78	163.15	151.13	852.57	865.93	765.75	89.83	102.72	89.16	91.58	79.49	82.35	77.5	79.51	67.3	74.27	74.45	72.44	Group 3	2.34543	2.45427	-0.152498	-0.020376	AT5G01320.1	Thiamine pyrophosphate dependent pyruvate decarboxylase family protein	pyruvate decarboxylase isozyme 2, putative, expressed
LOC_Os03g18250	0	1.89	0	7.27	4.28	10.26	1.8	0.73	0	9.49	10.37	9.97	9.37	12.27	8.05	11.48	4.31	9.17	4.83	11.21	10.58	15.07	4.96	5.05	Group 3	3.3357	3.41839	-0.248108	-0.0844503			expressed protein
LOC_Os03g18430	1.97	3.22	4.39	4.08	1.81	6.04	3.53	3.94	1.98	2.87	6.9	4.74	5.44	4.39	5.11	14.11	11.53	10.06	5.81	4.25	4.15	14.54	14.63	11.53	Group 1	0.306103	0.604071	1.24013	1.49793	AT5G58520.1	Protein kinase superfamily protein	protein kinase, putative, expressed
LOC_Os03g18560	39.17	35.37	25.18	50.07	77.67	53.74	35.01	25.72	34.16	66.33	70.38	72.93	27.75	30.29	28.77	19.33	13.19	22.43	18.04	26.86	28.47	17.8	16.94	22.55	Group 3	0.861826	1.1411	-0.656768	-0.355204	AT3G08890.1	Protein of unknown function, DUF538	DUF538 domain containing protein, putative, expressed
LOC_Os03g18640	7.8	22.97	22.75	5.48	5.17	7.23	16.85	18.23	13.88	6.73	7.22	5.49	8.46	8.7	10.48	5.71	5.51	4.34	10.83	11.23	8.96	4.47	5.31	5.92	Group 4	-1.56579	-1.31929	-0.817062	-0.96721	AT2G30210.1	laccase 3	laccase precursor protein, putative, expressed
LOC_Os03g18710	6.29	7.87	6.39	1.38	1.52	2.05	6.33	5.97	6.69	2.08	1.59	1.38	3.45	3.08	4.2	3.77	2.75	3.53	3.45	4.59	4.2	4.26	3.54	4.39	Group 4	-1.98966	-1.84486	-0.0931094	-0.00691941	AT2G38440.1	SCAR homolog 2	expressed protein
LOC_Os03g18729	10.48	6.52	8.01	5.03	4.55	2.06	6.43	8.2	8.29	3.2	1.7	1.91	7.34	6.28	7.54	4.27	5.8	3.99	7.14	4.34	5.95	5.24	4.6	3.54	Group 4	-1.08447	-1.70745	-0.577918	-0.374124			expressed protein
LOC_Os03g18740	19.82	40.68	31.81	58.92	75.31	93.28	30.36	26.41	26.25	82.67	86.79	87.9	26.25	28.73	28.78	15.53	14.44	19.25	25.57	24.9	28.39	13.6	16.03	19.46	Group 3	1.29865	1.62896	-0.763117	-0.680151	AT3G51680.1	NAD(P)-binding Rossmann-fold superfamily protein	oxidoreductase, short chain dehydrogenase/reductase family, putative, expressed
LOC_Os03g18850	771.93	295.61	166.13	325.51	468.58	290.54	226.3	108.16	205.41	357.78	408.49	438.86	673.43	784.38	619.84	362.54	228.13	257.74	465.94	720.57	573.49	407.47	305.61	311.39	Group 4	-0.185707	1.15804	-1.29183	-0.780529	AT2G26040.1	PYR1-like 2	pathogenesis-related Bet v I family protein, putative, expressed
LOC_Os03g18910	10.44	30.79	51.67	28.96	59.36	71.75	30.91	29.81	42.15	46.29	57.53	69.13	8.03	8.51	9.58	7.53	11.22	13.28	8.33	7.71	11.44	6.68	8.59	11.22	Group 3	0.782938	0.747832	0.291143	-0.052352	AT4G16120.1	COBRA-like protein-7 precursor	COBRA-like protein 7 precursor, putative, expressed
LOC_Os03g19240	25.16	27.15	27.36	7.08	10.22	8.19	24.74	22.37	24.49	7.4	8.49	10.77	21.5	20.25	19.94	22.46	15.86	20.52	16.86	20.06	19.05	16.5	15.72	17.95	Group 4	-1.63227	-1.41644	-0.0686106	-0.157482	AT3G16910.1	acyl-activating enzyme 7	AMP-binding enzyme, putative, expressed
LOC_Os03g19250	135.07	73.69	41.15	134.85	109.23	123.72	71.12	44.25	56.27	128.89	101.08	97.02	78.49	81.24	72.53	79.73	50.23	63.31	53.27	61.59	62.54	73.29	58.45	65.86	Group 3	0.557016	0.928541	-0.264822	0.155482	AT3G16910.1	acyl-activating enzyme 7	AMP-binding enzyme, putative, expressed
LOC_Os03g19260	2.28	6.75	8.24	17.35	20.42	20.98	4.86	5.03	4.4	18.9	16.59	22.24	3.51	5.86	5.08	3.75	3.3	3.6	3.5	4.75	4.17	3.15	3.03	2.77	Group 3	1.74776	1.99256	-0.430762	-0.456457	AT4G02090.1		expressed protein
LOC_Os03g19270	0.72	2.34	1.7	241.96	100.07	115.72	2.86	1.5	1.43	191.73	141.54	112.87	0.79	0.7	0.63	0.76	0.72	0.28	0.3	0.36	0.4	1.41	0.81	0.71	Group 3	6.49734	6.19585	-0.252387	1.26303	AT3G62550.1	Adenine nucleotide alpha hydrolases-like superfamily protein	universal stress protein domain containing protein, putative, expressed
LOC_Os03g19310	13.31	19.4	20.27	5.57	7.12	9.2	14.91	13.07	14.45	5.46	6.16	7.25	6.72	8.1	8.13	6.15	6.83	5.84	6.82	7.12	6.57	5.84	5.29	6.77	Group 4	-1.26303	-1.15707	-0.282903	-0.193239	AT4G02500.1	UDP-xylosyltransferase 2	glycosyltransferase, putative, expressed
LOC_Os03g19375	53.63	49.68	47.24	18.62	19.67	17.04	29.92	25.28	38.74	21.78	11.93	12.01	23.33	18.94	18.14	21.59	19.21	25.25	10.43	14.89	22.9	19.51	21.17	27.06	Group 2	-1.43857	-1.03393	0.12749	0.488101	AT1G75390.1	basic leucine-zipper 44	expressed protein
LOC_Os03g19390	18.66	16.39	14.67	4.3	6.73	5.09	19.12	14.71	19.46	5.39	7.17	6.54	12.56	8.75	9.65	12.94	10.37	14.16	8.27	10.09	10.9	10.84	9.42	11.94	Group 2	-1.60501	-1.46489	0.272923	0.136838	AT3G16990.1	Haem oxygenase-like, multi-helical	TENA/THI-4 family protein, putative, expressed
LOC_Os03g19420	337.46	1317.89	2608.33	45.8	62.04	164.96	1335.32	1332.19	2042.48	142.38	144.53	184.23	428.38	640.35	457.99	393.06	320.96	421.17	339.5	871.13	606.81	554.84	281.11	230.86	Group 4	-3.96476	-3.32064	-0.427439	-0.768443	AT1G09240.1	nicotianamine synthase 3	nicotianamine synthase, putative, expressed
LOC_Os03g19427	293.08	1172.63	2236.37	63.1	74.84	187.75	1199.29	1121.45	1746.99	162.65	142.51	185.05	417.8	622.99	419.41	370.13	244.57	372.67	297.85	975.17	632.16	578.19	266.26	231.83	Group 4	-3.5056	-3.05201	-0.564396	-0.823699	AT1G56430.1	nicotianamine synthase 4	nicotianamine synthase, putative, expressed
LOC_Os03g19580	33.87	29.06	27.8	44.21	39.69	37.07	27.51	25.5	24.88	39.12	44.72	40.85	43.22	44.05	39.18	32.99	29.78	30.98	32.74	32.29	32.36	29.28	27.41	27.69	Group 3	0.413848	0.676826	-0.430486	-0.205872	AT3G62370.1	heme binding	expressed protein
LOC_Os03g19720	68.14	95.81	112.92	151.3	226.45	254.47	88.96	66.32	91.66	194.58	231.93	290.51	46.98	63.14	42.37	33.4	31.69	42.34	29.94	44.9	48.36	28.55	30.33	34.36	Group 3	1.19034	1.53678	-0.50413	-0.400973	AT5G49480.1	Ca2+-binding protein 1	EF hand family protein, putative, expressed
LOC_Os03g19990	3.4	10.82	6.96	1.14	0.82	2.05	9.14	6.77	4.87	2.43	1.21	1.64	9.36	7.33	6.37	2.15	2.6	3.36	9.71	8.1	7.75	2.65	4.09	3.94	Group 4	-2.31389	-1.91822	-1.4762	-1.23584	AT1G21680.1	DPP6 N-terminal domain-like protein	WD40-like Beta Propeller Repeat family protein, expressed
LOC_Os03g20090	9.27	10.66	11.83	20	26.75	17.13	13.34	12.26	15.95	20.06	25.91	27.21	4.76	4.91	6.8	5.03	6.35	8.97	4.92	5.1	6.91	6.81	6.32	6.63	Group 1	1.00067	0.811928	0.29956	0.218444	AT5G49620.1	myb domain protein 78	MYB family transcription factor, putative, expressed
LOC_Os03g20120	27.52	12.79	7.87	22.16	47.17	49.73	12.97	5.95	14.71	28.25	31.26	34.6	8.57	10.28	10.67	10.89	6.17	9.96	12.07	16.71	16.58	14.51	8.31	14.29	Group 3	1.29962	1.47638	-0.125795	-0.287507	AT2G47180.1	galactinol synthase 1	glycosyl transferase 8 domain containing protein, putative, expressed
LOC_Os03g20290	0.57	2.16	2.28	1.81	4.59	8.27	2.33	1.32	1.86	6.53	5.04	9.02	0.7	1.91	0.98	0	0	0	0.71	2.06	0.98	0	0.24	0.54	Group 3	1.49529	1.84303	-3.70044	-1.90689	AT2G03200.1	Eukaryotic aspartyl protease family protein	aspartic proteinase nepenthesin-1 precursor, putative, expressed
LOC_Os03g20310	58.67	52.02	39.63	62.13	62.29	53.03	44.65	35.85	48.29	67.23	62.76	58.74	46.21	45.8	46.79	36.86	31.44	40.77	35.07	42	44.83	39.13	38.4	39.57	Group 3	0.23884	0.550238	-0.346877	-0.0581709	AT5G06950.4	bZIP transcription factor family protein	transcription factor HBP-1b, putative, expressed
LOC_Os03g20330	11.35	7.6	4.33	11	23.42	17.81	8.31	5.11	6.89	20.21	21.98	25.59	9.85	13.58	11.24	0.91	1.75	4.48	4.11	6.24	8.85	1.21	1.97	2.37	Group 3	1.15558	1.72431	-2.23316	-1.73697			VQ domain containing protein, putative, expressed
LOC_Os03g20420	97.54	122.25	90.61	15.63	30.74	23.01	89.48	80.63	80.18	24.98	19.79	16.23	32.46	29.22	22.5	20.4	7.94	14.34	18.94	39.46	33.87	19.77	12.73	20.29	Group 4	-2.15641	-2.03161	-0.974609	-0.801989	AT3G10740.1	alpha-L-arabinofuranosidase 1	alpha-N-arabinofuranosidase A, putative, expressed
LOC_Os03g20600	32.49	26.84	23.19	24.45	49.01	35.89	17.43	18.62	28.42	43.22	34.51	42.5	59.28	85.41	71.01	29.7	18.39	24.51	31.26	38.82	36.16	19.07	17.68	21.15	Group 3	0.404681	0.896114	-1.56704	-0.872169	AT3G56500.1	serine-rich protein-related	expressed protein
LOC_Os03g20840	2.54	4.96	5.62	4.4	6.03	8.21	4.37	4.03	4.96	5.66	6.46	7.99	10.75	12.31	8.67	3.94	4.19	5.87	6.18	7.77	9.47	3.57	5.25	5.61	Group 3	0.494141	0.579668	-1.16285	-0.68613	AT3G14470.1	NB-ARC domain-containing disease resistance protein	disease resistance RPP13-like protein 1, putative, expressed
LOC_Os03g20870	19.34	14.64	8.93	67.14	101.51	104.47	13.61	10.94	11.54	85.18	84.76	108.04	9.51	9.48	9.13	9.1	6.37	7.13	6.31	10.57	8.5	9.23	7.53	9.1	Group 3	2.66101	2.93492	-0.311681	0.0267173	AT5G56340.1	RING/U-box superfamily protein	zinc finger, C3HC4 type domain containing protein, expressed
LOC_Os03g20949	16.03	14.92	10.66	20.06	30.24	26	12.46	8.85	10.35	20.7	22.47	21.3	15.79	17.19	16.75	9.01	8.12	10.11	10.13	14.43	15.42	9.96	8.49	9.42	Group 3	0.869862	1.01951	-0.861553	-0.516262	AT5G04930.1	aminophospholipid ATPase 1	phospholipid-transporting ATPase, putative, expressed
LOC_Os03g21000	31.18	26.17	21.6	34.41	41.07	42.28	24.43	18.46	22.03	35.25	37.39	45.96	17.66	17.86	16.83	16.29	17.44	16.57	12.62	15.12	16.41	15.8	14.74	14.47	Group 3	0.574733	0.866241	-0.0570111	0.0279769	AT1G08570.1	atypical CYS HIS rich thioredoxin 4	thioredoxin, putative, expressed
LOC_Os03g21230	7.72	14.26	17.59	5.64	3.31	9.03	12.47	16.72	16.82	5.25	4.89	5.37	6.72	8.71	10.49	9.06	9.24	9.46	9.62	8.8	7.76	8.11	8.59	8.77	Group 4	-1.12583	-1.5508	0.0973331	-0.0397553	AT1G79620.1	Leucine-rich repeat protein kinase family protein	leucine-rich repeat family protein, putative, expressed
LOC_Os03g21370	3.3	3.28	4.48	12.29	5.15	7.1	2.33	3.81	4.29	8.98	9.01	7.87	2.74	2.53	3.27	3.67	3.49	3.82	2.77	2.16	3.73	3.43	4.46	4.92	Group 1	1.12743	1.28437	0.350018	0.547488	AT5G58250.1		expressed protein
LOC_Os03g21400	7.69	3.72	2.84	0.86	1.37	0.42	3.99	2.37	3.57	0.71	0.6	0	1.75	1.99	2.37	3.32	3.95	3.91	3.73	2.48	3.1	4.81	3.71	4.89	Group 2	-2.30713	-2.68571	0.839734	0.514122	AT5G24910.1	cytochrome P450, family 714, subfamily A, polypeptide 1	cytochrome P450, putative, expressed
LOC_Os03g21640	9.32	13.61	16.78	11.86	22.91	22.38	11.06	9.08	15.54	19.32	19.03	26.77	10.4	12.48	11.06	4.12	4.05	5.75	6.69	9.36	10.5	3.98	3.97	4.33	Group 3	0.521586	0.861955	-1.26734	-1.09494	AT5G05190.1	Protein of unknown function (DUF3133)	expressed protein
LOC_Os03g21710	7	9.95	6.74	9.74	25.36	19.15	5.19	4.88	7.78	15.84	18.13	30.7	7.16	12.16	8.83	1.08	1.25	2.63	4.79	5.58	7.7	0.57	0.52	1.22	Group 3	1.18507	1.84003	-2.42931	-2.81444	AT3G56400.1	WRKY DNA-binding protein 70	WRKY79, expressed
LOC_Os03g21960	135.3	154.21	139.81	48.24	40.77	50.3	117.31	144.82	142.59	56.32	31.79	31.87	32.59	31.62	43.77	49.52	48.19	61.7	40.19	37.28	45.67	85.86	55.34	66	Group 2	-1.62149	-1.75165	0.560911	0.749254	AT3G08860.1	PYRIMIDINE 4	aminotransferase, putative, expressed
LOC_Os03g22020	5.82	11.07	9.18	51.66	17.37	49.84	5.33	6.53	9.31	84.83	82.14	56.11	17.72	18.01	18.03	39.45	22.21	33.09	8.93	9.55	12.85	58.28	30.58	32.58	Group 1	2.17593	3.38045	0.813973	1.94489	AT5G05340.1	Peroxidase superfamily protein	peroxidase precursor, putative, expressed
LOC_Os03g22050	50.05	43.84	14.31	16.64	24.83	9.02	70.22	43.7	31.08	16.25	11.32	15.74	26.04	23.24	28.39	11.9	11.03	11.67	20.1	16.55	23.2	14.03	14.22	12.83	Group 4	-1.09481	-1.73587	-1.16011	-0.53998	AT5G58380.1	SOS3-interacting protein 1	CAMK_KIN1/SNF1/Nim1_like.16 - CAMK includes calcium/calmodulin depedent protein kinases, expressed
LOC_Os03g22170	1.89	8.16	8.04	57.33	34.57	32.59	3.62	4.88	8.44	52.41	40.35	37.48	6.36	5.69	6.47	4.78	5.34	8.63	5.25	6.64	6.89	8.16	9.9	6.38	Group 3	2.76262	2.91971	0.0182911	0.375367	AT3G16770.1	ethylene-responsive element binding protein	AP2 domain containing protein, expressed
LOC_Os03g22270	140.93	112.01	78.73	77.83	89.58	63.19	120.09	105.41	121.12	64.76	48.94	69.31	59.21	59.84	80.42	59.48	71.41	71.31	56.11	51.01	61.1	61.35	57.12	58.64	Group 2	-0.523766	-0.920396	0.019582	0.0743344	AT1G56220.4	Dormancy/auxin associated family protein	auxin-repressed protein, putative, expressed
LOC_Os03g22680	19.26	20.07	23.06	7.71	6.9	8.94	20.85	21.24	19.68	7.28	6.88	8.29	13.76	16.83	18.4	14.01	13.58	13.27	10.92	12.41	13.88	13.16	10.7	12.67	Group 4	-1.39448	-1.44866	-0.260052	-0.0256175	AT5G18650.1	CHY-type/CTCHY-type/RING-type Zinc finger protein	RING finger and CHY zinc finger domain-containing protein 1, putative, expressed
LOC_Os03g22770	28.28	21.84	17.68	40.13	40.63	43.26	19.45	13.66	18.07	43.82	39.29	37.35	33.77	37.42	32.32	36.81	26.98	34.28	23.28	31.16	30.57	39	32.8	36.3	Group 3	0.868332	1.22994	-0.077933	0.345276	AT2G47890.1	B-box type zinc finger protein with CCT domain	CCT/B-box zinc finger protein, putative, expressed
LOC_Os03g22820	1.06	0.34	0.43	4.45	3.22	1.99	0.16	0.31	0.5	1.96	2.61	1.83	0.67	1.17	1.39	0.41	1.08	0.7	1.53	0.96	0.44	1.06	1.62	0.79	Group 3	2.22529	2.40858	-0.507604	0.235813			expressed protein
LOC_Os03g24184	34.25	32.28	33.61	43.19	38.94	44.98	33.27	28.52	30.99	44.85	43.01	49.09	33.18	36.29	31.81	32.46	28.83	35.01	32.04	35.12	30.25	31.35	30.35	29.99	Group 3	0.343145	0.560108	-0.0725213	-0.087186	AT1G09920.1	TRAF-type zinc finger-related	TRAF-type zinc finger domain-containing protein 1, putative, expressed
LOC_Os03g24460	34.14	39.12	50.54	26.48	19.95	25.51	41.15	48.65	49.12	22.71	23.07	20.77	27.99	29.68	30.59	30.87	31.1	29.99	29.58	30.44	30.35	32.46	31.78	31.27	Group 2	-0.78075	-1.05869	0.0588937	0.0798607	AT5G27410.2	D-aminoacid aminotransferase-like PLP-dependent enzymes superfamily protein	aminotransferase domain containing protein, putative, expressed
LOC_Os03g24560	9.8	4.72	5.77	14.18	7	6.8	7.69	5.34	7.8	5.75	4.62	7.41	5.2	5.13	8.84	14.33	17.68	18.61	9.88	5.34	8.43	17.41	17.32	18.82	Group 2	0.457518	-0.225465	1.3867	1.16952			ompA/MotB, putative, expressed
LOC_Os03g24690	2.9	0.73	0.4	1.39	3.42	2.28	0.46	0.43	0.13	3.54	5.3	4.66	14.95	13.97	14.94	1.91	2.55	1.33	2.6	2.41	2.16	1.01	0.93	0.35	Group 3	0.762605	3.38606	-2.85823	-1.53374	AT5G23960.2	terpene synthase 21	terpene synthase, putative, expressed
LOC_Os03g25030	17.07	29.11	15.31	18.25	51.93	59.48	17.5	14.7	10.68	92.11	90.11	77.59	18.32	18.13	6.87	15.37	1.37	8.23	6.72	32.33	22.58	27.54	12.1	19.03	Group 3	1.07239	2.59113	-0.788135	-0.0709137	AT1G28650.1	GDSL-like Lipase/Acylhydrolase superfamily protein	GDSL-like lipase/acylhydrolase, putative, expressed
LOC_Os03g25040	23.43	28.14	25.76	14.79	20.8	21.14	29.29	28.73	23.36	29.05	29.56	24.82	25.22	23.83	17.72	15.56	8.24	9.91	16.34	32.88	25.91	14.03	10.27	13.55	Group 4	-0.445079	0.0355851	-0.9795	-0.982886	AT1G28610.2	GDSL-like Lipase/Acylhydrolase superfamily protein	GDSL-like lipase/acylhydrolase, putative, expressed
LOC_Os03g25270	34.63	40.37	29.4	103.66	76.94	65.55	36.04	31.36	33.82	101.06	114.73	98.16	35.34	32	31.93	36.59	21.77	30.44	26.64	34.19	33.06	35.88	28.1	32.31	Group 3	1.23503	1.63015	-0.160286	0.0362961	AT1G56700.2	Peptidase C15, pyroglutamyl peptidase I-like	pyrrolidone-carboxylate peptidase, putative, expressed
LOC_Os03g25280	1.44	17.62	24.14	2.13	2.08	6.43	14.21	13.82	3.4	5.34	3.56	1.15	8.12	8.17	3.15	1.12	0.37	1.25	9.43	11.66	6.12	0.26	0.96	0.58	Group 4	-1.99008	-1.61667	-2.68952	-3.71149	AT4G11290.1	Peroxidase superfamily protein	peroxidase precursor, putative, expressed
LOC_Os03g25320	3.53	23.35	15.37	0	0.2	1.66	13.72	5.29	4.71	1.34	0.72	0.55	11.18	9.15	3.78	1.84	0.41	1.31	9.01	28.99	10.04	0.76	0.95	2.32	Group 4	-4.29972	-3.04575	-2.65766	-3.48382	AT4G33420.1	Peroxidase superfamily protein	peroxidase precursor, putative, expressed
LOC_Os03g25330	92.29	239.06	281.67	64.35	71.91	156.41	198.02	270.2	285.19	162.47	94.1	95.35	103.74	130.65	127.13	64.59	50.79	64.69	137.08	188.35	126.91	64.91	84.05	96.37	Group 4	-1.06584	-1.09751	-1.00443	-0.881819	AT1G14540.1	Peroxidase superfamily protein	peroxidase precursor, putative, expressed
LOC_Os03g25340	0.46	1.23	2.23	5.87	2.66	7.24	2.61	3	4.56	7.94	7.37	5.96	2.74	4.47	3.58	6.97	3.73	5.28	3.64	5.56	4.42	7.59	6.78	8.22	Group 1	1.92654	1.04276	0.553427	0.717558	AT4G33420.1	Peroxidase superfamily protein	peroxidase precursor, putative, expressed
LOC_Os03g25400	21.78	19.09	17.29	67.63	61.98	50.85	20.96	19.62	23.05	63.39	53.09	50.79	15.6	16.35	18.68	20.22	21	17.9	15.37	13.44	15.12	22.97	21.36	21.77	Group 1	1.62823	1.39028	0.222392	0.586267	AT3G06483.1	pyruvate dehydrogenase kinase	kinase, putative, expressed
LOC_Os03g25440	36.56	30.6	39.01	11.29	2.72	7.44	27.88	35.14	33.11	6.93	5.48	4.1	13.07	12.88	13.61	11.87	6.88	8.41	10.85	17.25	15.83	9.8	6.77	10.53	Group 4	-2.29136	-2.52087	-0.537411	-0.69105	AT3G21550.1	DUF679 domain membrane protein 2	expressed protein
LOC_Os03g25690	0.2	1.07	0.46	1.86	5.65	3.9	0.28	0.37	0.81	3.44	3.6	3.64	1.27	1.45	0.89	0.86	0.34	0.64	0.73	0.57	0.87	1.04	0.15	0.79	Group 3	2.51987	2.65772	-0.883676	-0.109624			expressed protein
LOC_Os03g25750	8.41	8.31	8.22	12.72	16.24	16.91	8.91	8.86	10.39	17.09	18.36	17.95	14.13	17.19	14.23	7.27	6.86	8.62	7.48	9.26	11.4	6.97	7.15	6.71	Group 3	0.871816	0.917001	-0.992466	-0.429312	AT2G02370.2	SNARE associated Golgi protein family	SNARE associated Golgi protein, putative, expressed
LOC_Os03g25760	1.06	2.92	3.18	2.88	6.76	7.63	3.01	2.23	2.4	8.26	11.55	12.31	4.28	6.51	3.85	2.38	1.89	2.91	3.28	4.33	4.88	1.26	1.88	2.26	Group 3	1.23475	2.0283	-0.994218	-1.16485	AT3G13600.1	calmodulin-binding family protein	calmodulin-binding protein, putative, expressed
LOC_Os03g26210	42.19	48.91	31.44	136.26	106.07	103.91	40.22	35.54	27.17	152.83	135.31	111.92	75.86	67.87	63.92	84.38	58.24	71.67	48.29	68.95	71.04	92.26	74.55	68.2	Group 1	1.49608	1.9554	0.0454849	0.319263	AT3G47640.3	basic helix-loop-helix (bHLH) DNA-binding superfamily protein	helix-loop-helix DNA-binding domain containing protein, expressed
LOC_Os03g26229	8.85	10.98	12.08	28.12	14.27	20.31	11.39	15.21	10.22	16.98	24.89	21.15	20.99	20.46	26.87	24.54	39.57	34.71	27.76	16.42	20.51	19.26	35.17	24.19	Group 1	0.968739	0.771081	0.530757	0.280578	AT5G15200.1	Ribosomal protein S4	40S ribosomal protein S9-1, putative, expressed
LOC_Os03g26310	0	0.05	0	4.52	9.66	8.53	0.07	0	0	4.57	3.91	5.73	0	0	0	0	0	0	0	0	0	0	0.03	0.07	Group 3	5.99812	5.33092	0	0.378512			expressed protein
LOC_Os03g26910	8.35	14.54	10.54	39.64	35.58	40.17	12.73	11.28	14.46	41.31	39.85	48.17	12.12	16.59	15.61	12.71	14.01	15.09	13.91	12.28	13.77	11.21	12.24	14.62	Group 3	1.77846	1.74176	-0.0838316	-0.0693684	AT4G39770.1	Haloacid dehalogenase-like hydrolase (HAD) superfamily protein	uncharacterized glycosyl hydrolase Rv2006/MT2062, putative, expressed
LOC_Os03g27990	23.38	27.11	27.47	17.1	20.21	22.55	17.74	21.09	23.38	18.8	15.75	17.14	17.05	19.03	18.57	42.71	27.11	32.23	15.09	20.06	21.18	51.33	32.91	40.46	Group 2	-0.379895	-0.266084	0.896775	1.14215	AT3G14350.1	STRUBBELIG-receptor family 7	STRUBBELIG-RECEPTOR FAMILY 7 precursor, putative, expressed
LOC_Os03g28260	7.83	6.51	5.65	28.4	15.42	12.24	7.4	4.06	5.65	9.44	9.5	10.75	6.73	7.34	12.62	6.71	9.69	11.54	4.77	4.53	4.23	8.83	5.95	3.75	Group 1	1.47487	0.785875	0.0642697	0.445998	AT4G02380.1	senescence-associated gene 21	retrotransposon protein, putative, unclassified, expressed
LOC_Os03g28300	87.48	105.44	86.43	24.71	31.58	31.29	96.41	99.29	93.77	26.56	25.97	22.14	72.29	75.09	72.21	78.18	62.59	64.48	60.55	100.83	91.81	81.43	57.63	69.68	Group 4	-1.66974	-1.95052	-0.0974986	-0.278207	AT1G79570.1	Protein kinase superfamily protein with octicosapeptide/Phox/Bem1p domain	protein kinase domain containing protein, expressed
LOC_Os03g28330	126.79	309.05	425.21	504.53	562.12	939.16	324.62	370.9	340.42	958.71	1068.15	974.57	378.94	394.85	375.81	391.87	328.46	293.35	358.92	406.56	322.42	284.34	320.55	338.04	Group 3	1.21971	1.53441	-0.181493	-0.206249	AT3G43190.1	sucrose synthase 4	sucrose synthase, putative, expressed
LOC_Os03g28940	45.08	76.38	104.2	144.05	186.43	190.51	97.98	78.77	125.25	181.21	165.63	183.62	46.94	45.9	50.82	46.89	43.18	60.83	44.66	49	55.01	60.47	65.4	69.03	Group 1	1.20599	0.812031	0.0709906	0.389908	AT1G74950.1	TIFY domain/Divergent CCT motif family protein	ZIM domain containing protein, putative, expressed
LOC_Os03g29190	39.58	41.7	46.38	69.94	102.48	76.26	56.86	52.27	55.78	106.85	92.37	128.67	126.61	139.47	117.16	85.16	75.73	74.46	99.16	131.79	122.08	75.1	62.12	68.85	Group 3	0.960392	0.990274	-0.702769	-0.775824	AT1G60420.1	DC1 domain-containing protein	PDI, putative, expressed
LOC_Os03g29240	29.5	37.53	31.76	37.84	53.39	53.67	41.51	39.81	45.34	60.28	61.23	63.76	173.8	154.32	95.12	53.02	45.01	49.65	171.44	127.03	151.36	47.49	39.43	38.97	Group 3	0.55123	0.547667	-1.517	-1.83483	AT1G60420.1	DC1 domain-containing protein	PDI, putative, expressed
LOC_Os03g29350	44.5	40.62	31.06	28.43	31.35	22.53	44.29	38.96	38.69	24.58	18.72	21.41	34.11	34.76	32.43	35.98	31.57	33.04	32.5	40.06	35.59	43.63	35.86	41.09	Group 4	-0.495272	-0.911101	-0.0102592	0.156426	AT1G19110.1	inter-alpha-trypsin inhibitor heavy chain-related	von Willebrand factor type A domain containing protein, expressed
LOC_Os03g29410	18.25	13.1	12.27	31.16	54.4	34.18	16.24	10.05	20.22	41.66	41.1	52.79	7.44	6.18	7.66	3.69	2.18	5.67	3.58	5.7	6.01	4.78	4.16	4.9	Group 3	1.45045	1.53765	-0.864139	-0.142785	AT2G05940.1	Protein kinase superfamily protein	tyrosine protein kinase domain containing protein, putative, expressed
LOC_Os03g29480	9.19	3.88	2.99	0.7	1.02	0.38	2.03	2.59	2.4	0.23	0.35	0.21	1.07	0.92	1.29	1.43	0.75	0.78	1.3	1.34	1.44	2	1.04	1.58	Group 4	-2.76818	-2.72128	-0.126633	0.167727	AT3G13840.1	GRAS family transcription factor	nodulation-signaling pathway 1 protein, putative, expressed
LOC_Os03g29760	134.54	113.52	91.42	94	67.81	54.94	103.42	80.32	93.71	59.2	49.89	48.75	70.79	68.73	80.24	55.97	69.73	63.25	79.08	67.65	80.82	75.96	68.3	69.07	Group 4	-0.646574	-0.812624	-0.217811	-0.0929701	AT1G72830.1	nuclear factor Y, subunit A3	nuclear transcription factor Y subunit, putative, expressed
LOC_Os03g29770	16.03	9.61	10.32	39.08	28.57	19.46	11.75	7	10.02	28.95	16.09	14.97	11.47	11.86	14.75	14.68	9.92	9.75	9.36	10.3	10.72	17.7	11.94	8.95	Group 3	1.26919	1.05263	-0.147123	0.34126	AT2G44310.1	Calcium-binding EF-hand family protein	EF hand family protein, expressed
LOC_Os03g29850	27.71	18.12	26.38	8.71	7.35	8.62	15.7	19	20.88	5.47	5.03	5.8	5.38	8.72	8.87	8.19	7.23	6.93	6.64	7.54	7.27	7.66	8.02	6.27	Group 4	-1.53683	-1.75228	-0.0377197	0.0334382	AT1G55910.1	zinc transporter 11 precursor	metal cation transporter, putative, expressed
LOC_Os03g29920	12.72	13.74	17.09	7.09	3.63	7.66	13.23	15.86	15.81	4.92	4.78	4.26	14.54	17.68	17.9	23.44	21.51	19.82	14.14	15.8	18.03	24.39	19.27	23.42	Group 2	-1.23296	-1.66568	0.36771	0.481194	AT4G16380.1	Heavy metal transport/detoxification superfamily protein	proline-rich protein, putative, expressed
LOC_Os03g29930	6.06	5.28	5.15	4.61	9.03	8.52	4.73	5.22	5.12	6.88	7.82	10.3	6.35	9.2	7.9	2.11	3.55	4.31	7.38	8.99	11.37	2.51	1.62	2.65	Group 3	0.419539	0.719389	-1.2115	-1.98618			expressed protein
LOC_Os03g30130	5.28	5.71	7.33	5.03	5.1	5.96	5.85	6.97	6.35	6.69	6.49	6.46	10.95	12.41	11.43	4.31	4.7	5.34	7.42	8.61	10.29	4.6	4.33	5.4	Group 4	-0.185692	0.0351359	-1.26156	-0.862053	AT1G13680.1	PLC-like phosphodiesterases superfamily protein	phospholipase C, putative, expressed
LOC_Os03g30250	7	7.19	23.84	1	0.91	4.78	9.34	14.48	12.16	0.93	6.77	6.58	14.65	20.9	20.7	14.58	11.44	8.51	24.9	29.38	15.78	12	12.18	13.39	Group 4	-2.45549	-1.31479	-0.699197	-0.893876	AT5G15630.1	COBRA-like extracellular glycosyl-phosphatidyl inositol-anchored protein family	COBRA-like protein precursor, putative, expressed
LOC_Os03g30410	8.77	7.88	4.11	1.22	2.47	1.27	8.15	5.52	6.19	0.87	1.5	1.3	0.8	0.74	0.89	0.12	0.58	0.63	0	0	0.2	0	0	0.49	Group 4	-2.00412	-2.33703	-0.726435	0.612977			expressed protein
LOC_Os03g30420	41.52	37.84	16.5	11.47	15.8	6.24	43.31	34.52	28.08	9.26	9.22	7.19	3.36	4.27	4.71	2.82	3.61	2.79	3.14	2.04	2.32	2.55	1.7	2.01	Group 4	-1.50784	-2.03131	-0.404793	-0.247581	AT1G13710.1	cytochrome P450, family 78, subfamily A, polypeptide 5	cytochrome P450, putative, expressed
LOC_Os03g31300	10.68	9.22	7.98	18.44	23.5	19.03	7.87	8.43	9.44	17.3	19.07	19.61	9.28	8.31	8.4	10.63	9.51	9.42	8.54	8.8	8.47	12.01	10.7	12.01	Group 1	1.12079	1.11189	0.18212	0.423296	AT5G15450.1	casein lytic proteinase B3	chaperone protein clpB 1, putative, expressed
LOC_Os03g31679	90.97	102.14	128.82	55.87	52.36	60.51	98.86	97.11	112.21	58.08	52.18	55.86	106.81	117.65	104.81	86.78	82.07	88.14	109.73	111.78	92.15	101.6	85.7	79.87	Group 4	-0.930641	-0.890482	-0.357158	-0.231104	AT2G41420.1	proline-rich family protein	annexin A7, putative, expressed
LOC_Os03g31750	14.04	11.57	6.8	254.52	371.29	123.26	15.05	9.42	9.96	252.12	213.21	186.65	7.46	6.13	6.09	4.97	4.39	5	6.45	10.92	7.75	29.3	15.52	11.13	Group 3	4.51832	4.23078	-0.445688	1.14646	AT4G15530.6	pyruvate orthophosphate dikinase	pyruvate, phosphate dikinase, chloroplast precursor, putative, expressed
LOC_Os03g32170	15.54	20.86	26.64	5.99	7.6	8.67	19.85	21.55	19.16	7.74	9.51	9.37	0.38	0.47	0.25	0.49	0.22	0.31	0.32	0.55	0.46	0.17	0.23	0.22	Group 4	-1.48912	-1.17759	-0.0951572	-0.800691	AT4G24220.1	NAD(P)-binding Rossmann-fold superfamily protein	NAD dependent epimerase/dehydratase family protein, putative, expressed
LOC_Os03g32230	2.58	9.84	19.76	24.83	56.28	54.78	15.38	7.33	18.84	23.71	23.57	64.61	2.58	4.19	6.16	0.88	1.94	6.68	1.89	1.68	4.85	1.07	1.26	3.51	Group 3	2.06766	1.42277	-0.431488	-0.505395	AT1G27730.1	salt tolerance zinc finger	ZOS3-12 - C2H2 zinc finger protein, expressed
LOC_Os03g32314	40.54	43.19	58.7	32.87	33.44	37.12	52.55	48.29	56.96	28.47	26.13	32.67	34.04	34.13	39.68	37.14	35.39	37.72	41.6	37.33	36.83	35.57	37.7	36.65	Group 4	-0.460417	-0.852329	0.0316654	-0.0746091	AT3G25780.1	allene oxide cyclase 3	allene oxide cyclase 4, chloroplast precursor, putative, expressed
LOC_Os03g32420	3.05	1.68	1.15	4.04	6.93	6.03	1.09	0.89	1.26	3.53	5.37	5.77	1.14	0.78	0.97	1.03	0.22	0.41	0.7	0.49	0.77	0.7	0.42	0.3	Group 3	1.48593	2.08025	-0.705553	-0.395929			expressed protein
LOC_Os03g32490	11.3	26.66	26.5	63.98	54.34	67.16	23.57	15.7	15.97	99.04	83.57	80.42	47.7	48.1	40.67	57.35	35.19	57.65	24.49	47.13	49.45	61.14	42.69	35.28	Group 1	1.52028	2.24559	0.13782	0.199803	AT5G67370.1	Protein of unknown function (DUF1230)	DUF1230 domain containing protein, expressed
LOC_Os03g32580	109.99	95.4	78.97	220.48	217.38	174.98	99.33	81	115.87	215.73	204.38	230.81	131.07	152.42	150.28	96.54	97.28	111.17	105.52	107.11	115.88	108.42	96.23	96.26	Group 3	1.10693	1.13514	-0.507795	-0.126345	AT5G21090.1	Leucine-rich repeat (LRR) family protein	BRASSINOSTEROID INSENSITIVE 1-associated receptor kinase 1 precursor, putative, expressed
LOC_Os03g33580	6.19	9.47	12.9	20.4	19.4	19.32	9.32	11.34	10.25	17.47	20.41	19.62	16.32	16.34	15.5	17.49	19	17.42	16.99	12.92	13.77	12.99	18.33	14.58	Group 1	1.04212	0.889024	0.162062	0.0710452	AT3G19590.1	Transducin/WD40 repeat-like superfamily protein	mitotic checkpoint protein, putative, expressed
LOC_Os03g36080	24.97	16.85	10.84	6.4	9.47	5.91	19.28	12.58	14.68	5.06	5.46	6.28	11.05	10.86	12.36	17.84	15.16	17.92	13.66	12.39	14.95	20.22	17.78	21.53	Group 2	-1.26271	-1.45344	0.567322	0.534137			expressed protein
LOC_Os03g37490	2.99	2.48	2.96	29.93	35.48	35.04	1.91	1.4	1.9	34.52	41.12	32.04	25.01	25.12	22.39	18.98	10.77	15.8	11.33	10.46	12	13.24	10.67	15.34	Group 3	3.52851	4.29768	-0.66753	0.215482	AT3G21690.1	MATE efflux family protein	MATE efflux family protein, putative, expressed
LOC_Os03g37840	1.67	1.04	1.62	0.37	2.14	0.42	1.47	0.91	1.4	1.51	1.07	1.36	11.09	11.51	8.28	1.89	1.13	1.45	6.49	10.1	10.06	1.51	1.87	2.01	Group 4	-0.511899	0.0520885	-2.7081	-2.24232	AT4G13420.1	high affinity K+ transporter 5	potassium transporter, putative, expressed
LOC_Os03g38050	28.48	29.46	30.03	17.07	18.99	18.65	27.14	31.39	32.43	15.37	12.44	13.2	27.59	27.07	28.48	24.08	28.56	26.01	34.83	31.63	31.3	26.26	25.42	25.75	Group 4	-0.681804	-1.14349	-0.0799629	-0.33534	AT1G05170.1	Galactosyltransferase family protein	galactosyltransferase, putative, expressed
LOC_Os03g38590	57.45	50.17	34.85	54.18	83.43	64.92	45.82	38.05	48.22	79.99	75.82	70.47	41.57	39.21	31.75	23.41	14.82	23.59	22.73	33.23	35.25	28.34	23.95	28.34	Group 3	0.506578	0.77529	-0.860789	-0.176919	AT1G61250.2	secretory carrier 3	secretory carrier-associated membrane protein 4, putative, expressed
LOC_Os03g39690	8.27	4.25	2.7	0.27	0.98	0	3.51	1.84	2.81	0.49	0.73	0.4	3	2.09	1.54	2.84	1.58	2.52	1.28	1.92	2.38	2.07	1.19	2.38	Group 4	-3.31358	-2.13955	0.0671142	0.0146468	AT3G26320.1	cytochrome P450, family 71, subfamily B, polypeptide 36	cytochrome P450, putative, expressed
LOC_Os03g39850	12.63	7.27	4.15	12.42	41.91	18.55	6.69	4.91	5.39	23.94	31.32	24.14	1.75	1.59	0.66	0	0	0.77	0.71	2.74	0.71	1.23	0.16	0	Group 3	1.58674	2.20261	-1.98995	-1.41181	AT3G09270.1	glutathione S-transferase TAU 8	glutathione S-transferase, putative, expressed
LOC_Os03g39980	0.4	0.25	0.11	1.1	2.63	0.39	0.25	0.37	0.07	2.09	2.41	2.11	3.49	4.06	0.92	4.3	2.52	1.64	0.8	1.7	1.33	1.24	4.74	3	Group 3	2.07039	2.80735	0	1.16294			expressed protein
LOC_Os03g40070	39.53	51.37	48.81	30.23	23.34	34.48	43.98	47.85	60.08	30.17	29.3	27.37	42.46	42.02	56.29	34.42	49.48	43.79	51.52	42.17	44.51	34.26	43.57	38.55	Group 4	-0.664228	-0.804585	-0.140391	-0.247186	AT5G08100.1	N-terminal nucleophile aminohydrolases (Ntn hydrolases) superfamily protein	transposon protein, putative, unclassified, expressed
LOC_Os03g40210	1.53	1.08	1.01	1.32	4.01	3.42	1.27	0	0.55	3.62	3.83	2.76	2.34	1.41	1.13	3.28	0.99	2.34	0.78	2.25	1.94	3.49	3.5	3.92	Group 1	1.21125	2.30146	0.417121	1.08746			expressed protein
LOC_Os03g42110	36.91	34.49	40.02	40.27	52.61	61.59	35.23	34.27	38.59	57.57	58.24	55.35	56.11	59.7	47.5	57.18	38.86	46.89	39.05	56.53	48.59	59.86	45.87	53.38	Group 3	0.470238	0.661556	-0.192116	0.141963	AT2G19940.1	oxidoreductases, acting on the aldehyde or oxo group of donors, NAD or NADP as acceptor;copper ion binding	semialdehyde dehydrogenase, NAD binding domain containing protein, putative, expressed
LOC_Os03g42130	7.9	9.34	8.65	29.98	21.66	44.35	7.62	10.6	11.79	52.95	28.82	35.6	52.32	53.04	43.72	38.18	25.72	32.21	29.28	36.5	45.38	32.33	28.44	30.58	Group 3	1.87852	1.9576	-0.631486	-0.28219	AT3G19000.1	2-oxoglutarate (2OG) and Fe(II)-dependent oxygenase superfamily protein	gibberellin 20 oxidase 2, putative, expressed
LOC_Os03g42259	50.89	55.69	27.78	136.39	102.54	60.66	57.97	49.99	46.1	120.78	95.56	100.81	34.99	33.6	41.6	30.28	26.12	33.03	34.08	30.24	34.67	39.49	35.26	29.33	Group 3	1.15496	1.04037	-0.300253	0.0718415			hypervariable Bacillus group-specific protein, putative, expressed
LOC_Os03g43010	7.81	10.52	13.42	0.88	2.31	2.81	10.17	11.76	11.32	2.8	3.41	2.65	9.43	10.47	6.75	6.79	3.24	3.51	9.91	18.87	9.24	5.85	4.79	4.6	Group 4	-2.34645	-1.87404	-0.963554	-1.30173	AT2G30630.1	P-loop containing nucleoside triphosphate hydrolases superfamily protein	expressed protein
LOC_Os03g43400	3.33	17.19	22.53	30.08	17.18	39.32	13.8	15.44	9.31	32.73	38.68	30.91	17.24	15.51	13.18	66.3	60.75	62.18	24.6	24.88	20.78	62.29	82.64	70.43	Group 1	1.00299	1.40147	2.0356	1.6119	AT1G04250.1	AUX/IAA transcriptional regulator family protein	OsIAA11 - Auxin-responsive Aux/IAA gene family member, expressed
LOC_Os03g43410	16.14	51.83	76.67	104.83	58.62	97.16	50.14	58.59	37.93	109.79	102.64	84.35	55.96	61.71	49.88	137.87	116.97	99.24	67.95	75.05	69.84	144.51	153.35	138.39	Group 1	0.847897	1.01538	1.07804	1.03431	AT4G14560.1	indole-3-acetic acid inducible	OsIAA12 - Auxin-responsive Aux/IAA gene family member, expressed
LOC_Os03g43440	27.37	12.63	8.84	43.31	31.62	22.32	13.8	9.95	10.69	25.22	15.76	18.22	9.03	8.3	11.64	10.82	10.99	9.43	8.02	7.23	8.28	10.73	9.69	9.66	Group 1	0.989392	0.776049	0.10681	0.351423	AT4G14580.1	CBL-interacting protein kinase 4	CAMK_KIN1/SNF1/Nim1_like.17 - CAMK includes calcium/calmodulin depedent protein kinases, expressed
LOC_Os03g43720	35.19	26.05	17.78	12.83	13.66	10.46	22.71	19.74	18.84	10.95	10.09	8.84	22.66	21.35	21.65	17.22	13.54	14.58	15.34	20.52	20.56	20.4	13.48	17.71	Group 4	-1.09122	-1.0291	-0.531827	-0.128377	AT3G13050.1	Major facilitator superfamily protein	transporter family protein, putative, expressed
LOC_Os03g43840	36.32	34.13	32.04	36.2	51.11	46.2	32.43	28.06	35.9	49.19	46.18	48.62	32.34	34.62	27.31	27.96	24.04	27.14	26.33	32.08	32.44	26.81	25.24	27.28	Group 3	0.380519	0.577633	-0.251822	-0.194953	AT4G20380.7	LSD1 zinc finger family protein	LSD1 zinc finger domain containing protein, expressed
LOC_Os03g44100	5.86	8.11	4.36	11.63	21.76	21.76	6.41	4.67	6.58	23.04	27.14	22.48	10.82	9.17	5.95	2.77	1.48	2.42	4.8	5.99	5.93	2.69	1.94	2.75	Group 3	1.5733	2.02393	-1.91351	-1.1472	AT1G30300.1	Metallo-hydrolase/oxidoreductase superfamily protein	phosphonate metabolism protein-related, putative, expressed
LOC_Os03g44140	1.24	0.61	0.44	5.75	4.1	4.15	0.24	0.24	0.25	5.8	4.29	2.95	0.42	0.34	0.51	0.43	0.19	0.57	0.2	0.55	0.62	0.77	0.43	0.62	Group 3	2.47158	3.7102	-0.0565835	0.342392	AT1G21270.1	wall-associated kinase 2	OsWAK26 - OsWAK receptor-like protein kinase, expressed
LOC_Os03g44170	1.73	1.03	0.51	2.79	4.65	3.48	0.44	0.65	1	8.87	6.35	7.3	0.34	0.46	0.14	1.93	0.82	1.4	0.22	0.32	0.25	1.84	1.35	1.98	Group 1	1.65208	3.24982	1.8519	2.33787	AT1G17170.1	glutathione S-transferase TAU 24	glutathione S-transferase, putative, expressed
LOC_Os03g44810	20.73	15.46	14.45	39.37	33.52	32.11	15.65	14.08	16.52	27.39	27.38	26.61	16.94	16.26	21.73	19.14	22.53	24.1	14.73	15.67	19.95	26.3	21.84	23.01	Group 1	1.04763	0.811068	0.258325	0.496859	AT2G38920.1	SPX (SYG1/Pho81/XPR1) domain-containing protein / zinc finger (C3HC4-type RING finger) protein-related	expressed protein
LOC_Os03g45170	33.79	21.34	18.15	12.2	11.9	9.69	23.29	19.27	25.9	8.78	6.89	7.07	9.58	10.06	12.53	10.44	9.78	11.76	9.36	9.02	9.25	15.02	9.33	11.22	Group 4	-1.11	-1.57743	-0.00802242	0.360158	AT1G58030.1	cationic amino acid transporter 2	amino acid permease, putative, expressed
LOC_Os03g45250	0.6	1.47	2.34	118.31	51.55	46.54	1	1.86	1.92	78.65	55.76	40.15	0.34	0.87	0.92	1.1	1.15	0.81	0.93	0.89	0.63	1.96	2.22	1.54	Group 1	5.52396	5.10815	0.467505	1.13606	AT5G39890.1	Protein of unknown function (DUF1637)	2-aminoethanethiol dioxygenase, putative, expressed
LOC_Os03g45340	1.19	5.35	9.93	3.43	3.01	6.2	3.92	12.54	13.61	3.84	2.68	3.43	5.6	6.72	7.71	6.63	7.53	6.46	5.17	4.02	4.34	4.91	5.25	4.94	Group 2	-0.37516	-1.56657	0.0419418	0.154192	AT2G27140.1	HSP20-like chaperones superfamily protein	hsp20/alpha crystallin family protein, putative, expressed
LOC_Os03g45730	12.19	16.7	22.06	25.49	36.93	32.66	13.58	12.26	20.78	22.12	26.49	30.87	6.38	7.75	7.73	7.76	8.99	9.09	5.72	5.78	7.97	7.12	7.28	8.69	Group 1	0.896719	0.765643	0.239052	0.243196	AT5G47430.3	DWNN domain, a CCHC-type zinc finger	DNA-binding protein-like, putative, expressed
LOC_Os03g45920	24.39	73.17	133.18	17.91	10.43	28.2	75.15	78.98	50.15	16.39	20.31	16.48	69.43	72.83	50.17	48.36	38.95	37.57	83.46	107.98	62.17	45.83	45.81	48.15	Group 4	-2.02285	-1.93547	-0.622387	-0.857917	AT5G62690.1	tubulin beta chain 2	tubulin/FtsZ domain containing protein, putative, expressed
LOC_Os03g45960	3.19	7.65	2.27	15.79	21.59	7.23	4.44	4.15	3.45	12.68	17.92	12.34	7.82	6.73	4.38	1.26	0.3	0.94	1.05	6.84	5.11	1.87	0.67	1.22	Group 3	1.74373	1.80635	-2.78502	-1.71435	AT4G11650.1	osmotin 34	thaumatin, putative, expressed
LOC_Os03g46060	10.09	7	5.59	2.48	3.91	5.83	6.9	9.66	10.6	3.94	1.82	5.37	12.2	26.05	16.19	8.04	5.7	7.23	5.43	11.94	6.46	4.62	3.09	4.04	Group 4	-0.877297	-1.26398	-1.36325	-1	AT4G11650.1	osmotin 34	thaumatin family domain containing protein, expressed
LOC_Os03g46070	5.28	1.73	0.4	6.94	26.68	4.47	0.29	0.94	0.76	9.37	10.73	10.08	6.81	12.55	10.74	3.51	4.15	3.73	2.88	5.03	5.25	5.37	1.9	2.33	Group 3	2.3163	3.74076	-1.38079	-0.441033	AT4G11650.1	osmotin 34	thaumatin, putative, expressed
LOC_Os03g46200	1.76	0.49	0.47	1.92	4.33	3.7	0.5	0.54	0.74	3.27	2.53	3.73	4.85	7.72	5.36	1.75	2	1.41	2.07	5.04	3.59	0.87	0.36	0.76	Group 3	1.75964	2.22827	-1.73776	-2.27171	AT2G32030.1	Acyl-CoA N-acyltransferases (NAT) superfamily protein	acetyltransferase, GNAT family, putative, expressed
LOC_Os03g46440	12.16	10.63	8.07	9.83	15.88	10.63	11.23	8.2	10.97	12.47	10.56	12.59	15.58	16.74	16.43	5.22	6.18	6.11	12.85	12.74	14.84	5.59	5.52	4.95	Group 3	0.232868	0.226617	-1.46076	-1.31609	AT5G45110.1	NPR1-like protein 3	BTBA4 - Bric-a-Brac,Tramtrack, Broad Complex BTB domain with Ankyrin repeat region, expressed
LOC_Os03g46454	34.88	46.3	40.2	134.78	116.7	129.48	42.31	31.73	32.57	205.64	143.62	127.76	21.23	16.68	14.68	33.03	23.08	38.72	13.48	21.8	26.55	51.65	38.13	32.94	Group 1	1.64772	2.15877	0.846905	0.985648	AT1G31260.1	zinc transporter 10 precursor	metal cation transporter, putative, expressed
LOC_Os03g46470	45.2	117.8	86.01	4.38	14.4	8.08	105.77	58.22	58.37	11.7	12.95	13.36	20.82	26.21	19.81	16.68	7.8	16.4	16.37	35.59	30.22	27.47	18.46	21.67	Group 4	-3.19727	-2.53905	-0.70593	-0.28067	AT1G31260.1	zinc transporter 10 precursor	metal cation transporter, putative, expressed
LOC_Os03g47034	33.44	47.33	44.21	76.73	99.74	125.47	30.25	30.75	46.66	153.8	97.43	109.97	50.65	57.47	33.35	93.28	36.78	79.25	21.89	56.8	42.45	64.72	65.53	73.77	Group 1	1.27059	1.74337	0.564054	0.750657			expressed protein
LOC_Os03g47160	0.26	0.13	0.36	5.15	6.79	8.36	0	0.04	0.25	4.55	5.2	4.22	0.1	0.71	0.11	0.31	0.14	0.22	0.07	0.32	0.34	0.16	0.23	0.57	Group 3	4.29488	4.57289	-0.313158	0.304855			expressed protein
LOC_Os03g47280	1.6	1.67	2.06	10.37	12.47	10.01	3.85	1.96	1.87	9.25	5.74	12.9	1.63	3.17	2.2	0.4	0.8	2.79	1.34	1.16	1.2	0.45	0.53	0.04	Group 3	2.55524	1.82123	-0.764941	-1.59585	AT2G22880.1	VQ motif-containing protein	VQ domain containing protein, putative, expressed
LOC_Os03g47530	2.43	7.96	8.43	19.15	23.29	18.61	5.74	5.19	8.31	12.02	18.89	29.47	0.33	0.39	2.31	0.47	1.19	2.46	0.23	0.27	1.38	0.59	1.11	1.19	Group 1	1.68274	1.63577	0.405256	0.551642	AT3G50760.1	galacturonosyltransferase-like 2	glycosyl transferase 8 domain containing protein, putative, expressed
LOC_Os03g48180	94.1	98.35	153.71	39.67	30.06	57.54	85.06	108.66	85.81	40.17	39.95	44.58	74.66	92.88	81.37	83.91	78.17	68.34	79.7	89.2	78.99	82.29	61.64	59.17	Group 4	-1.44109	-1.1629	-0.111344	-0.287125			peptide transporter PTR2, putative, expressed
LOC_Os03g48720	0	0	0	1.44	1.96	3.51	0.17	0	0	1.62	1.67	3.23	0	0	0	0	0	0	0.42	0	0	0	0	0	Group 3	4.58496	3.82655	0	-1.26303			expressed protein
LOC_Os03g48970	86.97	64.81	57.83	37.44	32.46	34.48	67.69	49.57	61.32	33.1	30.3	27.53	37.7	37.66	44.7	46.05	47.87	48.03	40.17	34.85	39.67	50.88	48.88	47.87	Group 2	-1.00392	-0.971251	0.241174	0.363406	AT3G20910.1	nuclear factor Y, subunit A9	nuclear transcription factor Y subunit, putative, expressed
LOC_Os03g49260	9.83	37.22	37.32	29	8.96	21.24	26.94	39.3	35.44	18.9	15.34	15.57	81.53	61.22	90.71	30.46	39.42	35.12	84.39	42.85	51.79	20.37	38.51	32.32	Group 4	-0.509544	-1.02526	-1.15052	-0.970854	AT3G22400.1	PLAT/LH2 domain-containing lipoxygenase family protein	lipoxygenase, putative, expressed
LOC_Os03g49270	6.31	26.2	27.86	11.92	3.19	10.88	20.14	23.67	9.45	11.88	13.97	11.33	24.83	15.47	14.8	6.5	8.86	11.37	15.78	11	9.49	2.91	7.52	4.66	Group 4	-1.20678	-0.515959	-1.03558	-1.24867			THION36 - Plant thionin family protein precursor, expressed
LOC_Os03g49524	3.88	3.66	2.38	16.59	13.79	13.34	3.12	2.77	3.24	18.33	15.83	16.87	2.43	2.42	2.86	2.19	1.75	2.93	2.12	2.18	3.22	2.58	3.51	2.94	Group 3	2.10503	2.446	-0.159829	0.252865	AT5G49690.1	UDP-Glycosyltransferase superfamily protein	anthocyanidin 3-O-glucosyltransferase, putative, expressed
LOC_Os03g49990	33.46	42.88	44.36	23.18	20.29	26.96	40.71	43.11	38.62	20.89	21.67	23.82	19.62	19.57	22.21	25.75	25.32	24.21	24.76	23.14	21.54	23.38	23.43	26.27	Group 2	-0.77429	-0.880298	0.292309	0.0738143	AT1G14920.1	GRAS family transcription factor family protein	GRAS family transcription factor domain containing protein, expressed
LOC_Os03g50040	33.13	43.96	43.03	60.34	51.06	63.59	37.82	42.16	46.5	77.06	63.54	56.9	40.29	41.66	36.61	34.47	26.09	32.7	32.73	43.92	43.8	33.34	33.75	38.61	Group 3	0.541669	0.641642	-0.345145	-0.188095	AT2G01490.1	phytanoyl-CoA dioxygenase (PhyH) family protein	phytanoyl-CoA dioxygenase, putative, expressed
LOC_Os03g50130	225.95	230.68	191.61	589.91	702.29	819.23	197.02	196.4	217.12	935.35	864.88	823.6	351.88	442.79	271.95	156.31	89.92	142.09	193.92	362.69	327.83	159.02	140.75	142.25	Group 3	1.70316	2.103	-1.45702	-1.00015			microsomal glutathione S-transferase 3, putative, expressed
LOC_Os03g50280	5.15	9.71	16.03	21.31	22.36	25.85	14.36	15.08	12.5	22.11	24.83	25.95	10.27	11.07	7.14	5.01	2.92	5.37	10.88	13.86	8.97	3.11	3.09	4.61	Group 3	1.16189	0.793234	-1.08202	-1.61582	AT4G39670.1	Glycolipid transfer protein (GLTP) family protein	GLTP domain containing protein, putative, expressed
LOC_Os03g50580	0.17	0.55	0.21	0.28	3.29	1.01	0.59	0	0.23	1.84	3.48	2.9	8.51	16.76	8.3	1.44	0.34	2.26	4.05	4.97	7.87	0.26	0.84	0.32	Group 3	1.99118	2.90182	-2.96092	-3.30441			expressed protein
LOC_Os03g50590	0.19	0.25	0.03	0.47	2.33	1.62	0.47	0	0.31	2.79	3.65	2.38	0.55	0.63	0.47	0	0.08	0.18	0.04	0.18	0.56	0.04	0.18	0.04	Group 3	2.59418	3.078	-1.85244	-0.921997			expressed protein
LOC_Os03g50710	0	0	0	1.37	3.11	2.23	0	0	0	3.45	4.27	4.31	6.85	9.28	7.47	0.91	0.32	2.85	4	4.99	6.22	0.34	0	1.02	Group 3	4.54844	5.36107	-2.4468	-3.23266			expressed protein
LOC_Os03g50720	0	0	0	0	0	0.55	0	0	0.15	1.45	2.96	3.72	3.46	4.61	2.67	0	0	1.14	0	2.51	2.35	0	0	0	Group 3	1.48543	4.22754	-2.9386	-4.10434			expressed protein
LOC_Os03g51030	49.24	44.25	34.06	30.69	26.37	23.55	52.92	42.91	43.68	27.14	25.01	22.98	43.79	35.21	41.93	42.09	39.68	38.12	37.61	32.28	38.24	40.35	40.86	40.38	Group 4	-0.660175	-0.890345	-0.0125499	0.168949	AT1G09570.1	phytochrome A	phytochrome A, putative, expressed
LOC_Os03g51240	20.24	28.54	27.66	15.62	12.08	13.15	26.95	23.77	27.46	13.31	11.12	10.29	11.32	12.33	15.75	15.72	15.39	17.13	12.65	9.8	10.95	16.34	16.51	16.06	Group 2	-0.899788	-1.16456	0.290399	0.546338	AT5G42720.1	Glycosyl hydrolase family 17 protein	glycosyl hydrolases family 17, putative, expressed
LOC_Os03g51390	8.97	15.18	13.38	33.33	44.59	44.84	13.73	13.35	13.29	40.2	37.64	49.76	8.15	9.5	6.49	5.77	3.64	6.2	3.63	5.16	6.09	3.5	4.3	6.03	Group 3	1.70176	1.65285	-0.620808	-0.10341			expressed protein
LOC_Os03g51459	4.65	3.14	3.53	42.94	46.46	36.17	2.64	4.9	4.73	50.16	44.65	37.88	15.27	14.94	8.61	8.03	6.87	8.37	9.72	14.84	11.9	11.57	7.56	8.49	Group 3	3.43454	3.40326	-0.730343	-0.395929	AT3G05570.1		expressed protein
LOC_Os03g51470	0.44	1.29	2.31	4.84	6.57	5.56	1.16	2.16	1.97	5.39	4.76	6.6	3.91	5.19	6.37	4.67	5.7	3	3.24	5.95	4.43	5.18	4.87	2.71	Group 3	1.99002	1.61059	-0.206029	-0.0931094			expressed protein
LOC_Os03g51530	10.59	9.15	6.01	199.74	93.17	69.12	6.73	8.35	5.31	179.87	97.66	62.45	16.5	18.62	14.56	24.69	15.49	22.92	11.83	15.87	19.26	27.86	14.78	15.49	Group 1	3.79688	4.04103	0.342904	0.306642			expressed protein
LOC_Os03g51580	21.06	15.14	20.06	4.49	4.36	3.13	22.23	16.58	14.25	2.96	3.55	4.18	25.49	24.6	24.59	16.13	17.7	23.8	24.33	21.63	27.38	18.23	17.25	18.79	Group 4	-2.20439	-2.28115	-0.37258	-0.432577	AT4G37850.1	basic helix-loop-helix (bHLH) DNA-binding superfamily protein	helix-loop-helix DNA-binding domain containing protein, expressed
LOC_Os03g51600	267.01	397.62	676.22	249.26	165.21	283.77	405.46	528.36	369.86	179.53	248.54	236.83	441.56	488.05	500.25	429.1	462.19	406.05	565.81	552.13	421.09	406.86	422.52	373.64	Group 4	-0.941035	-0.971083	-0.140275	-0.35527	AT1G50010.1	tubulin alpha-2 chain	tubulin/FtsZ domain containing protein, putative, expressed
LOC_Os03g51640	28.18	29.43	22.97	41.18	51.86	40.76	27.43	26.77	25.79	40.4	40.98	45.54	22.09	21.19	17.98	17.63	13.08	15.91	14.16	21.02	19.18	19.53	16.24	17.88	Group 3	0.729454	0.663447	-0.39179	-0.0191299	AT4G37820.1		expressed protein
LOC_Os03g51650	45.38	45.53	42.92	71.71	69.89	78.89	44.15	40.85	38.23	71.87	66.32	59.54	24.32	25.44	22.61	24.76	20.21	18.46	18.4	18.42	17.72	18.76	20.85	20.44	Group 3	0.719108	0.680741	-0.189415	0.138364	AT2G36630.1	Sulfite exporter TauE/SafE family protein	membrane protein, putative, expressed
LOC_Os03g51740	0.38	2.14	7.09	5.7	2.6	7.66	2.54	3.48	5.83	5.22	8.31	5.6	0.69	0.67	1.33	5.35	7.17	5.08	1.15	1.04	1.88	3.46	6.68	5.42	Group 1	0.715827	0.678072	2.57531	1.8573	AT4G37770.1	1-amino-cyclopropane-1-carboxylate synthase 8	aminotransferase, classes I and II, domain containing protein, expressed
LOC_Os03g51930	4.99	4.74	3.75	15.42	17.53	13.67	5.28	4.46	3.95	10.47	10.77	11.08	5.14	6.28	6.72	4.6	5.32	6.86	5.44	4.41	4.55	5.44	6.31	6.14	Group 3	1.76867	1.22328	-0.112158	0.308915	AT1G44920.1		expressed protein
LOC_Os03g51980	11.03	8.13	7.11	0.72	0.42	1	5.37	8.08	7.84	0.43	0.3	0.36	1.56	2.22	2.27	2.71	0.92	0.98	2.24	2.95	2.56	2.5	0.46	2.79	Group 4	-3.43361	-3.96829	-0.363547	-0.407878			expressed protein
LOC_Os03g52170	25.68	24.66	20	40.71	41.65	37.58	22.23	19.97	21.33	27	41.82	30.16	30.99	25.63	27.84	33.52	21.53	25.17	22.67	21.24	24.15	28.66	24.39	26.82	Group 3	0.767155	0.636897	-0.0738662	0.230152	AT4G34350.1	4-hydroxy-3-methylbut-2-enyl diphosphate reductase	4-hydroxy-3-methylbut-2-enyl diphosphate reductase, putative, expressed
LOC_Os03g52180	19.98	14.49	5.58	9.24	9.6	4.3	19.86	10.78	16.62	4.8	6.72	4.98	3.37	2.65	5.13	2.04	2.74	3.08	5.43	3.13	5.84	3.89	3.78	3.65	Group 4	-0.784212	-1.50098	-0.489966	-0.336725	AT4G34350.1	4-hydroxy-3-methylbut-2-enyl diphosphate reductase	4-hydroxy-3-methylbut-2-enyl diphosphate reductase, putative, expressed
LOC_Os03g52284	34.15	44.36	51.49	29.23	14.7	23.94	54.49	64.91	52.65	31.77	21.04	15.68	19.79	20.8	23.41	26.86	17.84	22.36	19.21	26.35	21.29	38.07	29.45	25.5	Group 2	-0.935061	-1.32507	0.0670836	0.475168			expressed protein
LOC_Os03g52340	11.05	14.46	17.23	60.18	49.59	43.35	14.49	16.13	14.78	54.87	56.44	50.75	16.7	16.29	14.69	13.79	15.23	16.92	15.46	16.36	16.69	13.46	16.2	14.66	Group 3	1.8334	1.8283	-0.0533031	-0.12884	AT2G38960.2	endoplasmic reticulum oxidoreductins 2	endoplasmic oxidoreductin-1 precursor, putative, expressed
LOC_Os03g52355	8.74	16.86	26.97	14.78	3.17	13.29	17.04	22.2	22.71	5.53	11.4	16.09	35.98	28.45	31.69	9.94	16.74	18.04	35.47	22.66	20.03	8.32	19.91	15.94	Group 4	-0.744079	-0.902552	-1.09845	-0.819265			hypothetical protein
LOC_Os03g52370	93.76	94.52	49.52	34.98	150.93	73.53	147.75	128.09	109.61	160.69	166.98	186.46	154.67	147.55	121.13	47.67	29.14	54.24	81.86	131.87	107.46	37.27	54.4	49.63	Group 3	0.12544	0.415374	-1.6896	-1.18291			PIII4 - Proteinase inhibitor II family protein precursor, expressed
LOC_Os03g52380	4.55	3.03	1.72	2.81	4.75	5.01	4.67	2.57	2.17	7.61	8.24	9.07	6.8	8.79	6.25	5.33	3.28	4.6	5.39	5.28	5.71	4.59	5.85	5.35	Group 3	0.422906	1.37611	-0.713696	-0.0501628	AT1G72060.1	serine-type endopeptidase inhibitors	PIII5 - Proteinase inhibitor II family protein precursor, expressed
LOC_Os03g52390	14.35	14.38	8.9	4.52	19.63	8.35	21.72	12.23	15.77	20.37	26.42	29.49	57.21	54.35	43.53	16.19	14.67	25.78	24.62	35.67	30.13	18.58	22.87	21.08	Group 4	-0.208384	0.614939	-1.44847	-0.530197	AT1G72060.1	serine-type endopeptidase inhibitors	PIII1 - Proteinase inhibitor II family protein precursor, expressed
LOC_Os03g52630	77.5	94.82	147.88	58.81	33.22	67.26	91.75	117.32	112.48	39.54	57.09	46.97	73.42	87.71	93.98	124.57	117.17	101.75	108.39	110.38	93.28	124.64	117.13	117.72	Group 2	-1.00582	-1.16118	0.428698	0.203945	AT5G49720.1	glycosyl hydrolase 9A1	endoglucanase, putative, expressed
LOC_Os03g52680	29.99	32.62	29.71	50.64	38.92	40.34	26.82	21.94	26.67	42.18	37.09	40.4	27.89	33.99	33.77	31.92	40.9	41.22	27.63	24.93	24.28	31.56	33.62	33.81	Group 1	0.491022	0.663927	0.253	0.364066	AT5G05250.1		expressed protein
LOC_Os03g52720	9.01	17.42	18.41	14.65	17.31	19.22	12.45	10.72	16.01	23.96	24.45	22.7	15.58	18.45	12.45	11.07	6.64	9.6	10.54	21.71	18.11	13.48	10.91	12.81	Group 3	0.189286	0.855408	-0.76184	-0.434241	AT2G14110.1	Haloacid dehalogenase-like hydrolase (HAD) superfamily protein	magnesium-dependent phosphatase 1, putative, expressed
LOC_Os03g52840	149.81	155.78	185.83	79.45	69.02	92.54	154.95	167.25	158.43	80.18	93.77	85.41	173.79	165.52	155.23	177.78	145.02	143.89	184.57	208.53	178.09	160.53	166.35	163.42	Group 4	-1.02683	-0.889259	-0.0836305	-0.22016	AT4G37930.1	serine transhydroxymethyltransferase 1	serine hydroxymethyltransferase, mitochondrial precursor, putative, expressed
LOC_Os03g52910	0.65	0.6	2.24	5.78	7.21	8.83	0.5	0.61	1.39	1.43	4.02	4.79	1.56	1.4	1.66	1.71	1.73	2.03	1.79	2.23	1.51	3.05	2.07	2.46	Group 1	2.54824	1.91617	0.22741	0.439006	AT4G19390.1	Uncharacterised protein family (UPF0114)	uncharacterized UPF0114 domain containing protein, expressed
LOC_Os03g53150	20.27	80.39	131.01	120.74	46.62	116.29	72.07	95.11	50.81	110.81	109.24	86.16	90.27	99.37	73.4	140.23	169.56	139.83	137	120.1	91.84	94.37	182.83	128.7	Group 1	0.291761	0.489754	0.77271	0.218013	AT3G04730.1	indoleacetic acid-induced protein 16	OsIAA13 - Auxin-responsive Aux/IAA gene family member, expressed
LOC_Os03g53230	192.17	275.95	362.33	515.81	560.38	621.64	262.86	308.44	357.32	765.69	561.5	579.58	560.65	626.37	474.76	375.82	254.64	338.47	340.86	455.09	470.1	303.96	298.46	313.25	Group 3	1.03143	1.03773	-0.778047	-0.467331	AT4G14680.1	Pseudouridine synthase/archaeosine transglycosylase-like family protein	bifunctional 3-phosphoadenosine 5-phosphosulfate synthetase, putative, expressed
LOC_Os03g53270	36.05	45.23	51.92	73.89	61.77	83.47	44.04	41.25	37.02	77.39	102.35	86.65	93.63	85.8	82.72	81.29	78.63	76.07	66.94	68.44	67.34	54.41	74.6	72.1	Group 3	0.716855	1.12114	-0.15149	-0.0115587	AT3G22850.1	Aluminium induced protein with YGL and LRDR motifs	stem-specific protein TSJT1, putative, expressed
LOC_Os03g53340	1	1.08	0.74	9.46	14.11	11.62	0.46	0.7	0.46	9.66	12.26	11.7	0.52	0.4	0.5	0.54	1.03	0.68	0.58	0.6	0.5	0.7	0.73	0.66	Group 1	3.50779	4.14338	0.576501	0.259387	AT2G26150.1	heat shock transcription factor A2	HSF-type DNA-binding domain containing protein, expressed
LOC_Os03g53650	48.61	48.9	56.24	176.95	142.1	212.6	46.28	48.05	60.64	284.69	255.01	211.4	70.63	72.78	56.38	72.26	44.44	58.02	49.81	65.63	66.19	74.79	63.08	68.95	Group 3	1.78792	2.27473	-0.193201	0.186925	AT4G14880.2	O-acetylserine (thiol) lyase (OAS-TL) isoform A1	cysteine synthase, putative, expressed
LOC_Os03g53740	14.61	18.11	13.75	32.42	27.68	32.99	11.21	12.76	14.75	41.09	30.3	35.24	11.03	10.32	9.77	12.29	9.51	11.38	8.23	8.49	9.46	9.57	10.42	13.25	Group 1	0.997685	1.45388	0.0906983	0.340435	AT5G37480.1		expressed protein
LOC_Os03g53750	21.72	16.95	14.92	33.05	39.13	42.17	15.93	11.71	15.52	32.52	33.61	37.59	28.6	26.26	22.68	32.93	23.97	31.73	18.5	22.97	25.9	29.27	30.62	33.12	Group 1	1.08954	1.25905	0.191811	0.463148	AT4G16440.1	ferredoxin hydrogenases	nuclear prelamin A recognition factor, putative, expressed
LOC_Os03g53860	25.84	57.91	69.57	31.19	19.38	34.27	52.71	65.99	54.65	29.55	35.43	31.3	44.58	44.83	46.37	35.1	43.21	36.05	44.51	42.54	40.98	27.83	33.96	28.98	Group 4	-0.851551	-0.846452	-0.247093	-0.494765	AT5G20950.2	Glycosyl hydrolase family protein	periplasmic beta-glucosidase precursor, putative, expressed
LOC_Os03g54000	62.32	70.43	61.72	119.93	136.14	129.83	58.45	53.12	47.36	171.02	146.56	125.47	73.36	69.29	69.07	90.79	62.58	84.32	49.82	78.25	82.06	101.89	68	69.12	Group 1	0.987613	1.47731	0.166565	0.185609	AT4G16370.1	oligopeptide transporter	oligopeptide transporter, putative, expressed
LOC_Os03g55050	6.61	6.44	3.44	7.82	14.33	14.67	6.74	6.26	4.51	15.48	15.03	12.49	10.38	12.67	7.7	7.64	4.09	5.83	4.51	6.96	6.68	4.98	3.83	4.71	Group 3	1.14335	1.28054	-0.796247	-0.41582	AT3G02100.1	UDP-Glycosyltransferase superfamily protein	UDP-glucoronosyl and UDP-glucosyl transferase domain containing protein, expressed
LOC_Os03g55240	1.22	2.27	6.24	59.81	70.21	93.07	1.88	2.74	2.74	87.51	81.53	85.12	42.73	59.25	48.2	17.44	12.65	14.74	21.32	27.84	32.15	10.93	7.55	8.01	Group 3	4.47855	5.05584	-1.73773	-1.60687	AT4G37320.1	cytochrome P450, family 81, subfamily D, polypeptide 5	cytochrome P450, putative, expressed
LOC_Os03g55280	14.45	12.98	18.19	42.26	35.49	38.39	16.29	20.8	15.22	32.95	33.38	36.49	23.89	25.66	20.85	33.95	32.18	31.78	25.42	21.78	21.95	30.86	34.47	31.18	Group 1	1.34327	0.970501	0.473662	0.479181	AT1G14810.1	semialdehyde dehydrogenase family protein	semialdehyde dehydrogenase, NAD binding domain containing protein, putative, expressed
LOC_Os03g55320	23.86	42.88	46.68	76.66	115.42	109.85	29.95	35.41	51.76	91.59	95.03	127.12	26.2	29.23	30.17	17.9	22.19	31.62	19.26	26.4	31.37	18.48	18.94	24.32	Group 3	1.40999	1.41927	-0.254493	-0.318016	AT4G33920.1	Protein phosphatase 2C family protein	protein phosphatase 2C, putative, expressed
LOC_Os03g55410	177.15	164.1	101.07	35.45	92.89	62.3	134.54	111.4	125.99	83.29	81.05	79	34.57	28.52	25.05	24.36	10.47	18.07	18.3	33.95	26.98	23.4	11.49	23.38	Group 4	-1.21287	-0.611541	-0.733544	-0.441584	AT4G37530.1	Peroxidase superfamily protein	peroxidase precursor, putative, expressed
LOC_Os03g55430	7.28	20.53	30.31	36.07	21.41	27.79	16.72	16.24	21.54	29.35	29.16	27.88	11.24	12.47	17.71	14.66	20.42	19.12	8.39	7.47	12.44	10.56	18.74	15.73	Group 1	0.551227	0.661593	0.384642	0.664956			expressed protein
LOC_Os03g55530	0	0.93	0.47	6.44	1.27	2.22	0.49	0.48	0.48	3.79	3.2	1.5	0.74	1.02	1.69	4.13	5.88	4.57	1.33	0.43	0.88	2.69	5.34	4.58	Group 1	2.58074	2.33678	1.98841	2.13348	AT2G23060.1	Acyl-CoA N-acyltransferases (NAT) superfamily protein	HLS, putative, expressed
LOC_Os03g55670	17.35	10.39	5.16	69.43	55.46	29.24	14.19	9.23	9.09	53.48	45.27	37.73	8.31	9	7.65	6.02	4	5.57	5.12	4.95	6.61	6.97	4.74	6.07	Group 3	2.21736	2.06042	-0.667828	0.0889614	AT2G15890.1	maternal effect embryo arrest 14	expressed protein
LOC_Os03g55770	14.79	6.84	9.26	148.07	79.57	61.66	8.03	6.58	8	101.94	65.97	40.59	0.23	0.5	1.01	1.08	3.28	1.84	0.22	0.47	0.89	4.12	3.37	2.81	Group 1	3.21439	3.18744	1.67409	2.50933			expressed protein
LOC_Os03g56160	10.78	7.65	3.16	2.79	7.46	2.48	5.74	2.48	4.04	1.82	3.31	5.1	6.04	7.06	7.95	2.46	2.23	3.66	6.15	6.47	8.01	2.3	1.81	3.07	Group 4	-0.748224	-0.255479	-1.30581	-1.4813	AT3G53810.1	Concanavalin A-like lectin protein kinase family protein	lectin-like receptor kinase 7, putative, expressed
LOC_Os03g56190	102.96	129.31	166.76	205.38	168.61	179.86	105.92	130.77	146.05	216.43	164.36	146.96	141.39	182.9	174.94	173.37	196.42	182.38	172.94	143.54	138.33	154.47	181.81	152.9	Group 1	0.472721	0.463207	0.145273	0.105066	AT4G37830.1	cytochrome c oxidase-related	cytochrome c oxidase-related, putative, expressed
LOC_Os03g56280	55	43.41	28.08	22.47	22.34	21.62	43.5	33.92	37.23	20.37	19.27	20.15	25.28	25.42	27.04	32.91	27.68	32.84	27.77	27.25	29.25	35.76	33.33	33.02	Group 2	-0.926136	-0.935935	0.263773	0.275857	AT5G09660.1	peroxisomal NAD-malate dehydrogenase 2	lactate/malate dehydrogenase, putative, expressed
LOC_Os03g56460	49.75	48.55	46.4	83.09	88.58	77.35	47.87	44.6	49.6	96.11	93.58	80.67	51.01	47.88	43.26	49.09	39.58	46.01	43.82	47.68	47.6	52.47	47.58	51.9	Group 3	0.781805	0.926735	-0.0777156	0.127108	AT5G42740.1	Sugar isomerase (SIS) family protein	glucose-6-phosphate isomerase, putative, expressed
LOC_Os03g56540	10.87	11.67	8.04	84.45	130.43	143.46	8.07	8.35	9.52	107.17	95.92	117.83	41.22	48.29	33.23	24.59	17.72	25.01	19.99	35.31	32.2	21.27	18.85	19.36	Group 3	3.5383	3.61313	-0.863488	-0.554481	AT5G03030.1	Chaperone DnaJ-domain superfamily protein	heat shock protein DnaJ, putative, expressed
LOC_Os03g56580	6.19	1.19	0	3.61	8.09	6.55	1.43	0.47	1.39	5	6.83	7.58	3.56	2.45	2.09	2.64	1.32	1.98	1.23	1.93	2.1	1.99	1.3	1.72	Group 3	1.27146	2.45286	-0.428843	-0.0637759	AT2G43000.1	NAC domain containing protein 42	no apical meristem protein, putative, expressed
LOC_Os03g56782	23.29	25.82	36.8	27.01	7.53	17.3	30.58	31.33	28.19	10.19	18.92	15.77	30	35.45	33.33	26.71	31.8	26.86	33.04	20.77	25.44	18.4	28.4	16.61	Group 4	-0.725632	-1.00048	-0.209781	-0.320297	AT1G31335.1		expressed protein
LOC_Os03g56820	5.04	21.2	43.46	31.45	6.76	23.79	20.45	31.88	14.36	19.59	21.68	18.51	33.26	29.59	24.68	18.8	28.27	21.58	36.88	27.89	23.78	9.5	20.54	15.04	Group 4	-0.167685	-0.156821	-0.348909	-0.968673	AT2G34770.1	fatty acid hydroxylase 1	fatty acid hydroxylase, putative, expressed
LOC_Os03g56860	4.21	2.6	5.55	35.28	37.54	53.21	3.56	3.18	3.95	43.33	37.23	52.94	18.36	23.59	12.61	2.79	3.53	5.26	7.01	9.8	7.83	2.37	1.27	2.74	Group 3	3.31885	3.60713	-2.20748	-1.8978			expressed protein
LOC_Os03g56944	6.88	14.29	17.26	7.17	10.68	7.85	5.15	12.25	12.14	11.61	4.11	3.66	1.6	3.84	4.41	16.34	12.94	14.85	4.1	3.23	4.25	24.58	13.26	19.55	Group 2	-0.574385	-0.601001	2.13148	2.27979	AT5G09530.1	hydroxyproline-rich glycoprotein family protein	lysine-rich arabinogalactan protein 19 precursor, putative, expressed
LOC_Os03g57200	25.22	33.86	53.72	505.83	202.69	540	31.17	41.86	42.76	663.81	646.29	431.3	40.58	42.03	43.5	75.58	55.35	60.18	35.3	35.49	34.99	93.39	66.94	75.45	Group 1	3.46492	3.90706	0.598592	1.15406	AT1G78380.1	glutathione S-transferase TAU 19	glutathione S-transferase, putative, expressed
LOC_Os03g57210	23.5	24.64	26.21	35.92	42.13	40.87	26.85	25.16	32.23	39.4	38.44	47.43	26.63	31.79	25.19	22.31	18.25	23.03	22.79	24.38	26.9	23.56	20.13	21.49	Group 3	0.675605	0.570901	-0.393027	-0.183446	AT3G07560.1	peroxin 13	glycine-rich protein, putative, expressed
LOC_Os03g57340	204.49	206.88	202.9	245.81	426.18	353.8	190.74	192.7	172.32	343.22	348.9	354.32	218.86	205.66	174.27	189.19	151.47	177.29	182.24	220.27	209.09	176.91	166.59	170.17	Group 3	0.739485	0.912603	-0.209149	-0.251579	AT5G22060.1	DNAJ homologue 2	chaperone protein dnaJ, putative, expressed
LOC_Os03g57460	18.45	38.54	65.21	19.07	9.99	30.74	35.58	45.55	45.78	16.17	25.98	24.42	34.34	43.57	40.69	45.25	38.02	33.27	43.47	45.08	36.44	41.68	41.36	37.66	Group 4	-1.02747	-0.928008	-0.0249696	-0.0502683	AT2G35860.1	FASCICLIN-like arabinogalactan protein 16 precursor	fasciclin domain containing protein, expressed
LOC_Os03g57520	2.78	1.91	3.47	2.89	4.77	7.94	2.72	0.69	1.76	7.15	7.76	9.1	1.2	0.83	0.88	1.48	0.82	1.3	0.44	0.58	1.34	1.99	2.78	1.82	Group 1	0.910297	2.15398	0.280901	1.36976	AT1G68450.1	VQ motif-containing protein	VQ domain containing protein, putative, expressed
LOC_Os03g57640	1.6	0.71	1.47	4.98	8.38	7.37	1.04	0.49	1.07	5.51	4.53	6.6	8.6	9.96	8.1	2.74	2.71	2.7	3.66	5.76	5.13	1.48	0.95	0.96	Group 3	2.36581	2.55714	-1.67263	-2.00877	AT5G06570.1	alpha/beta-Hydrolases superfamily protein	gibberellin receptor GID1L2, putative, expressed
LOC_Os03g57790	456.42	308.08	212.85	249.64	189.13	170.45	340.08	249.55	261.98	176.16	153.6	178.76	173.06	183.78	195.59	179.4	196.7	198.83	186.84	171.58	183.89	210.85	196.29	187.56	Group 2	-0.681582	-0.743517	0.0576403	0.13295	AT2G02760.1	ubiquiting-conjugating enzyme 2	ubiquitin-conjugating enzyme, putative, expressed
LOC_Os03g57970	42.98	48.05	49.39	20.24	16.27	41.41	30.29	38.09	37.46	53.91	50.87	45.43	22.69	26.46	27.74	57.62	34.01	47.54	21.65	20.53	23.23	70.82	36.31	47.08	Group 2	-0.847197	0.503891	0.853469	1.23392	AT3G22600.1	Bifunctional inhibitor/lipid-transfer protein/seed storage 2S albumin superfamily protein	LTPL73 - Protease inhibitor/seed storage/LTP family protein precursor, expressed
LOC_Os03g57980	26.47	24.43	22.06	6.22	6.97	10.92	14.08	19.7	14.66	13.42	16.22	11.92	5.47	6.78	8.46	8.32	5.87	7.75	8.83	7.93	8.47	14.15	7.05	7.89	Group 2	-1.58496	-0.218253	0.0821186	0.203623	AT2G48140.1	Bifunctional inhibitor/lipid-transfer protein/seed storage 2S albumin superfamily protein	LTPL99 - Protease inhibitor/seed storage/LTP family protein precursor, expressed
LOC_Os03g58010	8.06	5.4	4.52	13.34	23.59	21.39	5.19	3.81	6.55	19.54	16.96	22.91	12.42	16.09	11.26	7.4	5.93	8.11	7.45	12.01	10.63	5.86	4.98	4.87	Group 3	1.67955	1.91416	-0.881867	-0.923723	AT2G32030.1	Acyl-CoA N-acyltransferases (NAT) superfamily protein	acetyltransferase, GNAT family, putative, expressed
LOC_Os03g58110	23.98	57.65	74.35	22.2	32.76	50.85	50.32	53.55	62.54	44.16	50.66	51.03	32.17	47.1	42.72	25.89	18.04	18.12	41.08	57.9	34.63	19.79	21.73	21.05	Group 4	-0.55848	-0.189792	-0.971958	-1.0907	AT4G13340.1	Leucine-rich repeat (LRR) family protein	uncharacterized protein At4g06744 precursor, putative, expressed
LOC_Os03g58150	51.63	59.43	62.35	75.79	80.04	74.92	57.01	58.71	52.79	86.9	82.07	81.22	65.49	66.5	65.45	49.1	43.26	49.56	57.13	64.37	61.43	51.75	50.82	52.39	Group 3	0.41167	0.56941	-0.475306	-0.239141	AT3G63310.1	Bax inhibitor-1 family protein	transmembrane BAX inhibitor motif-containing protein, putative, expressed
LOC_Os03g58170	6.58	6.39	6.11	16.06	17.75	17.14	7.76	4.4	6.93	14.69	16.34	19.8	5.5	3.85	5.77	4.3	4.81	5.5	4.2	3.25	3.84	3.41	4.02	3.68	Group 3	1.4027	1.40017	-0.0485225	-0.0226014	AT3G22850.1	Aluminium induced protein with YGL and LRDR motifs	stem-specific protein TSJT1, putative, expressed
LOC_Os03g58250	14.3	18.4	18.31	25.57	35.72	30.71	20.62	17.01	18.36	35.74	32.19	35.59	15.47	15.57	15.26	15.18	12.28	16.07	13.13	12.91	14.17	15.09	14.8	15.22	Group 3	0.847528	0.88276	-0.0881017	0.165406	AT5G28770.2	bZIP transcription factor family protein	bZIP transcription factor domain containing protein, expressed
LOC_Os03g58764	4.98	4.62	4.07	14.3	16	15.67	5	3.62	5.48	13.55	15.4	17.27	4.79	4.91	5.71	4.42	4.29	5.84	3.49	3.05	3.92	3.72	4.26	4.99	Group 3	1.7264	1.69116	-0.0821383	0.300063	AT4G22660.1	F-box family protein with a domain of unknown function (DUF295)	OsFBDUF18 - F-box and DUF domain containing protein, expressed
LOC_Os03g58790	16.41	30.98	25.34	151.05	276.49	266.49	34.47	26.58	36.87	218.04	227.79	283.87	106.06	129.71	96.12	40.46	35.21	50.05	60.36	87.52	100.33	25.38	27.08	32.77	Group 3	3.24924	2.89379	-1.39824	-1.53886	AT3G28580.1	P-loop containing nucleoside triphosphate hydrolases superfamily protein	ATPase, putative, expressed
LOC_Os03g58800	0.44	0.58	0.71	9.08	5.65	8.44	1.24	1.38	1.48	14.26	12.66	8.03	3.47	3.46	4.19	3.34	2.76	3.04	1.76	2.09	3.19	2.68	2.71	2.17	Group 3	3.52356	3.00862	-0.274439	0.0967851	AT5G40010.1	AAA-ATPase 1	ATPase, putative, expressed
LOC_Os03g58880	1.67	1.73	1.59	84.27	41.35	22.48	1.87	2.16	1.41	38.67	52.13	37.73	1.01	1.41	1.07	1.14	1.21	1.53	0.87	1.26	1.11	1.38	1.35	1.34	Group 1	4.81291	4.49068	0.141661	0.307182	AT3G28480.1	Oxoglutarate/iron-dependent oxygenase	oxidoreductase, putative, expressed
LOC_Os03g58890	22.46	21.56	20.36	213.99	115.95	115.75	24.82	26.87	26.45	182.6	160.57	138.08	8.51	13.31	11.71	7.8	8.76	9.96	12.81	11.81	7.41	11.67	10.85	9.18	Group 3	2.78559	2.61778	-0.33542	-0.014797	AT3G28480.1	Oxoglutarate/iron-dependent oxygenase	oxidoreductase, putative, expressed
LOC_Os03g58980	28.83	31.93	21.32	15.55	25.29	26.29	23.99	14.95	26.57	25.05	19.92	31.64	11.74	14.62	13.43	6.75	4.75	7.57	14.28	14.56	15.02	12.05	8.42	11.06	Group 4	-0.28869	0.224833	-1.04939	-0.472353	AT1G18970.1	germin-like protein 4	Cupin domain containing protein, expressed
LOC_Os03g59050	34.92	34.75	34.1	52.87	59.19	59.5	32.65	32.22	35.64	67.43	67.41	55.03	35.95	36.33	34.28	36.14	30.07	35.6	35.96	37.38	37	38.92	34.89	37.58	Group 3	0.723763	0.915794	-0.0654565	0.013627	AT2G42520.1	P-loop containing nucleoside triphosphate hydrolases superfamily protein	DEAD-box ATP-dependent RNA helicase, putative, expressed
LOC_Os03g59070	29.41	26.14	26.11	56.7	63.63	49.06	26.86	21.66	28.78	58.11	53.99	54.67	21.12	26.54	20.71	13.6	11.75	14.98	16.31	18.41	19.12	17.7	13.24	15.22	Group 3	1.04982	1.10614	-0.75749	-0.219862	AT3G58490.1	Phosphatidic acid phosphatase (PAP2) family protein	phosphatase, putative, expressed
LOC_Os03g59180	5.66	4.48	5	9.97	12.23	12.15	5.22	4.22	5.26	12.02	10.18	10.23	10.26	9.44	9.38	10.36	7.64	8.74	8.92	10.44	10.05	13.71	10.69	11.85	Group 3	1.16525	1.12565	-0.119782	0.299014	AT5G18130.1		expressed protein
LOC_Os03g59210	54.27	77.52	111.8	49.71	14.97	53.31	49.97	70.95	85.87	30.78	22.57	21.88	54.59	85.47	95.5	69.16	85.78	63.36	88.39	89.64	71.87	74.36	82.15	65.54	Group 4	-1.04378	-1.45495	-0.109571	-0.170185			expressed protein
LOC_Os03g59280	2.05	6.81	10.35	1.83	0.84	4.06	5.4	7.68	7.02	1.99	2.25	0.95	7.82	9.61	9.64	8.44	7.7	7.4	9.07	9.73	10.19	7.21	6.38	6.23	Group 4	-1.47393	-1.89369	-0.198079	-0.54272	AT5G26330.1	Cupredoxin superfamily protein	plastocyanin-like domain containing protein, putative, expressed
LOC_Os03g59320	1.35	0.45	0.41	9.14	8.76	8.54	0.2	0.56	1.03	8.43	8.84	6	4.69	4.62	5.17	4.11	2.89	5.1	2.48	4.11	3.29	3.37	2.52	3.8	Group 3	3.40696	3.50986	-0.252517	-0.0257631	AT5G19855.1	Chaperonin-like RbcX protein	expressed protein
LOC_Os03g59360	165.88	132.71	155.14	73.75	59.49	78.05	157.69	151.17	163.63	72.86	71.14	68	142.67	168.2	179.69	195.41	212.72	192.14	145.19	159.94	141.2	192.78	171.04	159.72	Group 2	-1.10148	-1.15526	0.291021	0.229986	AT3G57540.1	Remorin family protein	remorin, putative, expressed
LOC_Os03g59440	0.44	1.65	3.29	0.38	0.57	0.87	2.79	2.23	1.43	0.97	0.94	0.7	37.17	45.29	25.82	19.12	6.61	8.27	13.23	25.67	9.43	2.61	1.98	4.11	Group 4	-1.43296	-1.21387	-1.66316	-2.43385	AT4G38700.1	Disease resistance-responsive (dirigent-like protein) family protein	dirigent, putative, expressed
LOC_Os03g59770	1.87	2.88	2.05	1.28	7.36	5.03	5.28	2.25	3.81	6.6	8.57	9.17	15.58	21.5	12.4	2.4	0.8	3.3	9.75	17.53	20.71	2.61	1.54	1.96	Group 3	0.975443	1.08133	-2.86955	-2.91138	AT5G39670.1	Calcium-binding EF-hand family protein	EF hand family protein, putative, expressed
LOC_Os03g60080	50.5	128.58	170.68	353.07	427.32	422.36	125.63	102.82	162.76	403.3	391.39	465.04	57.01	52.74	63.62	34.72	30.12	49.85	31.32	34.46	45.98	26.18	30.7	41.5	Group 3	1.78112	1.68637	-0.59484	-0.183021	AT5G63790.1	NAC domain containing protein 102	NAC domain-containing protein 67, putative, expressed
LOC_Os03g60090	231.94	190.81	225.28	91.43	98.06	112.01	172.17	179.08	180.16	95.41	116.91	109.65	206.17	201.78	195.11	205.4	184.1	207.57	217.8	230.83	203.91	189.86	194.39	197.62	Group 4	-1.10314	-0.722307	-0.0144184	-0.165316	AT2G44160.1	methylenetetrahydrofolate reductase 2	methylenetetrahydrofolate reductase, putative, expressed
LOC_Os03g60210	0.06	0.15	0.54	15.53	16.32	13.91	0.67	0.27	0.21	15.67	14.89	17.98	0.32	0.42	0	0	0	0	0	0.13	0	0	0.03	0	Group 3	5.45474	5.08392	-1.76553	-0.347923	AT5G01750.2	Protein of unknown function (DUF567)	DUF567 domain containing protein, putative, expressed
LOC_Os03g60370	7.61	10.72	13.86	30.27	26.45	27.47	9.76	13.2	10.92	29.34	34.55	26.32	23.52	22.46	20.66	21.7	19.39	20.26	16.64	14.59	18.34	16.23	20.04	16.42	Group 3	1.37861	1.40535	-0.118552	0.0883817	AT1G09870.1	histidine acid phosphatase family protein	histidine acid phosphatase, putative, expressed
LOC_Os03g60509	60.11	55.23	92.58	10.85	9.92	16.55	46.07	49.35	107.07	13.02	12.91	14.97	25.25	29.45	34.14	29.91	19.07	27.33	33	50.1	35.25	34.31	25.09	27.01	Group 4	-2.46861	-2.29969	-0.218676	-0.452608	AT3G55120.1	Chalcone-flavanone isomerase family protein	expressed protein
LOC_Os03g60540	1.49	1.74	1.55	4.44	7.13	5.51	0	0.86	0.79	6.38	7.6	8.93	1.67	1.77	1.12	1.34	0	0.78	0.68	2.19	2.02	1.1	0	2.01	Group 3	1.77903	3.57382	-1	-0.601738	AT2G28200.1	C2H2-type zinc finger family protein	ZOS3-20 - C2H2 zinc finger protein, expressed
LOC_Os03g60560	3.7	7.07	8.74	131.95	191.31	193.06	10.19	6.55	10.55	156.06	166.63	229.22	3.31	3.8	3.36	0.4	0.99	3.82	1.02	4.03	2.89	0.86	1.07	2.5	Group 3	4.70329	4.32248	-0.964278	-0.799507	AT5G59820.1	C2H2-type zinc finger family protein	ZOS3-21 - C2H2 zinc finger protein, expressed
LOC_Os03g60570	6.34	21.57	32.77	139.54	181.24	210.63	20.63	16.99	25.87	149.41	160.85	216.55	2.94	5.4	4.39	0.89	1.25	5.64	0.55	3.39	4.22	0.96	1.11	3.69	Group 3	3.12402	3.0469	-0.688056	-0.48134	AT5G59820.1	C2H2-type zinc finger family protein	ZOS3-22 - C2H2 zinc finger protein, expressed
LOC_Os03g60580	0.92	0.58	1.76	11.75	22.06	21.69	3.24	1.24	0.87	25.29	25.36	30.74	15.98	30.03	14.91	16.41	6.55	16.11	5.7	8.36	10.67	5.65	4.84	4.22	Group 3	3.97844	3.84874	-0.636409	-0.739848	AT5G59890.1	actin depolymerizing factor 4	actin-depolymerizing factor, putative, expressed
LOC_Os03g60620	10.11	24.83	47.98	8.1	6.8	13.27	27.08	47.72	24.45	4.98	12.38	16.27	50.07	52.28	41.38	63.8	59.1	62.35	63.55	50.06	45.67	66.61	52.12	53.85	Group 2	-1.54749	-1.55315	0.365439	0.115665	AT5G02500.1	heat shock cognate protein 70-1	DnaK family protein, putative, expressed
LOC_Os03g60650	40.47	49.01	43.17	43.68	65.57	63.89	45.61	35.15	49.51	69.47	70.54	77.97	24.08	25.69	24.76	22.8	20.05	27.51	20.65	22.4	25.4	27	23.47	25.2	Group 3	0.383687	0.741467	-0.0833128	0.14367	AT2G28890.1	poltergeist like 4	protein phosphatase 2C, putative, expressed
LOC_Os03g60780	24.6	22.62	22.18	58.18	99.17	92.03	23.77	23.35	23.11	84.45	87.51	97.37	26.69	26.65	23.06	28.73	23.96	24.37	25.26	24.47	24.72	23.47	28.16	27.02	Group 1	1.84111	1.93473	0.0123596	0.0783072	AT3G09350.3	Fes1A	armadillo/beta-catenin-like repeat containing protein, expressed
LOC_Os03g61150	41.83	31.13	8	166.73	164.36	59.91	68.8	29.07	16.45	136.17	69.85	65	16.47	19.68	27.24	9.78	7.28	7.58	13.46	13.91	11.35	17.64	10.84	8.24	Group 3	2.26798	1.24301	-1.35318	-0.0762786	AT1G19530.1		expressed protein
LOC_Os03g61360	12.14	7.9	4.91	11.49	11.9	10.39	6.21	2.64	2.36	10.38	11.4	9.24	9.71	7.33	8.8	6.56	3.82	5.07	6.72	6.28	5.94	4.94	3.78	4.66	Group 3	0.433785	1.44294	-0.730355	-0.491291	AT4G02340.1	alpha/beta-Hydrolases superfamily protein	hydrolase, alpha/beta fold family domain containing protein, expressed
LOC_Os03g61470	3.3	11.68	13.98	0.75	1.32	5.3	11.28	6.29	5.02	5.42	7.43	5.24	11.9	10.55	7.63	5.29	2.07	5.61	10.33	16.77	11.36	3.47	8.89	6.76	Group 4	-1.93074	-0.315796	-1.19652	-0.997768	AT1G14870.1	PLANT CADMIUM RESISTANCE 2	uncharacterized Cys-rich domain containing protein, putative, expressed
LOC_Os03g61490	6.73	5.93	5.84	22.59	26.03	20.98	8.44	4.45	7.58	18.63	22.37	31.79	4.31	5.91	6.21	2.02	2.8	5.46	2.9	2.68	3.46	3.5	2.37	2.25	Group 3	1.89379	1.81359	-0.660597	-0.150976			expressed protein
LOC_Os03g61500	0.62	2.07	2.55	41.59	29.33	43.09	2.36	1.18	1.45	13.45	11.39	19.53	1.99	1.11	1.7	1.87	1.24	2.42	2.93	4.49	3.27	1.28	1.94	3.25	Group 3	4.36419	3.0807	0.190522	-0.699457	AT1G14870.1	PLANT CADMIUM RESISTANCE 2	uncharacterized Cys-rich domain containing protein, putative, expressed
LOC_Os03g61960	154.25	191.42	223.57	394.97	339.19	399.53	169.05	192.85	195.53	402.96	410.98	382.77	297.41	313.99	289.78	309.24	238.79	281.1	245.16	281.64	255.18	265.66	249.04	224.83	Group 3	0.993526	1.10182	-0.12019	-0.0804913	AT2G27510.1	ferredoxin 3	2Fe-2S iron-sulfur cluster binding domain containing protein, expressed
LOC_Os03g62010	22.46	28.52	33.17	13.58	23.09	22.53	27.55	30.45	32.32	21.81	17.59	24.58	30.93	42.58	27.44	13.19	12.02	12.61	31.41	33.36	30.46	16.11	12.75	13.46	Group 4	-0.50545	-0.495394	-1.40892	-1.16393	AT2G35460.1	Late embryogenesis abundant (LEA) hydroxyproline-rich glycoprotein family	harpin-induced protein 1 domain containing protein, expressed
LOC_Os03g62230	5.03	2.16	2.58	9.55	15.18	16.3	1.79	0.82	2.37	14.59	12.39	14.6	12.91	14.57	11.58	5.22	5.01	4.45	5.89	7.22	7.52	4.05	3.43	4.21	Group 3	2.035	2.98765	-1.39466	-0.803227	AT1G34370.1	C2H2 and C2HC zinc fingers superfamily protein	ZOS3-24 - C2H2 zinc finger protein, expressed
LOC_Os03g62260	2.74	2.45	2.18	5.97	3.04	5.9	1.73	2.78	2.52	5.12	5.17	9.62	3.25	4.5	3.64	4.62	5.94	4.93	4.96	3.76	3.68	5.1	5.98	4.59	Group 1	0.985842	1.46587	0.435293	0.333478	AT3G24200.2	FAD/NAD(P)-binding oxidoreductase family protein	FAD binding domain containing protein, expressed
LOC_Os03g62480	3.84	1.56	2.9	8.02	16.19	15.95	2.39	1.99	1.78	18.45	15.57	15.3	16.55	19.39	12.55	6.82	2.94	4.23	5.87	12.26	10.51	4.67	3.64	3.78	Group 3	2.2317	2.94355	-1.77229	-1.22289	AT3G16520.3	UDP-glucosyl transferase 88A1	anthocyanidin 5,3-O-glucosyltransferase, putative, expressed
LOC_Os03g62490	7.54	10.29	17.26	24.29	32.57	40.26	10.56	14.26	13.68	34.78	34	35.19	33.09	31.45	23.72	31.16	24.48	28.55	23.34	29.71	27.88	29.13	30.01	26.06	Group 3	1.46032	1.42629	-0.0680454	0.0737342	AT1G03860.3	prohibitin 2	prohibitin-2, putative, expressed
LOC_Os03g62790	91.41	58.12	41.03	77.5	148.16	108.78	59.1	39.97	54.05	128.08	123.76	136.21	48.42	46.64	44.57	28.34	20.94	30.04	32.57	42.22	39.84	37.83	29.17	33.66	Group 3	0.810526	1.33987	-0.813399	-0.187115	AT2G43120.1	RmlC-like cupins superfamily protein	pirin, putative, expressed
LOC_Os03g63280	7.74	9.82	12.29	9.26	3.69	11.04	7.31	7.76	5.72	6.9	8.98	5.95	7.02	5.67	9.78	20.97	16.43	19.93	11.05	7.38	8.53	27.34	20.25	21.68	Group 2	-0.311202	0.0700961	1.33969	1.35115	AT4G19970.1		regulatory protein, putative, expressed
LOC_Os03g63330	3.71	6.85	8.43	54.67	38.2	26.73	7.18	10.1	8.25	25.73	34.28	31.34	14.78	15.75	12.95	22.97	22.87	21.89	15.06	12.79	12.59	19.06	23.91	22.52	Group 1	2.63603	1.82709	0.636441	0.691422	AT5G13280.1	aspartate kinase 1	aspartokinase, chloroplast precursor, putative, expressed
LOC_Os03g63370	6.28	5.34	5.57	1.78	2.13	3.97	3.19	3.43	3.41	5.43	3.63	3.77	1.98	2.17	2.55	6.73	4.42	8.08	2.38	2.11	2.32	13.17	5.83	8.17	Group 2	-1.09459	0.348522	1.48233	1.95046	AT1G01630.1	Sec14p-like phosphatidylinositol transfer family protein	CRAL/TRIO domain containing protein, expressed
LOC_Os03g63480	12.62	8.55	10.32	4.59	4.32	4.32	7.45	8.53	9.79	3.04	2.9	2.48	7.12	8.05	7.3	9.87	9.8	10.95	9.5	10.49	8.61	11.31	7.67	10.39	Group 2	-1.23286	-1.5833	0.441873	0.0384347	AT4G35450.2	ankyrin repeat-containing protein 2	ankyrin repeat domain containing protein, expressed
LOC_Os03g63620	2.55	5.24	3.5	34.9	29.54	31.07	5.52	3.46	5.05	57.21	95.96	62.66	37.48	50.75	43.44	6.45	6.96	7.67	20.98	20.93	26.02	5.47	5.22	4.76	Group 3	3.04824	3.91372	-2.62723	-2.11484	AT3G45600.1	tetraspanin3	tetraspanin family protein, putative, expressed
LOC_Os03g63700	40.85	29.85	23.32	46.09	47.81	38.53	22.88	21.1	27.11	55.18	40.07	38.16	21.06	20.23	21.59	32.77	17.08	24.02	18.43	22.98	23	31.07	25.21	33.17	Group 1	0.49275	0.905111	0.231757	0.472084	AT3G02910.1	AIG2-like (avirulence induced gene) family protein	AIG2-like family domain containing protein, expressed
LOC_Os03g63870	29.88	20.64	18.09	12.59	10.93	8.9	21.62	15.84	23.98	8.08	8.23	8.32	18.04	16.72	20.62	20.91	21.32	21.55	19.23	19.23	21.69	26.78	23.76	27.38	Group 2	-1.0741	-1.30832	0.202715	0.371611	AT5G08020.1	RPA70-kDa subunit B	expressed protein
LOC_Os03g63900	55.01	40.8	33.99	9.75	20.55	12.66	41.2	31.16	39.18	12.5	10.69	12.8	35.89	33.57	36.3	34.49	27.91	28.47	32.92	45.76	41.74	36.92	29.52	34.87	Group 4	-1.58863	-1.62339	-0.218114	-0.248622	AT1G17020.1	senescence-related gene 1	1-aminocyclopropane-1-carboxylate oxidase 2, putative, expressed
LOC_Os03g64060	37.65	36.84	21.87	48.64	38.69	38.59	31.6	26.61	30.81	48.82	42.21	42.2	26.16	19.76	26.29	23.1	24.24	28.99	24.04	25.58	24.82	33.35	29.53	32.47	Group 1	0.384835	0.58027	0.0795411	0.356379	AT1G65000.1		expressed protein
LOC_Os03g64070	17.41	21.94	10.89	28.56	32.67	28.43	23.2	16.12	20.24	39.86	30.2	33.14	9.13	10.18	9.82	8.31	8.95	10.11	8.87	8.19	11.75	11.54	11.76	13.46	Group 3	0.831733	0.790208	-0.0894864	0.348136	AT2G37210.1	lysine decarboxylase family protein	uncharacterized protein PA4923, putative, expressed
LOC_Os03g64140	112.94	89.21	53.73	114.5	85.5	43	112.95	88.07	78.8	68.74	44.84	48.19	39.66	40.83	57.18	38.53	61.44	46.38	43.23	29.67	41.6	57.96	50.43	36.69	Group 2	-0.0745342	-0.789465	0.0879241	0.340581	AT3G60810.1		expressed protein
LOC_Os03g64230	7.45	13.73	16.86	7.61	3.81	7.29	11.85	15.06	12.65	5.64	4.84	3.97	10.01	11.81	16.6	13.93	14.16	12.55	15.53	14.22	13.82	13.77	12.53	16.51	Group 4	-1.01361	-1.43252	0.080412	-0.0248832	AT5G60720.1	Protein of unknown function, DUF547	expressed protein
LOC_Os03g64260	1.94	1.03	0.65	11.49	19.5	12.06	3.78	2.3	2.32	9.96	7.58	9.33	1.89	2.06	2.94	1.07	1.43	1.52	0.92	0.99	1.72	1.39	1.97	1.24	Group 3	3.46343	1.64346	-0.730942	0.315305	AT2G31230.1	ethylene-responsive element binding factor 15	AP2 domain containing protein, expressed
LOC_Os04g01140	66.35	37.28	31.91	12.23	16.66	18.09	31.78	26.17	31.18	21.95	18.86	15.51	19.95	22.13	20.26	21.28	15.01	17.39	26.59	32.75	23.54	25.22	17.18	20.94	Group 4	-1.52261	-0.659702	-0.214927	-0.386183	AT5G06900.1	cytochrome P450, family 93, subfamily D, polypeptide 1	cytochrome P450 93A2, putative, expressed
LOC_Os04g01230	31.15	34.73	38.09	58.68	48.44	43.3	30.66	33.77	26.46	47.46	53.28	47.86	56.46	50.51	50.17	48.06	55.67	57.46	55.55	48.46	48.62	43.57	55.19	49.33	Group 3	0.531408	0.707141	0.0366427	-0.0433861	AT5G64460.6	Phosphoglycerate mutase family protein	phosphoglycerate mutase, putative, expressed
LOC_Os04g01354	0	0.15	0	4.15	6.56	2.2	0.31	0.14	0.21	1.74	8.22	4.23	0	0.27	0	0	0.14	0	0.21	0.17	0	0.37	0	0.26	Group 3	4.87774	3.91588	-0.341037	0.430634	AT5G13930.1	Chalcone and stilbene synthase family protein	chalcone synthase, putative, expressed
LOC_Os04g01470	0.79	0.74	0.23	4.39	3.8	3.16	0.81	0.07	0.16	2.51	11.05	8.88	8.81	7.44	8.1	2.05	0.85	0.96	2.76	1.84	3.4	2	1.27	0.94	Group 3	2.49139	4.0742	-2.57447	-0.884923	AT5G54160.1	O-methyltransferase 1	O-methyltransferase, putative, expressed
LOC_Os04g01500	9.53	19.94	47.39	13.07	7.45	17.92	25.72	48.77	44.78	13.07	9.99	10.72	23.45	29.17	29.54	19.69	22.57	20.79	23.73	24.64	21.16	18.71	19.19	12.43	Group 4	-0.994402	-1.81098	-0.380297	-0.463776	AT1G63310.1		expressed protein
LOC_Os04g01510	11.97	24.32	41.73	18.64	8.99	22.93	32.66	39.73	27.52	13.37	17.95	16.92	24.84	26.95	21.6	24.97	23.47	20.44	24.08	28.6	19.57	17.39	19.43	17.52	Group 4	-0.623317	-1.04564	-0.090918	-0.409083	AT2G46890.1	Protein of unknown function (DUF1295)	DUF1295 domain containing protein, putative, expressed
LOC_Os04g01520	19.79	13.27	13.05	4.7	4.33	6.74	10.76	11.07	13.71	6.21	5.73	5.24	7.45	8.54	7.67	11.93	7.5	8.25	7.95	11.3	8.85	11.31	7.57	9.95	Group 2	-1.53186	-1.03424	0.223682	0.0361069	AT1G18010.1	Major facilitator superfamily protein	expressed protein
LOC_Os04g01690	0.93	3.4	5.88	1.08	1.32	3.99	3.88	4.07	0.67	0.73	4.25	2.55	25.88	9.95	14.08	36.71	31.61	42.73	29.47	11.34	16.84	7.27	27.27	22.7	Group 4	-0.654427	-0.186413	1.1489	-0.0104924	AT2G16500.1	arginine decarboxylase 1	pyridoxal-dependent decarboxylase protein, putative, expressed
LOC_Os04g01740	0	0	0	12.72	19.34	21.41	0.15	0.25	0	14.69	15.29	16.97	0.11	0.13	0	0.14	0.27	0.2	0.12	0.23	0	0	0	0.16	Group 3	7.48543	6.09757	0.736966	-0.552541	AT5G52640.1	heat shock protein 90.1	heat shock protein, putative, expressed
LOC_Os04g01890	3.71	6.13	5.08	4.17	6.89	2.97	9.05	6.09	7.11	6.01	7.73	5.47	6.47	9.14	7.94	1.3	1.88	2.15	4.9	4.5	6.31	1.27	1.06	1.38	Group 4	-0.0878179	-0.208075	-2.08022	-1.99461	AT5G10530.1	Concanavalin A-like lectin protein kinase family protein	protein kinase, putative, expressed
LOC_Os04g01950	1.27	1.68	1.47	7.52	9.64	11.67	2.22	1.58	1.18	8.93	12.75	17.25	3.19	4.01	4.77	1.95	1.96	2.23	2.4	2.94	3.67	2.18	2.22	2.11	Group 3	2.62871	2.89372	-0.927764	-0.449576			legume lectins beta domain containing protein, putative, expressed
LOC_Os04g02050	4.77	4.57	6.1	61.16	71.57	86.06	4	5.4	5.2	72.28	58.86	66.27	60.5	65.44	51.27	19.14	14.25	18.11	27.06	34.08	37.32	16.74	16.53	17.6	Group 3	3.7981	3.72896	-1.7766	-0.948347	AT1G19920.1	Pseudouridine synthase/archaeosine transglycosylase-like family protein	bifunctional 3-phosphoadenosine 5-phosphosulfate synthetase, putative, expressed
LOC_Os04g02980	7.77	14.33	8.13	8.46	5.25	3.23	17.5	9.48	7.9	3.25	2.54	3.32	1.81	2.15	2.71	0.76	1.32	0.72	4.21	3.09	4	1.63	1.86	1.63	Group 4	-0.824104	-1.90597	-1.17148	-1.09261	AT4G10520.1	Subtilase family protein	OsSub33 - Putative Subtilisin homologue, expressed
LOC_Os04g03164	5.59	2.27	1.35	14.61	17.49	19.29	4.29	1.8	1.92	21.33	18.33	26.46	23.68	27.4	21.25	9.02	6.83	10.87	8.48	8	11.93	6.59	5.13	4.67	Group 3	2.44237	2.9987	-1.426	-0.783434			expressed protein
LOC_Os04g03796	23.69	51.37	34.99	11.87	13.8	11.18	34.91	37.85	35.3	9.17	9.83	7.88	9.59	8.1	9.83	6.59	8.15	7.34	8.77	9.98	9.58	7.73	9.39	7.11	Group 4	-1.56975	-1.99521	-0.313394	-0.2234	AT4G10550.1	Subtilase family protein	OsSub37 - Putative Subtilisin homologue, expressed
LOC_Os04g03920	2.94	5.48	8.27	5.54	11.84	13.72	5.54	4.45	8.34	14.71	12.15	20.95	4.3	5.55	5.33	1.73	1.95	2.62	3.08	4.04	5.17	2	1.79	2.3	Group 3	0.887387	1.36901	-1.22987	-0.979536			expressed protein
LOC_Os04g04800	3.24	8.92	11.28	1.93	0.94	2.76	4.93	5.13	2.3	1.31	0.88	0.86	5.21	6.67	3.5	6.94	4.57	5.63	10.43	11.68	4.94	12.12	7.48	7.24	Group 4	-1.99818	-1.91374	0.154208	-0.011116	AT4G02410.1	Concanavalin A-like lectin protein kinase family protein	protein kinase domain containing protein, expressed
LOC_Os04g05070	13.98	6.87	4.88	3	2.26	1.6	4.58	6.38	7.61	2.19	0.68	1.17	1.31	1.61	1.76	2.96	2.18	1.63	1.87	2.28	2.07	2.28	3.5	3.26	Group 2	-1.86068	-2.11701	0.507604	0.517218	AT3G44940.1	Protein of unknown function (DUF1635)	expressed protein
LOC_Os04g05650	24.23	23.29	14.24	118.22	193.09	104.06	32.64	33.45	34.31	139.39	148	132.42	34.62	43.58	34.53	18.86	14.69	23.09	20.76	21.55	33.85	22.03	20.02	20.75	Group 3	2.7442	2.06059	-0.989319	-0.277483			expressed protein
LOC_Os04g05700	4.24	3.48	3.32	15.36	9.35	9.98	3.23	3.53	3.44	9.64	6.46	4.89	2.35	3.11	2.53	1.82	1.77	1.5	2.77	2.8	2.41	2.61	2.05	1.97	Group 3	1.62511	1.02046	-0.616671	-0.256775	AT5G45480.1	Protein of unknown function (DUF594)	expressed protein
LOC_Os04g06520	45.73	57.88	44.76	94.13	187.51	122.98	54.54	65.48	102.97	124.93	131.51	156.13	56.26	82.84	55.72	20.14	29.74	32.26	36.64	43.4	66.18	21.33	15.29	20.67	Group 3	1.44568	0.886839	-1.24295	-1.34696			expressed protein
LOC_Os04g06590	0.47	0.71	0.74	8.58	12.71	8.5	0.4	0.61	0.62	6.02	7.76	6.1	1.9	2.29	1.61	0.56	0.69	0.57	1.24	1.67	1.32	0.62	0.55	0.4	Group 3	3.76065	3.39446	-1.51559	-1.28421	AT5G45540.1	Protein of unknown function (DUF594)	expressed protein
LOC_Os04g07830	0.69	2.36	6.29	1.69	1.69	3.04	3.43	10.09	6.92	2.43	1.16	1.72	3.73	3.18	4.2	3.99	3.05	2.76	2.42	3.36	2.95	2.45	3.03	2.55	Group 4	-0.523562	-1.88565	-0.173251	-0.114679			expressed protein
LOC_Os04g08350	15.46	12.97	14.37	123.21	108.4	76.37	17.25	18.68	14.93	64.5	81.77	64.33	55.5	49.24	46.86	46.83	42.92	42.26	31.12	25.18	30.81	41.98	47.37	46.33	Group 3	2.83815	2.04291	-0.199214	0.637465	AT3G61440.1	cysteine synthase C1	cysteine synthase, chloroplast/chromoplast precursor, putative, expressed
LOC_Os04g08550	9.69	12.08	8.45	6.71	15.62	11.02	9.72	5.5	8.79	20.27	17.75	16.62	11.94	14.45	8.56	6.77	2.75	7.07	4.81	12.26	12.93	6.95	4.14	6.84	Group 3	0.141753	1.17743	-1.06145	-0.734587	AT1G59960.1	NAD(P)-linked oxidoreductase superfamily protein	oxidoreductase, aldo/keto reductase family protein, putative, expressed
LOC_Os04g09900	22.11	13.87	3.91	100.45	126.23	96.09	11.99	4.14	4.34	70.45	127.49	84.61	26.06	20.53	22.02	18.55	5.84	8.97	14.53	10.65	18.65	13.31	7.52	8.35	Group 3	3.00658	3.76811	-1.03368	-0.581534	AT4G02780.1	Terpenoid cyclases/Protein prenyltransferases superfamily protein	ent-kaurene synthase, chloroplast precursor, putative, expressed
LOC_Os04g09920	11.68	13.06	2.09	4.33	14.79	7.58	11.21	4.02	3.47	9.09	21.31	13.98	14.9	13.75	10.34	17.13	3.3	5.99	8.62	8.82	16.08	13.6	5.14	7.39	Group 4	-0.00799279	1.23407	-0.556588	-0.355274	AT3G26300.1	cytochrome P450, family 71, subfamily B, polypeptide 34	cytochrome P450, putative, expressed
LOC_Os04g10000	10.2	11.37	8.2	16.01	25.75	19.63	10.5	9.26	8.38	18.01	28.58	18.77	13.7	9.61	10.48	6.24	3.23	4.38	7.73	6.33	10.35	4.88	4.16	3.51	Group 3	1.03696	1.20731	-1.27016	-0.943282	AT2G47140.1	NAD(P)-binding Rossmann-fold superfamily protein	sex determination protein tasselseed-2, putative, expressed
LOC_Os04g10010	4.16	3.49	0.61	19.1	31.12	27.37	3.46	1.23	0.94	27.64	50.47	42.92	52.18	47.84	37.22	4.83	3.03	3.63	19.64	16.21	19.16	2.57	3	2.17	Group 3	3.18726	4.35221	-3.54401	-2.78175	AT2G47140.1	NAD(P)-binding Rossmann-fold superfamily protein	sex determination protein tasselseed-2, putative, expressed
LOC_Os04g10060	0.81	0.26	0.06	20.43	28.05	22.53	0.87	0.22	0.16	11.96	28	15.55	15.25	11.22	11.4	1.67	1.36	1.39	3.65	2.46	3.79	1.02	0.77	0.72	Group 3	5.62996	5.18866	-3.01826	-1.8548	AT1G79460.1	Terpenoid cyclases/Protein prenyltransferases superfamily protein	ent-kaurene synthase, chloroplast precursor, putative, expressed
LOC_Os04g10160	3.94	0.82	0.2	35.19	41.37	39.46	2.33	0.51	0.18	28.42	62.9	29.58	19.92	15.31	15.56	4.91	2.14	3.35	7.78	5.04	8.26	2.89	2.02	1.35	Group 3	4.46951	5.18572	-2.25813	-1.70297	AT5G25120.1	ytochrome p450, family 71, subfamily B, polypeptide 11	cytochrome P450, putative, expressed
LOC_Os04g10350	8.23	5.49	3.59	20.36	13.25	12.14	6.25	4.51	4.71	7.5	11.64	9.47	8.58	4.96	10.35	6.5	4.85	7.38	5.71	6.86	7.19	6.26	7.42	7.03	Group 3	1.38681	0.87397	-0.348086	0.0653487	AT1G06640.1	2-oxoglutarate (2OG) and Fe(II)-dependent oxygenase superfamily protein	1-aminocyclopropane-1-carboxylate oxidase homolog 2, putative, expressed
LOC_Os04g10400	21.48	24.7	24.12	25.47	28.34	29.93	22.7	20.38	22.28	35.05	31.65	30.89	24.08	22.98	22.95	21.96	18.51	17.28	18.76	19.96	20.78	21.08	20.45	20.46	Group 3	0.251441	0.575927	-0.276639	0.0588647	AT5G43430.1	electron transfer flavoprotein beta	electron transfer flavoprotein subunit beta, putative, expressed
LOC_Os04g11040	282.9	243.08	159.84	230.16	176.2	178.24	302.99	193.29	315.42	174.64	131.12	134.84	144.6	167.1	240.42	221.94	265.01	272.94	235.76	201.26	224.79	281.83	264.43	248.99	Group 2	-0.230267	-0.881111	0.460613	0.264885			expressed protein
LOC_Os04g11820	3.41	4.56	4.7	11.12	21.5	16.25	8.56	6.43	5.23	20.09	20.98	21.66	11.18	11.3	9.38	3.45	4.42	4.61	8.77	8.02	10.39	4.13	5.26	3.87	Group 3	1.92371	1.61901	-1.33138	-1.01902	AT5G60740.1	ABC transporter family protein	white-brown complex homolog protein, putative, expressed
LOC_Os04g12980	11.05	9.01	9.47	21.98	26.73	24.14	10.71	10.45	11.12	25.56	29.86	27.24	21.97	22.7	19.9	20.47	20.43	19.45	19.22	17.51	18.62	18.02	18.38	17.92	Group 3	1.29497	1.34878	-0.0965835	-0.0266883	AT2G43820.1	UDP-glucosyltransferase 74F2	UDP-glucoronosyl/UDP-glucosyl transferase, putative, expressed
LOC_Os04g13140	83.31	53.46	25.66	39.69	48.94	23.42	62.84	36.28	56.34	36.7	24.46	35.04	38.62	22.7	41.07	54.83	47.87	66.12	21.13	27.94	27.74	78.46	41.66	43.86	Group 2	-0.534657	-0.690574	0.719666	1.09135	AT5G45890.1	senescence-associated gene 12	vignain precursor, putative, expressed
LOC_Os04g13210	1.49	0.99	0.46	11.72	12.79	10.41	0.95	0.66	1.01	11.54	15.97	12.78	12.2	12.58	11.93	2.09	1.78	3.59	4.66	4.16	4.88	1.66	1.39	1.43	Group 3	3.44233	3.80203	-2.25115	-1.5544	AT3G62700.1	multidrug resistance-associated protein 10	multidrug resistance-associated protein, putative, expressed
LOC_Os04g14680	1.02	4.79	14.83	4.13	2.9	6.44	5.93	16.29	14.61	4.76	2.68	3.67	4.4	4.77	4.83	4.72	4.21	3.25	3.76	4.18	3.61	3.55	3.02	3.5	Group 4	-0.604733	-1.70394	-0.197406	-0.191081	AT4G35000.1	ascorbate peroxidase 3	OsAPx3 - Peroxisomal Ascorbate Peroxidase encoding gene 5,8, expressed
LOC_Os04g15690	29.7	41.7	61.93	30.21	24.72	39.09	50.79	59.17	61.68	33.94	43.62	49.04	117.35	153.32	107.69	44.51	41.22	42	77.81	94.47	98.9	43.66	37.91	36.24	Group 4	-0.5025	-0.438129	-1.56431	-1.20066	AT1G20225.1	Thioredoxin superfamily protein	DSBA-like thioredoxin domain containing protein, expressed
LOC_Os04g15920	6.35	10.25	12.81	3.42	9.73	9.93	10.06	8.72	10.88	9.03	10.42	11.63	38.88	55.14	23.67	9.46	4.72	8.65	20.44	39.33	37.76	5.39	6.41	6.84	Group 4	-0.345805	0.0663263	-2.35083	-2.3696	AT4G39330.1	cinnamyl alcohol dehydrogenase 9	dehydrogenase, putative, expressed
LOC_Os04g16450	119.83	115.14	161.44	49.06	37.01	43.56	124.46	123.48	94.29	36.91	31.84	25.9	97.84	98.23	76.54	64.85	56.91	50.46	81.14	84.69	61.91	59.83	47.29	49.99	Group 4	-1.61039	-1.85103	-0.661578	-0.534696	AT2G16850.1	plasma membrane intrinsic protein 2;8	aquaporin protein, putative, expressed
LOC_Os04g17050	17.6	17.9	23.33	27.64	26.72	32.04	18.16	20.66	20.56	32.27	30.71	33.69	28.98	29.73	24.74	35.96	34.27	34.19	31.95	25.89	30.01	34.05	38.23	32.74	Group 1	0.552142	0.699659	0.322445	0.257048	AT5G42150.1	Glutathione S-transferase family protein	glutaredoxin family protein, expressed
LOC_Os04g17660	1.61	2.37	2.39	36.4	13.37	13.15	1.81	2.08	2.39	23.19	20.71	15.07	2.78	2.66	2.5	2.49	3.45	2.56	2.54	1.92	2.88	2.96	3.21	2.81	Group 3	3.24656	3.17358	0.091469	0.282778	AT5G66170.1	sulfurtransferase 18	rhodanese-like domain containing protein, putative, expressed
LOC_Os04g20164	107.49	67.27	45.04	17.25	20.5	14.86	55.26	39.08	52.67	12.08	12.21	10.16	35.41	25.99	36.36	43.28	36.11	45.07	38.57	38.03	41.89	55.04	45.7	54.14	Group 2	-2.05696	-2.08409	0.347387	0.385222	AT4G12290.1	Copper amine oxidase family protein	amine oxidase precursor, putative, expressed
LOC_Os04g21130	0.46	2.68	4.2	0	0	0.08	2.96	5.15	6.98	0	0.05	0.13	0	0	0	0	0	0	0	0	0	0	0	0	Group 4	-4.29391	-5.00282	0	0	AT5G24560.1	phloem protein 2-B12	F-box protein PP2-B1, putative, expressed
LOC_Os04g21710	14.93	14.26	18.11	10.65	5.53	9.69	12.93	17.65	14.12	6.67	5.84	6.07	7.88	8.28	8.16	10.47	9.56	8.72	8.22	8.94	8.07	9.86	8.5	9.65	Group 2	-0.862993	-1.25383	0.237625	0.149628	AT5G39380.1	Plant calmodulin-binding protein-related	expressed protein
LOC_Os04g22080	37.7	23.08	33.84	33.59	63.65	28.93	24.66	26.9	26.59	35.25	58.57	42.47	26.21	45.19	27.07	12.47	5.4	8.94	28.19	51.25	37.44	13.24	8.13	9.66	Group 3	0.414125	0.800007	-1.86457	-1.90357	AT1G72610.1	germin-like protein 1	retrotransposon protein, putative, unclassified, expressed
LOC_Os04g23550	1.09	6.29	20.57	1.7	4.89	9.23	25.81	7.62	28.37	4.1	3.5	10.79	0.09	0	0.21	0.29	0.08	1.37	0.4	0.08	1.14	0.31	0.07	0.25	Group 4	-0.810805	-1.73233	1.76553	-1.0458	AT5G57150.1	basic helix-loop-helix (bHLH) DNA-binding superfamily protein	basic helix-loop-helix family protein, putative, expressed
LOC_Os04g24140	41.84	210.28	243.61	53.02	50.73	91.86	173.46	155.39	202.78	86.03	70.94	85.31	92.75	111.84	98.72	91.68	83.44	114.55	80.94	166.59	122.59	113.26	79.32	69.68	Group 4	-1.34037	-1.13278	-0.0662184	-0.496476	AT1G71100.1	Ribose 5-phosphate isomerase, type A protein	ribose-5-phosphate isomerase A, putative, expressed
LOC_Os04g24460	0	3.63	9.48	0.3	0.33	0.84	5.89	6.94	0.79	0.46	3.34	2.23	14.05	4.64	3.58	2.2	3.4	3.71	6.84	4.2	2.91	0	1.31	0.4	Group 4	-2.92149	-1.13688	-1.23458	-2.82569			phytase, putative, expressed
LOC_Os04g24600	126.69	112.92	125.72	30.89	35.43	39.94	90.93	114.61	113.78	44.05	33.04	27.56	68.24	68.09	62.8	48.68	29.69	40.85	51.89	91.59	75.98	48.9	33.61	48.72	Group 4	-1.77864	-1.60679	-0.738703	-0.740581	AT4G39090.1	Papain family cysteine protease	cysteine proteinase 1 precursor, putative, expressed
LOC_Os04g25060	5.9	6.82	1.88	20.33	27.41	10.45	8.51	5.46	5.51	13.73	15.18	20.92	2.19	1.75	3.09	0.89	1.14	1.76	2.46	1.7	2.85	3.75	2.01	0.88	Group 3	1.97216	1.34236	-0.843274	-0.0727563	AT3G22060.1	Receptor-like protein kinase-related family protein	cysteine-rich receptor-like protein kinase, putative, expressed
LOC_Os04g25400	73.14	49.57	33.45	27.88	27.13	20.34	49.96	38.43	46.35	22.22	22.58	19.36	33.29	30.36	36.31	26.58	30.16	31.22	32.74	31.44	33.34	33.5	28.03	28.7	Group 4	-1.04867	-1.06658	-0.183914	-0.111722	AT1G04620.1	coenzyme F420 hydrogenase family / dehydrogenase, beta subunit family	uncharacterized protein all1601, putative, expressed
LOC_Os04g25650	4.65	4.8	1.27	20.78	22.29	9.09	6.91	4.03	3.94	9.98	12.54	17.1	1.05	0.83	1.57	0.38	0.6	0.53	1.83	1.48	1.11	1.21	0.9	0.57	Group 3	2.25268	1.3953	-1.03505	-0.665264	AT4G23180.1	cysteine-rich RLK (RECEPTOR-like protein kinase) 10	cysteine-rich receptor-like protein kinase, putative, expressed
LOC_Os04g25784	18.08	14.6	11.65	12.31	7.28	7.01	14.97	12.97	11.8	6.72	6.12	4.18	9.18	8.77	9.66	9.03	13.17	11.9	11.02	7.21	9.36	11.37	12.27	10.6	Group 2	-0.730195	-1.2102	0.302563	0.308838			expressed protein
LOC_Os04g26320	25.91	14.86	9.82	14.27	9.05	4.77	21.86	13.83	13.85	8.51	3.19	5.21	6.95	6.71	8.75	8.57	12.23	11.36	6.99	3.02	5.47	7.16	6.99	6.27	Group 2	-0.842224	-1.53293	0.515335	0.393623	AT1G19715.2	Mannose-binding lectin superfamily protein	mannose-binding lectin, putative, expressed
LOC_Os04g26920	19.71	7.78	5.6	65.73	36.42	40.67	12.66	7	14.3	107.98	89.05	64.69	26.61	18.65	21.51	19.21	13.32	20.81	11.21	10.86	16.89	28.46	34.08	29.43	Group 3	2.09984	2.93508	-0.322573	1.23259	AT1G60710.1	NAD(P)-linked oxidoreductase superfamily protein	oxidoreductase, aldo/keto reductase family protein, putative, expressed
LOC_Os04g26960	0.32	4.54	10.19	0.31	0	1.39	5.23	3.12	1	0.29	2.3	1.24	9.24	6.71	3.44	2.31	2.73	1.63	6.78	9.22	4.35	1.04	2.32	0.9	Group 4	-2.93391	-1.23288	-1.49957	-2.17834	AT5G23960.2	terpene synthase 21	terpene synthase, putative, expressed
LOC_Os04g27060	2.12	1.94	0.39	91.59	77.94	81.02	0.82	0.74	0.9	123.34	140.88	85.35	19.01	22.54	10	9.29	3.41	6.7	5.61	17.91	17.74	16.88	8.07	8.39	Group 3	5.72585	6.98597	-1.39514	-0.303813	AT1G60710.1	NAD(P)-linked oxidoreductase superfamily protein	oxidoreductase, aldo/keto reductase family protein, putative, expressed
LOC_Os04g27070	21.38	54.33	29.75	2.42	2.44	8.67	15.25	9.6	13.73	1	1.04	1.06	1.99	2.39	1.31	1.44	0.42	0.7	2.15	1.8	5.19	2.55	2.31	3.46	Group 4	-2.93478	-3.51967	-1.06677	-0.134301	AT1G70080.1	Terpenoid cyclases/Protein prenyltransferases superfamily protein	terpene synthase, putative, expressed
LOC_Os04g27860	160.66	154.8	196.47	266.34	233.27	246.74	174.14	193.07	157.61	229.67	259.29	283.56	216.16	219.82	227.95	260.8	294	260.74	240.42	172.61	191.44	235.46	263.27	216.95	Group 1	0.543649	0.557504	0.296621	0.243533	AT3G61110.1	ribosomal protein S27	40S ribosomal protein S27, putative, expressed
LOC_Os04g28320	0	0.29	0.29	6	10.01	17.5	0.39	0	0	11.21	10.5	13.74	0.66	0.65	0.57	0.31	0	0.64	0	0.35	0.09	0	0.19	0	Group 3	5.28029	5.6944	-0.797507	-0.643856			expressed protein
LOC_Os04g28330	0	0.67	0	1.15	3.39	4.6	0.15	0	0.2	2.31	1.82	2.92	0.46	0.82	0.99	0	0	0.13	0.2	1	0.13	0	0	0.14	Group 3	3.29921	3.54432	-2.61891	-1.848			expressed protein
LOC_Os04g28360	0	0.25	0	2.83	7.86	6.92	0.11	0.15	0.1	3.91	5.6	8.78	1.23	0.68	0.17	0.02	0.14	0	0	1.06	1.02	0.2	0	0.3	Group 3	5.05166	4.81669	-2.41504	-1.54889			expressed protein
LOC_Os04g28390	2.6	3.28	6.62	12.84	49.89	68.41	4.63	1.27	1.96	34.05	41.04	69.75	0.87	3.34	2.32	0.71	0.02	1.57	0.35	2.07	2.28	0.68	0.65	1.17	Group 3	3.35928	4.15273	-1.38995	-0.835881			expressed protein
LOC_Os04g28420	34.38	9.52	5.83	13.64	33.9	17.53	6.79	4.23	8.67	15.03	18.22	16.44	6.41	6.34	4	6.47	3.05	5.76	5	11.14	6.59	9.2	6.35	7.53	Group 3	0.385547	1.32279	-0.130156	0.020517	AT3G25230.2	rotamase FKBP 1	peptidyl-prolyl isomerase, putative, expressed
LOC_Os04g28780	8.78	5.15	2.66	6.44	12.29	4.68	4.37	2.35	4.18	7.14	6.99	7.66	7.99	8.74	8.94	3.33	2.87	4.43	7.57	10.58	11.28	6.97	4.4	4.93	Group 3	0.490543	0.98053	-1.24876	-0.841606	AT2G19130.1	S-locus lectin protein kinase family protein	serine/threonine-protein kinase receptor precursor, putative, expressed
LOC_Os04g28870	27.18	26.17	22.31	7.05	9.32	7.16	19.31	21.93	24.57	9	7.09	7.74	11.12	8.99	9.51	10.27	7.3	10.64	9.88	11.83	11.37	12.77	9.92	11.56	Group 4	-1.67307	-1.45486	-0.069666	0.0484342	AT4G13010.1	Oxidoreductase, zinc-binding dehydrogenase family protein	dehydrogenase, putative, expressed
LOC_Os04g28990	76.93	75.43	123.18	26.16	13.09	27.59	66.24	78.5	91.37	15.38	19.15	19.49	36.31	41.42	50.22	57.5	55.86	49.33	45.09	46.33	42.36	50.83	47.27	45.03	Group 2	-2.03864	-2.12141	0.345825	0.0973604	AT4G13010.1	Oxidoreductase, zinc-binding dehydrogenase family protein	dehydrogenase, putative, expressed
LOC_Os04g29030	10.4	11.54	6.8	5.86	8.81	6.3	7.11	6.43	8.64	7.13	5.39	5.82	8.06	8.85	5.84	1.24	0.7	2.09	3.06	6.83	6.18	2.02	1.15	1.27	Group 4	-0.449221	-0.270372	-2.41504	-1.78633	AT4G13010.1	Oxidoreductase, zinc-binding dehydrogenase family protein	dehydrogenase, putative, expressed
LOC_Os04g29960	3.11	2.33	4.01	1.53	1.07	1.84	2.33	2.56	2.3	2	0.96	1.78	7.71	8.15	7.5	3.55	2.91	3.29	7.42	10.71	7.19	3.09	3.2	3.55	Group 4	-1.04052	-0.567685	-1.23586	-1.33721	AT1G21270.1	wall-associated kinase 2	OsWAK43 - OsWAK receptor-like protein kinase, expressed
LOC_Os04g30010	3.64	4.22	3.41	1.03	1.25	1.77	3.05	1.46	2.45	1.03	0.98	0.78	3.42	3.52	3.89	0.74	0.9	0.9	3.82	3.86	4.24	0.98	0.92	1.08	Group 4	-1.40881	-1.23236	-1.96542	-1.90424	AT1G21270.1	wall-associated kinase 2	OsWAK45 - OsWAK receptor-like protein kinase, expressed
LOC_Os04g30030	26.15	11.76	9.13	5.48	7.12	7.33	15.15	7.97	12.76	4.7	3.63	3.72	6.3	4.84	4.54	3.95	2.84	5.01	9.79	10.98	9.44	9.3	8.24	10.12	Group 4	-1.22728	-1.54951	-0.403356	-0.125918	AT4G23200.1	cysteine-rich RLK (RECEPTOR-like protein kinase) 12	cysteine-rich receptor-like protein kinase 12 precursor, putative, expressed
LOC_Os04g30420	3.85	6.82	10.18	32.37	58.17	55.91	4.35	5.72	9.47	40.8	44.02	48.19	3.99	4.18	2.42	3.9	2.49	4.81	2.28	3.62	3.95	3.26	3.08	4.53	Group 3	2.79473	2.74881	0.0773748	0.138279	AT4G13010.1	Oxidoreductase, zinc-binding dehydrogenase family protein	dehydrogenase, putative, expressed
LOC_Os04g30490	13.74	9.72	7.99	17.9	25.34	25.26	11.81	8.76	11.91	20.27	21.11	24.42	18.55	17.85	17.06	16.34	17.33	17.87	11.22	12.52	12.65	14.58	15.28	15.17	Group 3	1.11516	1.01118	-0.0524674	0.305079	AT5G52450.1	MATE efflux family protein	MATE efflux family protein, putative, expressed
LOC_Os04g31030	38.63	35.26	31.66	33.6	57.84	45.85	34.18	32.49	37.85	51.82	48.92	49.8	61.39	70.3	54.8	43.17	27.53	36.79	46.93	68.94	60.35	45.99	33.77	42.62	Group 3	0.378386	0.525105	-0.793117	-0.525049	AT3G25070.1	RPM1 interacting protein 4	nitrate-induced NOI protein, expressed
LOC_Os04g31410	1.41	7.22	14.25	2.1	0.76	3.61	5.84	9.93	6.54	1.91	2.5	2.49	6.66	6.37	7.01	9.78	10.6	9.56	7.72	9.29	4.76	5.83	6.27	6.96	Group 4	-1.77415	-1.65153	0.572138	-0.190407			RALFL37 - Rapid ALkalinization Factor RALF family protein precursor, expressed
LOC_Os04g31790	4.76	6.19	4.37	32.06	15.12	15.09	5.53	3.7	3.89	13.79	10.07	10.09	5.99	5.39	6.19	6.65	8.8	7.66	5.77	5.06	3.87	7.19	8.84	8.81	Group 1	2.00138	1.35195	0.39001	0.745022			expressed protein
LOC_Os04g32050	40.82	55.93	61.66	18.79	19.49	25.47	42.35	47.03	47.48	22.68	22.26	17.41	39.44	39.72	33.7	35.08	26.7	32.89	29.35	49.06	41.8	43.43	30.01	34.68	Group 4	-1.30903	-1.1307	-0.253124	-0.152522	AT3G27020.1	YELLOW STRIPE like 6	transposon protein, putative, unclassified, expressed
LOC_Os04g32480	0.49	0.46	0.81	7.51	6.2	7.75	1.14	0.47	0.68	2.35	3.46	2.87	0.95	0.55	1.02	0.6	0.33	0.83	0.47	0.28	0.75	0.59	0.73	0.71	Group 3	3.39331	1.79774	-0.467126	0.378512	AT5G13220.1	jasmonate-zim-domain protein 10	zinc-finger protein, putative, expressed
LOC_Os04g32620	3.39	2.83	2.25	10.27	10.81	8.73	4.5	2.83	3.36	12.31	10.08	12.11	4.54	4.59	4.36	3.96	3.66	4.06	2.28	3.3	3.55	4.2	3.8	3.91	Group 3	1.78172	1.66421	-0.205245	0.374264	AT5G61890.1	Integrase-type DNA-binding superfamily protein	ethylene-responsive transcription factor ERF114, putative, expressed
LOC_Os04g32830	4.55	13.85	16.74	7.18	4	7.58	14.07	17.06	14.82	7.52	5.34	4.22	4.9	5.94	6.91	8.11	8.95	8.26	6.46	6.64	5.51	12.87	8.82	8.99	Group 2	-0.89291	-1.41317	0.504473	0.711128			expressed protein
LOC_Os04g32840	17.29	30.21	26.93	12.32	10.05	12.11	27.71	29.53	27.43	15.3	11.4	9.34	8.67	9.33	12.64	15.05	12.26	13.21	11.66	13.04	10.69	18.45	15.08	16.27	Group 2	-1.10384	-1.22562	0.400623	0.488887			formin-like protein 20, putative, expressed
LOC_Os04g32920	342.07	315.2	220.65	92.7	223.72	158.54	208.09	170.57	173.55	176.73	149.82	130.67	65.76	70.73	53.81	105.35	35.78	71.56	46.73	84.57	66.8	93.34	60.74	108.32	Group 2	-0.885865	-0.272134	0.160381	0.404914	AT4G13420.1	high affinity K+ transporter 5	potassium transporter, putative, expressed
LOC_Os04g33150	44.7	57.88	43.01	35.92	8.98	11.75	57.79	36.71	70.35	27.94	31.28	20.11	54.1	28.78	43.83	17.16	17.93	22.79	27.3	28.64	45.19	20.38	24.13	18.42	Group 4	-1.35737	-1.05203	-1.12671	-0.68226	AT1G47980.1		desiccation-related protein PCC13-62 precursor, putative, expressed
LOC_Os04g33190	46.59	33.41	29.92	67.42	64.56	59.05	32.18	27.46	31.18	51.88	57.87	53.88	35.72	34.48	30.76	38.8	21.22	32.36	30.39	40.13	38.9	40.87	33.48	45.02	Group 3	0.795526	0.8471	-0.127748	0.125366	AT5G36880.2	acetyl-CoA synthetase	AMP-binding enzyme, putative, expressed
LOC_Os04g33390	50.88	36.16	55.97	47.15	72.64	72.14	47.69	32.74	54.34	47	49.2	68.55	42.75	53.16	43.95	22.35	18	24.65	34.56	47.28	44.05	20.99	18.66	21.63	Group 3	0.423769	0.28939	-1.1017	-1.03542	AT1G08250.1	arogenate dehydratase 6	prephenate dehydratase domain containing protein, expressed
LOC_Os04g33450	29.75	34.84	47.91	14.95	8.94	23.51	28.16	35.77	45.51	11.2	13.24	12.04	33.96	43.53	52.89	55.93	49.44	47.82	53.93	55.05	45.75	55.14	49.05	62.08	Group 2	-1.24171	-1.5771	0.232012	0.103401	AT2G36410.3	Family of unknown function (DUF662)	expressed protein
LOC_Os04g33590	5.87	7.09	5.66	36.01	25.4	14.77	4.71	4.34	5.69	29.76	33.99	27.6	5.31	4.83	5.27	8.83	4.79	6.44	4.05	4.99	5.9	11.38	8.97	9.16	Group 1	2.01651	2.60829	0.376601	0.968417	AT2G36290.1	alpha/beta-Hydrolases superfamily protein	hydrolase, alpha/beta fold family protein, putative, expressed
LOC_Os04g33600	11.21	13.7	10.84	164.45	106.87	85.44	11.85	8.89	7.74	142.33	178.65	137.04	5.17	3.74	5.17	6.14	3.58	5.24	5.31	5.65	6.86	8.39	7.42	6.53	Group 1	3.3077	3.99369	0.0848028	0.321928	AT2G36290.1	alpha/beta-Hydrolases superfamily protein	hydrolase, alpha/beta fold family protein, putative, expressed
LOC_Os04g33860	49.01	37.19	28.25	37.72	44.79	41.25	35.75	29.49	29.21	50.76	40.89	46.4	36.05	29.64	27.62	30.67	23.59	32.41	23.37	30.58	29.95	27.89	25.87	28.68	Group 3	0.112428	0.545925	-0.105991	-0.0254066	AT3G11600.1		expressed protein
[truncated: 2,099 more rows]
