# Supplementary material for: Switching action modes of miR408-5p mediates auxin signaling in rice
Source: Nat Commun. 2024 Mar 21;15:2525. doi: 10.1038/s41467-024-46765-z (PMC10958043; doi:10.1038/s41467-024-46765-z)
Supplement: Supplementary file 6 — Supplementary Data 3 [file 41467_2024_46765_MOESM6_ESM.xlsx]

## Sheet: Sheet1
Supplementary Data 3｜Primers sequences
Primers	Sequence (5’- 3’)	Purpose	Vector
Constructs for rice transformation
MIR408-OE-1F	CTCGGTACCTGTACTCCAGCTTTGCTCTCC	MIR408 Overexpression in NIP	pCAMBIA1390-Ubi
MIR408-OE-1R	CTCGGATCCCTAGCATGGCATGCCGAATGA
MIR408-OE-2F	CCGGGGATCCTCTAGATGTACTCCAGCTTTGCTCTCC	MIR408 Overexpression in ipa1	pCAM23A-Actin
MIR408-OE-2R	GCCTGCAGGTCGACCTAGCATGGCATGCCGAATG
miR408cas9-test-F	ATGGTTCAAGGCAAAGAC	MIR408 CRISPR-cas9	pYLCRISPR/Cas9
miR408cas9-test-R	TAGTACGCTTGGTCCATT
U6a-miR408T-target	TGCTCTGCCTCATCCCTGTCCggcagccaagccagca
U3-miR408T-target	TCTCTCAGAACTCATTCACATgccacggatcatctgc
gRTU6a-miR408	GACAGGGATGAGGCAGAGCAgttttagagctagaaat
gRTU3-miR408	TGTGAATGAGTTCTGAGAGAgttttagagctagaaat
STTM-3p	GCCAGGGAAGACTAGGCAGTGCAGGTTGTTGTTGTTATGGTCTAATTTAAATATGGTCTAAAGAAGAAGAATGCCAGGGAAGACTAGGCAGTGCAG	Block miR408-3p activity	pCAMBIA1390-Ubi
STTM-5p	CCATGCTCTGCCTACTCATCCCTGGTTGTTGTTGTTATGGTCTAATTTAAATATGGTCTAAAGAAGAAGAATCCATGCTCTGCCTACTCATCCCTG	Block miR408-5p activity
MIR408P-F	CATCTGCAGCAAGGCCTAACTTCTTCACA	GUS	pCAMBIA1305-GUS
MIR408P-R	CATGGATCCAACCATCCTTTTTCCCTTAC
IAA30P-F	AGCCTGCAGTGGGGCGAGAACTAAGAGGC	GUS	pCAMBIA1305-GUS
IAA30P-R	ATAGGATCCTGCCGCCGCCACCTCACCTCA
IAA30-OE-F	ATAGGTACCATGGCGGCGGACCTGGCCTTC	OsIAA30 Overexpression	pCAMBIA1390-Ubi
IAA30-OE-R	CGCGGATCCTCAGCTTCTGTTCTTGCATTT
U6a-IAA30-target	TGGAGAGCTCAAGGTAGCTCggcagccaagccagca	IAA30 CRISPR-cas9	pYLCRISPR/Cas9
gRTU6a-IAA30	AGCTACCTTGAGCTCTCCAgttttagagctagaaat
IAA11gRNA-F	TAGGTCTCCCTCCGGCAAGAGgttttagagctagaa	IAA11/30 CRISPR-cas9	pYLCRISPR/Cas9
IAA11gRNA-R	CGGGTCTCAGGAGCTCCTCGCtgcaccagccggg
IAA30gRNA-F	TAGGTCTCCTTGAGCTCTCCAgttttagagctagaa
IAA30gRNA-R	CGGGTCTCATCAAGGTAGCTCtgcaccagccggg
iaa30-CRISPR-F	ACTACCACCATTTACGAGAAAGC
iaa30-CRISPR-R	GGAATGAATGAAAATACGATGGT
iaa11-CRISPR-F	ATGGCTGGCCTCGGGTTCGAC
iaa11-CRISPR-R	CATCGACATCTTCTCGTCGGC
IAA30P-F	AGCCTGCAGTGGGGCGAGAACTAAGAGGC	Introduction of Flag-tagged IAA30 with WT 3' UTR driven by IAA30 native promoter into WT.	pCAMBIA1305
IAA30P-R	ATAGGATCCTGCCGCCGCCACCTCACCTCA
IAA30-flag-CDS-F	GGACAGGGTACCATGGATTACAAGGATGACGACGATAAGATGGCGGCGGACCTGGCCTTC
IAA30-CDS-R	CAGGTCGACTCTAGAGGATCCTCAGCTTCTGTTCTTGCATTT
IAA30T-UTR-F	ATAGGTACCGAAAGAAGAACATGTCGCCATC
IAA30T-UTR-R	CGCGAATTCCAATGTAATGCGGCATTAATC
IAA30m-UTR-F	TGATACGCCCAGTGGTGTAGCCTCCAATTAAGAAAAGCTATAGAT	Introduction of Flag-tagged IAA30 with mutant 3' UTR driven by IAA30 native promoter into WT
IAA30m-UTR-R	TAATTGGAGGCTACACCACTGGGCGTATCATACTCGCTTGCTGTC
Constructs for Y1H Assay
MIR408-P1AbAi-F	AGCTTGAATTCGAGCTCGCCATCTATGAAGAGCTCGAGGAG	Cloning	pAbAi
MIR408-P1AbAi-R	AGCACATGCCTCGAGGCATTGACATGATGCCTACGTGAC	Cloning
MIR408-P2AbAi-F	AGCTTGAATTCGAGCTCGGACTAACAACCACAAACTGGTAAACC	Cloning
MIR408-P2AbAi-R	AGCACATGCCTCGAGCTCATCGAGACGAATTTCTACGG	Cloning
MIR408-P3AbAi-F	AGCTTGAATTCGAGCTCCGTCTCGATGAGATGTACGAC	Cloning
MIR408-P3AbAi-R	AGCACATGCCTCGAGCACACGCAACGCAATGTCTTTG	Cloning
MIR408-P4AbAi-F	AGCTTGAATTCGAGCTCTAGCAGTGGAATGGTTCAAGGC	Cloning
MIR408-P4AbAi-R	AGCACATGCCTCGAGCTCCCCTTCTCTCTATCTAACCATCC	Cloning
pGADT7-IPA1-F	GGAGGCCAGTGAATTCATGGAGATGGCCAGTGGAGGA	Cloning	pGADT7
pGADT7-IPA1-R	CGAGCTCGATGGATCCCTACAGAGACCAATCCATCGT	Cloning
Constructs for Luciferase and Dual-Luc Assay
MIR408-OE-F	GGACAGGGTACCCGGGGATCCTGTACTCCAGCTTTGCTCTCC	Cloning	pCAMBIA2300-35S
MIR408-OE-R	CAGGTCGACTCTAGAGGATCCCTAGCATGGCATGCCGAATGA	Cloning
MIR530-OE-F	GGACAGGGTACCCGGGGATCCTGTGACATGTACTGCAGCAGCTA	Cloning	pCAMBIA2300-35S
MIR530-OE-R	CAGGTCGACTCTAGAGGATCCTTGAAAGGAATCAGCAAGAGAAC	Cloning
IAA19P-F	CTACTGCAGGACCGTTTGATTGAGCCGTAG	Cloning	pCAMBIA1305-LUC
IAA19P-R	ATAGGATCCAATCGAGAGATGCACACGCA	Cloning
IAA19T-F	ATAGGTACCTTGCCCGAGCTTTCATCATCT	Cloning
IAA19T-R	CGCGAATTCAGCTGCCAAGCACAATAGGTTC	Cloning
IAA19tar-mutate-F	GGCTGGGAACAGAGCGAAAGTGACTAATATACCGTACTAAGTAT	Cloning
IAA19tar-mutate-R	ACATACTTAGTACGGTATATTAGTCACTTTCGCTCTGTTCCCAGCCAAAAGGATAGGGA	Cloning
IAA30T-F	ATAGGTACCGAAAGAAGAACATGTCGCCATC	Cloning	pGreenII 0800-LUC-2
IAA30T-R	CGCGAATTCCAATGTAATGCGGCATTAATC	Cloning
IAA30tar-mutate-F	TAATTGGAGGCTACACCACTGGGCGTATCATACTCGCTTGCTGTC	Cloning
IAA30tar-mutate-R	TGATACGCCCAGTGGTGTAGCCTCCAATTAAGAAAAGCTATAGAT	Cloning
IAA30-lmutate-utr-F	TTCTTAATTGCAGCTTTGCCACTTGCGTGTATCATACTCGCTTGCTG	Cloning
IAA30-lmutate-utr-R	CAGCAAGCGAGTATGATACACGCAAGTGGCAAAGCTGCAATTAAGAA	Cloning
IAA30-rmutate-utr-F	CTTTTCTTAATTGCACCATAGCCTCATCCCTGTATC	Cloning
IAA30-rmutate-utr-R	GATACAGGGATGAGGCTATGGTGCAATTAAGAAAAGC	Cloning
IAA30-utr-F	CGCCGTGTAAGAGCTCTGAGAAAGAAGAACATGTCGCCATC	Cloning
IAA30-utr-R	AGGCCTCATATCGAGCTCCAATGTAATGCGGCATTAATC	Cloning
pG0800-408-F	GGTCGACGGTATCGATAAGCTTGATTGACGAGCAGTCTCGTTC	Cloning	pGreenII 0800-LUC
pG0800-408-R	GCCGCTCTAGAACTAGTGGATCCCACACGCAACGCAATGTCTTTG	Cloning
IPA1-OE-F	GGACAGGGTACCCGGGGATCCATGGAGATGGCCAGTGGAGGA	Cloning	pCAMBIA2300-35S
IPA1-OE-R	CAGGTCGACTCTAGAGGATCCCTACAGAGACCAATCCATCGT	Cloning
Constructs for transient gene expression in protoplast
IAA30-flag-CDS-F	GGACAGGGTACCATGGATTACAAGGATGACGACGATAAGATGGCGGCGGACCTGGCCTTC	Cloning	pCAMBIA2300-35S
IAA30-CDS-R	CAGGTCGACTCTAGAGGATCCTCAGCTTCTGTTCTTGCATTT	Cloning
IAA30T-UTR-F	ATAGGTACCGAAAGAAGAACATGTCGCCATC	Cloning
IAA30T-UTR-R	CGCGAATTCCAATGTAATGCGGCATTAATC	Cloning
IAA30m-UTR-F	TGATACGCCCAGTGGTGTAGCCTCCAATTAAGAAAAGCTATAGAT	Cloning
IAA30m-UTR-R	TAATTGGAGGCTACACCACTGGGCGTATCATACTCGCTTGCTGTC	Cloning
qRT-PCR
qMIR408-F	CATCAGGTAAGGGAAAAAGG	Real-time PCR
qMIR408-R	AGCAACAACAACACCAGCCA	Real-time PCR
qmiR408-5p-stem loop	GTCGTATCCAGTGCAGGGTCCGAGGTATTCGCACTGGATACGACCCATGCTCTG	Real-time PCR
qmiR408-3p-stem loop	GTCGTATCCAGTGCAGGGTCCGAGGTATTCGCACTGGATACGACGCCAGG	Real-time PCR
qmiR408-5p-F	GGCCAGGGATGAGGCAGA	Real-time PCR
qmiR408-5p-R	CCAGTGCAGGGTCCGAGGT	Real-time PCR
qmiR408-3p-F	TGCAGCTGCACTGCCTCTTC	Real-time PCR
qmiR408-3p-R	CCAGTGCAGGGTCCGAGGT	Real-time PCR
U6-F	TACAGATAAGATTAGCATGGCCCC	Real-time PCR
U6-R	GGACCATTTCTCGATTTGTACGTG	Real-time PCR
Actin-F	TGCTATGTACGTCGCCATCCAG	Real-time PCR
Actin-R	AATGAGTAACCACGCTCCGTCA	Real-time PCR
qIAA30-F	CTTCACCATTGGAAACTGTG	Real-time PCR
qIAA30-R	TTCAGAGCCGTTGAGCAGAT	Real-time PCR
qmiR156-stem loop primer	GTCGTATCCAGTGCAGGGTCCGAGGTATTCGCACTGGATACGACGTGCTC	Real-time PCR
qmiR156-F	GCGGCGGTGACAGAAGAGAGT	Real-time PCR
qmiR156-R	CCAGTGCAGGGTCCGAGGT	Real-time PCR
qIPA1-F	GGATATGGTGCCAACACATACAG	Real-time PCR
qIPA1-R	GACATGGCTGCAGCCTGGTTGTG	Real-time PCR
qUCL8-F	TCGTCGTGAGCTGCATCTTC	Real-time PCR
qUCL8-R	ACCTGAACACGAGGATGTCG	Real-time PCR
qUCL7-F	GCTGAAGAGGAAGCCAACG	Real-time PCR
qUCL7-R	GCGACGCACTATGACAACAA	Real-time PCR
RT-PCR and 5'RACE
RT-IAA30-F	CTTCACCATTGGAAACTGTG	RT-PCR
RT-IAA30-R	TTCAGAGCCGTTGAGCAGAT	RT-PCR
RT-P-F	GATTACAAGGATGACGACGATAAG	RT-PCR
RT-P-R	CGACCTTCTTCTCCCGGTC	RT-PCR
RT-Hyg-F	CTTCTACACAGCCATCGGTCCAG	RT-PCR
RT-Hyg-R	CAATACGAGGTCGCCAACATCTT	RT-PCR
RT-Actin-F	TGCTATGTACGTCGCCATCCAG	RT-PCR
RT-Actin-R	AATGAGTAACCACGCTCCGTCA	RT-PCR
RACE-UPM	AAGCAGTGGTATCAACGCAGAGT	5'RACE
IAA30-race	AAATACATTGAGGTCCCTTTGAGC	5'RACE
ChIP-qPCR
IPA1-ChIP-q408a-F	GGCTGGAGAGGAGGGCAAC	ChIP- qPCR
IPA1-ChIP-q408a-R	GACTGCTCGTCAATCCACCGTC	ChIP- qPCR
IPA1-ChIP-q408b-F	GCCATCTATGAAGAGCTCGAGGAG	ChIP- qPCR
IPA1-ChIP-q408b-R	GGCATTGACATGATGCCTACGTGAC	ChIP- qPCR
IPA1-ChIP-q408c-F	CGTCTCGATGAGATGTACGAC	ChIP- qPCR
IPA1-ChIP-q408c-R	CTCCCTCTCCAACATGCGTAC	ChIP- qPCR
IPA1-ChIP-q408d-F	AGCAGTGGAATGGTTCAAGG	ChIP- qPCR
IPA1-ChIP-q408d-R	CTCCCCTTCTCTCTATCTAACCATCC	ChIP- qPCR
