# Supplementary material for: Switching action modes of miR408-5p mediates auxin signaling in rice
Source: Nat Commun. 2024 Mar 21;15:2525. doi: 10.1038/s41467-024-46765-z (PMC10958043; doi:10.1038/s41467-024-46765-z)
Supplement: Supplementary file 8 — Source Data [file 41467_2024_46765_MOESM8_ESM.xlsx]

## Sheet: Figure 1
Figure 1B
		miR408-5p	miR408-3p
	Reads number	838	40

## Sheet: Figure 2
Figure 2B
	LUC/REN
	I+III	I+IV	II+III	II+IV
	0.027	0.036	0.047	0.048
	0.026	0.041	0.052	0.049
	0.024	0.05	0.047	0.042
	Tukey's multiple comparisons test	Mean Diff.	95.00% CI of diff.	Below threshold?	Summary	Adjusted P Value
	I+III vs. I+IV	-0.6164	-1.022 to -0.2105	Yes	**	0.0055	A-B
	I+III vs. II+III	-0.8031	-1.209 to -0.3973	Yes	**	0.001	A-C
	I+III vs. II+IV	-0.7799	-1.186 to -0.3740	Yes	**	0.0012	A-D
	I+IV vs. II+III	-0.1868	-0.5926 to 0.2191	No	ns	0.4938	B-C
	I+IV vs. II+IV	-0.1635	-0.5693 to 0.2424	No	ns	0.5933	B-D
	II+III vs. II+IV	0.02327	-0.3826 to 0.4291	No	ns	0.9976	C-D
Figure 2C									Figure 2D									Figure 2E									Figure 2F
	Relative expression of IAA30									Relative expression of MIR408									Relative expression of miR408-5p									Relative expression of miR408-3p
	0h	2h	4h	8h						0h	2h	4h	8h						0h	2h	4h	8h						0h	2h	4h	8h
	0.986056	2.171	3.61674	1.59181						1.10994	1.61635	3.72699	2.27389						1.00843	1.81971	2.11022	0.799488						0.963849	2.47498	3.77332	0.96006
	1.01356	2.2234	3.72512	1.5272						0.980469	1.46474	4.00955	2.27688						0.999049	1.78828	1.97888	0.823458						0.980539	2.40912	3.95422	1.02953
	1.00057	2.19249	3.5311	1.52713						0.918898	1.50392	4.42341	2.29008						0.992588	1.81485	2.08334	0.830357						1.0581	2.4577	3.80871	0.973066
	Šídák's multiple comparisons test	Mean Diff.	95.00% CI of diff.	Below threshold?	Summary	Adjusted P Value				Šídák's multiple comparisons test	Mean Diff.	95.00% CI of diff.	Below threshold?	Summary	Adjusted P Value				Šídák's multiple comparisons test	Mean Diff.	95.00% CI of diff.	Below threshold?	Summary	Adjusted P Value				Šídák's multiple comparisons test	Mean Diff.	95.00% CI of diff.	Below threshold?	Summary	Adjusted P Value
	0h vs. 2h	-1.196	-1.328 to -1.063	Yes	***	<0.0001	A-B			0h vs. 2h	-0.5252	-0.9817 to -0.06880	Yes	*	0.0256	A-B			0h vs. 2h	-0.8076	-0.8979 to -0.7172	Yes	***	<0.0001	A-B			0h vs. 2h	-1.446	-1.593 to -1.300	Yes	***	<0.0001	A-B
	0h vs. 4h	-2.624	-2.757 to -2.491	Yes	***	<0.0001	A-C			0h vs. 4h	-3.05	-3.507 to -2.594	Yes	***	<0.0001	A-C			0h vs. 4h	-1.057	-1.148 to -0.9671	Yes	***	<0.0001	A-C			0h vs. 4h	-2.845	-2.991 to -2.698	Yes	***	<0.0001	A-C
	0h vs. 8h	-0.5487	-0.6815 to -0.4158	Yes	***	<0.0001	A-D			0h vs. 8h	-1.277	-1.734 to -0.8207	Yes	***	<0.0001	A-D			0h vs. 8h	0.1823	0.09190 to 0.2726	Yes	***	0.0009	A-D			0h vs. 8h	0.01328	-0.1332 to 0.1597	No	ns	0.991	A-D
Figure 2H
	Relative GUS intensity			Relative GUS intensity
	IAA30p::GUS			MIR408p::GUS
	-IAA	+IAA		-IAA	+IAA
	0.834511	1.71134		0.84432	1.89431
	0.763705	1.99426		1.05522	2.19418
	1.15234	1.40542		0.872474	1.11995
	1.20903	2.04201		1.28265	2.18632
	1.04041	1.77569		0.945337	2.20614
	Table Analyzed	Data 1		Table Analyzed	Data 1
	Column B	+IAA		Column B	+IAA
	vs.	vs.		vs.	vs.
	Column A	-IAA		Column A	-IAA
	Unpaired t test			Unpaired t test
	P value	0.0003		P value	0.0017
	P value summary	***		P value summary	**
	Significantly different (P < 0.05)?	Yes		Significantly different (P < 0.05)?	Yes
	One- or two-tailed P value?	One-tailed		One- or two-tailed P value?	One-tailed
	t, df	t=5.480, df=8		t, df	t=4.125, df=8

## Sheet: Figure 3
Figure 3B
	Primary root length (cm)									Adventitious root number									Length of three longest first-order adventitious roots (cm)
	WT	mir408#1	mir408#2	mir408#3						WT	mir408#1	mir408#2	mir408#3						WT	mir408#1	mir408#2	mir408#3
	4.1	4.9	4.6	5						8	9	8	8						4.5	4.3	4.3	5.1
	4.2	4.7	5.1	5.1						7	8	8	9						5.6	3.9	3.5	4.4
	4.4	5.1	4.7	4.9						9	8	7	8						3.7	4.8	5.2	3.8
	4.5	5	4.2	4.7						7	9	7	8						5.5	4.9	3.5	2.7
	4.3	4.6	4.4	5.2						8	7	8	8						5.7	4.4	4.6	3.5
	4.8	4.5	4.8	4.8						8	7	8	8						4.6	3.9	3.4	2.7
	4.2	4.6	4.2	4.7						7	7	8	7						5	4.2	4.8	3.5
	4.1	4.8	4.9	4.7						8	8	7	8						6.3	3.5	4.8	4.1
	4.2	4.4	4.1	4.9						7	7	7	8						4.6	4.4	5.1	4.1
	4.3	4.7	4.8	4.8						7	7	7	7						5.3	4.1	4.2	4.4
	4.6	4.8	4.8	4.6						8	8	7	8						5.5	3.8	3.9	4.8
	4.5	4.5	4.3	4.5						8	7	8	7						3.5	3.2	3.6	3.1
	4.5	4.5	4.9	4.4						9	7	7	7						5.4	3.7	4.2	4.7
	4.4	5.2	5.1	4.8						9	9	8	7						4.7	4.5	3.8	5.2
	4.6	4.6	5	4.2						8	8	9	8						5.4	4.8	4	5.4
																			4.3	3.8	2.5	4.9
																			5.3	3.2	3.2	2.1
	Šídák's multiple comparisons test	Mean Diff.	95.00% CI of diff.	Below threshold?	Summary	Adjusted P Value				Šídák's multiple comparisons test	Mean Diff.	95.00% CI of diff.	Below threshold?	Summary	Adjusted P Value				3.4	3.9	4	2.5
	WT vs. mir408#1	-0.3467	-0.5853 to -0.1081	Yes	**	0.0022	A-B			WT vs. mir408#1	0.1333	-0.4930 to 0.7597	No	ns	0.9371	A-B			5.2	3.6	3.4	2.4
	WT vs. mir408#2	-0.28	-0.5186 to -0.04141	Yes	*	0.0164	A-C			WT vs. mir408#2	0.2667	-0.3597 to 0.8930	No	ns	0.6558	A-C			5.4	3.7	4.1	3.2
	WT vs. mir408#3	-0.3733	-0.6119 to -0.1347	Yes	***	0.0009	A-D			WT vs. mir408#3	0.1333	-0.4930 to 0.7597	No	ns	0.9371	A-D			3.8	2.9	3	2.5
																			4	3.4	4.3	2.9
																			6.1	2.5	4.5	3.9
																			4.4	3.5	3.5	2.4
																			3.8	3.8	3.9	3.7
																			3.5	2.8	1.9	4.6
																			2.9	2.4	3.1	2.4
																			4.7	3	3.7	3.6
																			3.7	3.2	3.1	2.8
																			4.6	4.2	2.9	2.9
																			3.7	2.9	2.4	3.3
																			3.5	2.6	2.2	1.8
																			2.9	3.2	1.7	2.3
																			4.8	2.3	2.3	2.3
																			5.2	2.1	3.1	2.4
																			3.4	2.4	2.9	2.1
																			3.9	1.9	3.3	2.6
																			4.8	2.2	2.5	3.8
																			4	2.3	2.2	2.2
																			3.5	3.6	3.8	3.6
																			2.8	2.6	1.7	3.2
																			2.7	2.1	1.8	1.8
																			3.7	1.9	2.2	2.1
																			3.5	2.6	2	2.9
																			4.4	2.8	1.9	2.6
																			Šídák's multiple comparisons test	Mean Diff.	95.00% CI of diff.	Below threshold?	Summary	Adjusted P Value
																			WT vs. mir408#1	1.053	0.5769 to 1.530	Yes	***	<0.0001	A-B
																			WT vs. mir408#2	1.049	0.5725 to 1.525	Yes	***	<0.0001	A-C
																			WT vs. mir408#3	1.109	0.6325 to 1.585	Yes	***	<0.0001	A-D
Figure 3D
	Primary root length (cm)									Adventitious root number									Length of three longest first-order adventitious roots (cm)
	WT	IAA30-OE#1	IAA30-OE#3	IAA30-OE#4						WT	IAA30-OE#1	IAA30-OE#3	IAA30-OE#4						WT	IAA30-OE#1	IAA30-OE#3	IAA30-OE#4
	5.6	7	7.2	7						9	6	5	3						3.5	2.5	5.5	6.3
	6.5	6.8	6.8	7.5						8	5	5	4						4.8	4.5	3.1	5.5
	5.5	7.2	7	7.4						9	5	4	4						6.5	5.3	2.1	4.9
	3.3	6.9	7.1	7.9						8	6	5	3						5.4	4.8	5.4	5.8
	6.3	6.8	6.6	7.8						9	6	6	5						4.3	5.2	6.1	5.7
	6.4	7.1	6.5	7.4						9	4	5	3						3.8	6.5	5.5	5.6
	5.3	6.7	7.4	8						8	6	6	4						6.5	5.5	5.1	5.8
	5.4	6.8	7.3	7.4						9	5	6	6						5.6	4.2	5.8	3.4
	5.2	7.2	7.5	6.9						7	4	6	4						5.6	6.8	5.4	6
	5.5	7.2	6.5	7.3						7	6	6	3						3.5	5.6	4.9	5.7
	5.3	8.2	7.3	8.7						8	5	7	7						7.5	7	5.5	4
	5.8	7.3	7.2	9.8						9	6	6	5						7.2	4.5	7.1	6.3
	6.5	7.8	6.5	8.1						8	5	5	3						7.4	5.4	5.9	7.1
	5.2	6.6	6.4	7.4						9	5	6	5						5.2	3.1	7	5.4
	6	6.5	7.2	6.9						7	7	5	9						5	5.5	6.1	4.7
																			3.2	2.4	3.2	3
																			3.5	3.1	2.2	2.2
	Šídák's multiple comparisons test	Mean Diff.	95.00% CI of diff.	Below threshold?	Summary	Adjusted P Value				Šídák's multiple comparisons test	Mean Diff.	95.00% CI of diff.	Below threshold?	Summary	Adjusted P Value				5.1	2.8	1.5	4.8
	WT vs. IAA30-OE#1	-1.487	-2.046 to -0.9272	Yes	***	<0.0001	A-B			WT vs. IAA30-OE#1	2.867	1.876 to 3.857	Yes	***	<0.0001	A-B			5.3	4.2	4.2	4.9
	WT vs. IAA30-OE#3	-1.38	-1.939 to -0.8205	Yes	***	<0.0001	A-C			WT vs. IAA30-OE#3	2.733	1.743 to 3.724	Yes	***	<0.0001	A-C			3.2	3.7	3.4	1.9
	WT vs. IAA30-OE#4	-2.113	-2.673 to -1.554	Yes	***	<0.0001	A-D			WT vs. IAA30-OE#4	3.733	2.743 to 4.724	Yes	***	<0.0001	A-D			3.1	5.2	3.9	1.3
																			4.2	4	2.9	4.4
																			5.5	3	4.8	2.2
																			5.5	4.9	3.5	2.5
																			3.2	3.4	4.3	5.1
																			5.4	5	3.9	2.5
																			6.4	3.2	2.2	5.3
																			4.3	3.1	5.1	4.4
																			4.7	1.9	5.8	3.6
																			4.8	3.4	2.1	3.6
																			3.1	0.9	2.1	1.8
																			3.2	3	1.8	2.2
																			3.5	2.7	1.1	2.9
																			3.8	2.6	1.9	1.8
																			3	2.4	2.6	1.6
																			2.8	2.8	3.8	0.9
																			2.9	2.4	0.9	3.3
																			3.8	2.6	2.9	1.9
																			5.1	1.8	2.1	2
																			3	1.9	3.2	1.5
																			5.2	3.1	2.8	2
																			4.9	1.7	1.9	4.6
																			3.6	2.1	3.8	1
																			4.5	1.6	2.7	2.9
																			3.4	2.1	1.8	3.1
																			Šídák's multiple comparisons test	Mean Diff.	95.00% CI of diff.	Below threshold?	Summary	Adjusted P Value
																			WT vs. IAA30-OE#1	0.9244	0.1327 to 1.716	Yes	*	0.0162	A-B
																			WT vs. IAA30-OE#3	0.8022	0.01043 to 1.594	Yes	*	0.046	A-C
																			WT vs. IAA30-OE#4	0.8356	0.04376 to 1.627	Yes	*	0.035	A-D
Figure 3F
	Primary root length (cm)									Adventitious root number									Length of three longest first-order adventitious roots (cm)
	WT	STTM-5p#1	STTM-5p#2	STTM-5p#3						WT	STTM-5p#1	STTM-5p#2	STTM-5p#3						WT	STTM-5p#1	STTM-5p#2	STTM-5p#3
	5.1	4.5	5.5	5.8						9	9	8	8						4.4	4.6	4.5	2.9
	4.2	4.6	5.3	5.7						10	7	9	7						4.5	3.7	2.8	2.6
	4.6	5.5	5.7	5.4						9	9	9	9						5.5	3.7	4.7	2.6
	4.6	5.7	5.2	5.9						6	9	10	9						4.6	4.1	4.4	3.7
	4.1	5.9	5.6	5.4						9	10	8	8						4.8	3.1	3.4	2.7
	5.8	5.8	4.9	6.4						10	9	8	8						5.3	3.3	3.3	2.7
	3.7	5.4	4.8	6.2						8	8	8	9						3.4	3.5	2.3	2.4
	3.9	5.1	4.6	6.8						8	8	10	8						5.2	3.4	4.9	3.5
	3.6	4.8	4.8	6.6						9	8	10	9						5.2	3.9	3.1	3.3
	5.3	5.6	6.1	6.3						9	8	8	9						6.6	5.1	3.4	3.7
	5.2	4.8	5.2	6						7	9	8	9						4.6	3	2.5	4
	3.4	5.8	5	5.4						9	8	10	10						6.2	3.4	3	3.6
	4.6	5.6	5	5.5						10	8	10	10						4.1	3.5	2.7	2.8
	3.4	4.9	5.8	5.2						9	9	9	9						7.5	2.9	2.7	1.8
	4.1	4.9	5	5.1						10	6	7	9						4.5	4.2	2.9	2.4
																			3.2	1.8	3.5	2.2
																			3.6	3.6	2.4	1.7
	Šídák's multiple comparisons test	Mean Diff.	95.00% CI of diff.	Below threshold?	Summary	Adjusted P Value				Šídák's multiple comparisons test	Mean Diff.	95.00% CI of diff.	Below threshold?	Summary	Adjusted P Value				5.2	3.6	4.5	2.4
	WT vs. STTM-5p#1	-0.8867	-1.385 to -0.3881	Yes	***	0.0002	A-B			WT vs. STTM-5p#1	0.4667	-0.4245 to 1.358	No	ns	0.4933	A-B			4.4	3	3.8	2.9
	WT vs. STTM-5p#2	-0.86	-1.359 to -0.3614	Yes	***	0.0002	A-C			WT vs. STTM-5p#2	0	-0.8912 to 0.8912	No	ns	>0.9999	A-C			4.8	2.7	2.4	2.4
	WT vs. STTM-5p#3	-1.473	-1.972 to -0.9747	Yes	***	<0.0001	A-D			WT vs. STTM-5p#3	0.06667	-0.8245 to 0.9579	No	ns	0.9969	A-D			3.7	2.5	2.7	2.3
																			3.6	2.9	1.8	1.9
																			4.5	2.2	2	2.9
																			4.2	3.8	2.9	1.7
																			5.1	2.5	3.1	2.7
																			2.6	2.9	1.9	4
																			4.6	3.3	2.7	2.4
																			3.4	3.4	2.4	2.4
																			5.7	2.5	2.4	1.6
																			4.4	3.4	1	1.7
																			2.4	1.1	1.5	1.5
																			3.5	0.8	2.2	1.6
																			3.1	2.7	3.3	2.2
																			3.8	2.9	1.4	2.8
																			3.8	2.2	1.1	2.2
																			2.7	2.2	2.4	2.2
																			3.3	1.9	1.3	1.8
																			3.1	2.1	1.9	2.4
																			3.6	3.1	2.7	1.2
																			4.4	1.9	2.8	2.4
																			2.5	2.1	1.7	2.4
																			2.9	2.6	2.5	2
																			2.8	2.2	2.1	0.8
																			5.5	2.2	1.8	1.4
																			4.3	2.8	0.9	1.4
																			Šídák's multiple comparisons test	Mean Diff.	95.00% CI of diff.	Below threshold?	Summary	Adjusted P Value
																			WT vs. STTM-5p#1	1.307	0.8324 to 1.781	Yes	***	<0.0001	A-B
																			WT vs. STTM-5p#2	1.587	1.112 to 2.061	Yes	***	<0.0001	A-C
																			WT vs. STTM-5p#3	1.842	1.368 to 2.316	Yes	***	<0.0001	A-D
Figure 3H
	Primary root length (cm)									Adventitious root number									Length of three longest first-order adventitious roots (cm)
	WT	mir408	iaa11/30	mir408/iaa11/30						WT	mir408	iaa11/30	mir408/iaa11/30						WT	mir408	iaa11/30	mir408/iaa11/30
	4.4	5.8	4.8	4.8						7	8	7	7						4.1	4.3	4.5	4.5
	5.1	5.6	5.7	4.6						8	7	8	8						4.8	3.9	5.6	4.3
	5.2	6.2	5.5	4.2						8	7	8	8						5	4.1	5.1	3.9
	4.8	5.3	5.1	5.4						7	7	7	7						4.6	4.4	4.9	4.8
	4.3	5.7	4	5.6						7	8	8	7						4.4	4.6	3.6	5.5
	4.5	6.1	4.6	4.9						7	7	7	7						4.2	4	4.4	4.6
	4.7	5.9	5.4	5.8						8	7	7	8						4.3	3.6	5	5.5
	6	5.3	4.3	5.3						8	8	8	7						5.4	4.5	4	5
	6.1	5.7	4.6	5.2						7	8	7	7						5.2	3.7	4.5	5
	5	5.5	4.8	4.5						8	8	7	7						4.9	4.2	4.6	4
	4.9	5.6	6	4.7						7	7	7	8						4.6	3.6	5.1	4.3
	5.3	5.6	4.5	5						7	7	8	7						5	4.3	4.1	4.5
	4.6	6.1	5.1	4.6						7	7	7	7						4.4	3.9	4.8	4.3
	4.8	5.1	5.4	4.9						7	8	7	7						4.3	4.8	5	4.4
	5.4	5.3	4.7	5						8	7	7	7						4.6	4.4	4.3	4.8
																			3.9	3.6	4.4	4.3
																			4.5	3.4	4.7	4.2
	Tukey's multiple comparisons test	Mean Diff.	95.00% CI of diff.	Below threshold?	Summary	Adjusted P Value				Tukey's multiple comparisons test	Mean Diff.	95.00% CI of diff.	Below threshold?	Summary	Adjusted P Value				4.5	3.3	4.9	3.8
	WT vs. mir408	-0.6467	-1.101 to -0.1922	Yes	**	0.0022	A-B			WT vs. mir408	0	-0.4741 to 0.4741	No	ns	>0.9999	A-B			4.5	3.8	4.3	4.4
	WT vs. iaa11/30	0.04	-0.4145 to 0.4945	No	ns	0.9955	A-C			WT vs. iaa11/30	0.06667	-0.4075 to 0.5408	No	ns	0.9822	A-C			3.4	3.2	3.4	5.2
	WT vs. mir408/iaa11/30	0.04	-0.4145 to 0.4945	No	ns	0.9955	A-D			WT vs. mir408/iaa11/30	0.1333	-0.3408 to 0.6075	No	ns	0.8786	A-D			3.7	3.7	3.6	4.2
	mir408 vs. iaa11/30	0.6867	0.2322 to 1.141	Yes	**	0.001	B-C			mir408 vs. iaa11/30	0.06667	-0.4075 to 0.5408	No	ns	0.9822	B-C			3.5	3.1	4.5	5
	mir408 vs. mir408/iaa11/30	0.6867	0.2322 to 1.141	Yes	**	0.001	B-D			mir408 vs. mir408/iaa11/30	0.1333	-0.3408 to 0.6075	No	ns	0.8786	B-D			4.5	3.3	3.8	4.8
	iaa11/30 vs. mir408/iaa11/30	0	-0.4545 to 0.4545	No	ns	>0.9999	C-D			iaa11/30 vs. mir408/iaa11/30	0.06667	-0.4075 to 0.5408	No	ns	0.9822	C-D			4.8	2.8	3.9	4.5
																			3.6	3.4	4.3	3.8
																			4	2.7	4.8	3.7
																			4.6	3.4	3.8	4.2
																			3.9	3.2	4.3	3.8
																			3.6	3.6	4.7	4.1
																			4.4	3.3	4.2	4.6
																			3.5	2.4	3.7	3.8
																			3.2	2.8	3.3	3.4
																			3.4	2.2	3.5	3.5
																			4	3	3.6	3.8
																			2.4	2.6	2.9	4.3
																			2.6	2.6	2.9	3.5
																			2.8	2.5	3.6	3.3
																			3.6	2.8	3.2	3.7
																			3	2.3	3.1	4
																			3.2	2.4	2.8	3.2
																			3.1	2.1	3.4	3.4
																			3.7	2.3	3.1	3.7
																			2.7	2.7	3.6	3.2
																			2.6	2.9	4	3.6
																			3.5	3.1	3.8	3.8
																			Tukey's multiple comparisons test	Mean Diff.	95.00% CI of diff.	Below threshold?	Summary	Adjusted P Value
																			WT vs. mir408	0.6156	0.2358 to 0.9953	Yes	***	0.0002	A-B
																			WT vs. iaa11/30	-0.1133	-0.4930 to 0.2664	No	ns	0.8661	A-C
																			WT vs. mir408/iaa11/30	-0.2156	-0.5953 to 0.1642	No	ns	0.4564	A-D
																			mir408 vs. iaa11/30	-0.7289	-1.109 to -0.3492	Yes	****	<0.0001	B-C
																			mir408 vs. mir408/iaa11/30	-0.8311	-1.211 to -0.4514	Yes	****	<0.0001	B-D
																			iaa11/30 vs. mir408/iaa11/30	-0.1022	-0.4819 to 0.2775	No	ns	0.8976	C-D
Figure 3J
	Primary root length (cm)									Adventitious root number									Length of three longest first-order adventitious roots (cm)
	WT	STTM-5p	iaa11/30	STTM-5p/iaa11/30						WT	STTM-5p	iaa11/30	STTM-5p/iaa11/30						WT	STTM-5p	iaa11/30	STTM-5p/iaa11/30
	5.8	6.1	4.2	5						7	7	7	7						4.9	4.1	4	4.9
	6.4	6.5	5.3	4.9						7	7	8	7						6.3	4.8	5.1	4.6
	5.7	6.4	5	4.3						8	8	7	7						5.8	4.4	4.9	4.2
	6.2	5.4	4.9	4.6						8	7	8	7						5.6	3.3	4.5	4.3
	6	5.9	4.8	5.1						7	7	7	7						5.6	4	4.3	4.9
	5.5	5.8	5.3	5.5						7	7	7	7						4.6	4.3	5	5.1
	4.5	6	5.1	4.7						7	8	7	8						4.2	4.1	4.6	4.3
	4.4	5	5.8	5.6						8	7	8	8						4.3	4.3	5.4	5.1
	4.1	6.3	4.9	4.2						7	7	7	7						4	4.9	4.8	4.1
	4.6	6.2	5	5.4						8	7	7	8						4.3	4.1	4.2	4.8
	4.7	5.7	4.7	5.3						7	7	7	7						4.1	3.4	4.6	5.2
	4.9	5.9	5.2	4.8						8	7	8	7						5.1	4.3	4.8	4.2
	4.3	6.1	5.1	5.6						7	8	7	8						4	3.5	4.3	4.5
	4.5	6.2	5.4	5.7						6	7	7	7						3.9	4.5	5	5.3
	4.8	5.9	4.7	5						7	7	7	7						4.1	4.7	4.5	4.1
																			4.5	3.5	3.8	4.3
																			6	3.6	4.5	4.4
	Tukey's multiple comparisons test	Mean Diff.	95.00% CI of diff.	Below threshold?	Summary	Adjusted P Value				Tukey's multiple comparisons test	Mean Diff.	95.00% CI of diff.	Below threshold?	Summary	Adjusted P Value				5.3	3.7	4.2	4.1
	WT vs. STTM-5p	-0.8667	-1.371 to -0.3624	Yes	***	0.0002	A-B			WT vs. STTM-5p	0.06667	-0.4028 to 0.5361	No	ns	0.9817	A-B			5.5	3	3.8	3.4
	WT vs. iaa11/30	0.06667	-0.4376 to 0.5709	No	ns	0.9851	A-C			WT vs. iaa11/30	0	-0.4694 to 0.4694	No	ns	>0.9999	A-C			5.2	3.1	4	4.8
	WT vs. STTM-5p/iaa11/30	0.04667	-0.4576 to 0.5509	No	ns	0.9948	A-D			WT vs. STTM-5p/iaa11/30	0	-0.4694 to 0.4694	No	ns	>0.9999	A-D			2.9	3.9	4.6	4.6
	STTM-5p vs. iaa11/30	0.9333	0.4291 to 1.438	Yes	***	<0.0001	B-C			STTM-5p vs. iaa11/30	-0.06667	-0.5361 to 0.4028	No	ns	0.9817	B-C			4	3.8	4.1	3.6
	STTM-5p vs. STTM-5p/iaa11/30	0.9133	0.4091 to 1.418	Yes	***	<0.0001	B-D			STTM-5p vs. STTM-5p/iaa11/30	-0.06667	-0.5361 to 0.4028	No	ns	0.9817	B-D			4	3.6	4.7	4.6
	iaa11/30 vs. STTM-5p/iaa11/30	-0.02	-0.5243 to 0.4843	No	ns	0.9996	C-D			iaa11/30 vs. STTM-5p/iaa11/30	0	-0.4694 to 0.4694	No	ns	>0.9999	C-D			3.8	4.3	4	3.6
																			4	3.4	3.5	4.5
																			3.9	3	4.2	4.7
																			4.2	3.7	4.1	4
																			3.5	3.4	3.6	4.3
																			3.4	3.7	4.1	5.1
																			4	3.8	3.9	4
																			4.2	2.7	2.7	2.9
																			4.1	2.8	3.8	4
																			3.6	2.7	3.4	4.1
																			3.7	2.5	2.9	2.9
																			2.9	2.6	3.2	3.2
																			2.3	2.1	3.1	3.8
																			3.4	3	3.8	3.1
																			2.6	2.4	3.6	3.3
																			3	2.7	3.9	2.9
																			3.2	2.2	2.7	4.1
																			2.8	2.5	3.4	3.9
																			3.5	3	3.9	2.8
																			2.2	3.1	2.8	3.8
																			2.6	2	3.7	4.8
																			3.4	2.4	2.4	2.4
																			Tukey's multiple comparisons test	Mean Diff.	95.00% CI of diff.	Below threshold?	Summary	Adjusted P Value
																			WT vs. STTM-5p	0.6133	0.1742 to 1.052	Yes	**	0.0021	A-B
																			WT vs. iaa11/30	0.04667	-0.3925 to 0.4858	No	ns	0.9927	A-C
																			WT vs. STTM-5p/iaa11/30	-0.06889	-0.5080 to 0.3703	No	ns	0.9772	A-D
																			STTM-5p vs. iaa11/30	-0.5667	-1.006 to -0.1275	Yes	**	0.0055	B-C
																			STTM-5p vs. STTM-5p/iaa11/30	-0.6822	-1.121 to -0.2431	Yes	***	0.0005	B-D
																			iaa11/30 vs. STTM-5p/iaa11/30	-0.1156	-0.5547 to 0.3236	No	ns	0.9036	C-D

## Sheet: Figure 4
Figure 4A
	Relative expression of IAA30									Relative expression of IAA30									Relative expression of IAA30
	WT	MIR408-OE#1	MIR408-OE#2	MIR408-OE#3						WT	mir408#1	mir408#2	mir408#3						WT	STTM-5p#1	STTM-5p#2	STTM-5p#3
	1.06307	0.577051	0.794378	0.685623						1.06307	0.877774	0.968263	0.836671						0.970311	0.908171	0.832107	0.943298
	0.972326	0.558633	0.778624	0.688555						0.972326	0.877648	0.914705	0.826116						1.0085	0.770138	0.867684	0.999825
	0.967449	0.5313	0.735695	0.665219						0.967449	0.891314	0.99538	0.824531						1.02191	0.958707	0.920254	1.00006
	Šídák's multiple comparisons test	Mean Diff.	95.00% CI of diff.	Below threshold?	Summary	Adjusted P Value				Šídák's multiple comparisons test	Mean Diff.	95.00% CI of diff.	Below threshold?	Summary	Adjusted P Value				Šídák's multiple comparisons test	Mean Diff.	95.00% CI of diff.	Below threshold?	Summary	Adjusted P Value
	WT vs. MIR408-OE#1	0.4453	0.3629 to 0.5277	Yes	***	<0.0001	A-B			WT vs. mir408#1	0.1187	0.03469 to 0.2027	Yes	**	0.0084	A-B			WT vs. STTM-5p#1	0.1212	-0.02012 to 0.2626	No	ns	0.0951	A-B
	WT vs. MIR408-OE#2	0.2314	0.1490 to 0.3138	Yes	***	<0.0001	A-C			WT vs. mir408#2	0.0415	-0.04251 to 0.1255	No	ns	0.4406	A-C			WT vs. STTM-5p#2	0.1269	-0.01446 to 0.2682	No	ns	0.0794	A-C
	WT vs. MIR408-OE#3	0.3211	0.2387 to 0.4036	Yes	***	<0.0001	A-D			WT vs. mir408#3	0.1718	0.08783 to 0.2559	Yes	***	0.0008	A-D			WT vs. STTM-5p#3	0.01918	-0.1222 to 0.1605	No	ns	0.9714	A-D
Figure 4G			Figure 4H			Figure 4I				Figure 4J
Figure 4L				Figure 4N
					Primary root length (cm)								Adventitious root number								Length of three longest first-order adventitious roots (cm)
					WT	IAA30#1	IAA30#5	IAA30m#1	IAA30m#2				WT	IAA30#1	IAA30#5	IAA30m#1	IAA30m#2				WT	IAA30#1	IAA30#5	IAA30m#1	IAA30m#2
					6.7	8.3	7.6	7.2	9.1				7	8	7	8	8				8.9	7.8	7.2	6.2	6.8
					5.7	7	6.8	8.4	11.1				8	7	7	8	7				8.6	4.7	6.1	6.1	5.1
					7.6	9.6	6.5	10.9	10.4				7	7	7	7	7				8.4	6.5	6.4	6.3	4.7
					7.2	7.6	8	9	7.5				7	7	8	7	8				10.1	6.8	8.4	6.6	5.2
					8.2	7.4	7.9	8.3	8				8	8	7	8	7				7.3	7.2	7.2	5.8	6.2
					6.2	7.7	8.5	9.9	8.4				8	7	7	7	7				8.9	8.1	8.5	8.2	6.4
					6.7	8	8.4	8.9	8.8				7	7	8	8	7				7.8	6	7.8	6.3	5.4
					6.6	7.4	7.6	8.5	7.5				7	7	7	7	7				8.8	6.3	6.5	5.6	6.1
					5.6	7	9.5	7.6	7				7	7	8	7	8				6.5	8.2	8.2	4.8	4.5
					6.4	7.6	7.3	8.4	9.7				7	8	7	8	8				6.3	7.3	7.5	6.4	6.8
					6.4	7.3	6.8	10	8.3				8	7	7	8	7				9.6	6.5	8	7.2	3.9
					4.8	6.4	8.6	10.9	7.4				7	7	7	8	7				7.6	5.3	7.3	6.3	6.4
					6.1	6.6	7	7.8	7.8				8	8	8	8	7				7.5	7.1	7.4	4.8	6.7
					7.5	7.1	6.9	7.5	8.5				8	7	7	7	7				9.8	6.7	7.1	4.9	5.9
					5.6	8.3	6.3	7.1	10.6				7	8	7	7	7				7.6	6.9	6.8	6.2	7.5
																					7.6	7.1	4.9	5.8	6.4
																					7.5	4.4	5.3	5.7	4.9
					Tukey's multiple comparisons test	Mean Diff.	95.00% CI of diff.	Below threshold?	Summary	Adjusted P Value			Tukey's multiple comparisons test	Mean Diff.	95.00% CI of diff.	Below threshold?	Summary	Adjusted P Value			7.2	4.6	6.2	3.9	3.8
					WT vs. IAA30#1	-1.067	-2.127 to -0.006353	Yes	*	0.0479	A-B		WT vs. IAA30#1	0.06667	-0.4302 to 0.5636	No	ns	0.9957	A-B		8.6	6.4	5.1	2.7	3.9
					WT vs. IAA30#5	-1.093	-2.154 to -0.03302	Yes	*	0.04	A-C		WT vs. IAA30#5	0.1333	-0.3636 to 0.6302	No	ns	0.9434	A-C		6.4	6.3	5.5	5.6	4.3
					WT vs. IAA30m#1	-2.207	-3.267 to -1.146	Yes	***	<0.0001	A-D		WT vs. IAA30m#1	-0.1333	-0.6302 to 0.3636	No	ns	0.9434	A-D		8.2	6.7	6.6	3.4	2.9
					WT vs. IAA30m#2	-2.187	-3.247 to -1.126	Yes	***	<0.0001	A-E		WT vs. IAA30m#2	0.1333	-0.3636 to 0.6302	No	ns	0.9434	A-E		7.6	5.1	5.2	4.7	4.7
					IAA30#1 vs. IAA30#5	-0.02667	-1.087 to 1.034	No	ns	>0.9999	B-C		IAA30#1 vs. IAA30#5	0.06667	-0.4302 to 0.5636	No	ns	0.9957	B-C		7.5	5.4	5.8	3.8	3.6
					IAA30#1 vs. IAA30m#1	-1.14	-2.200 to -0.07969	Yes	*	0.0289	B-D		IAA30#1 vs. IAA30m#1	-0.2	-0.6969 to 0.2969	No	ns	0.7917	B-D		6.2	7	7.7	2.9	3
					IAA30#1 vs. IAA30m#2	-1.12	-2.180 to -0.05969	Yes	*	0.0333	B-E		IAA30#1 vs. IAA30m#2	0.06667	-0.4302 to 0.5636	No	ns	0.9957	B-E		6.2	6.2	6.4	6	5.4
					IAA30#5 vs. IAA30m#1	-1.113	-2.174 to -0.05302	Yes	*	0.0348	C-D		IAA30#5 vs. IAA30m#1	-0.2667	-0.7636 to 0.2302	No	ns	0.5642	C-D		8	6.1	5.5	5.9	3
					IAA30#5 vs. IAA30m#2	-1.093	-2.154 to -0.03302	Yes	*	0.04	C-E		IAA30#5 vs. IAA30m#2	0	-0.4969 to 0.4969	No	ns	>0.9999	C-E		6.2	4.8	6.4	6	5.7
					IAA30m#1 vs. IAA30m#2	0.02	-1.040 to 1.080	No	ns	>0.9999	D-E		IAA30m#1 vs. IAA30m#2	0.2667	-0.2302 to 0.7636	No	ns	0.5642	D-E		6.3	6.4	6.3	4.7	4.5
																					8.6	5.5	6.2	4.6	4.4
																					6.4	5.6	5.1	4.5	5
																					7.6	4.2	4.3	5.2	5.2
																					7.5	3.9	4.2	5.6	2.6
																					7.2	4	5.8	3.4	2.7
																					8.6	5.1	3.9	2.3	3.7
																					6.4	5.4	4.9	4.1	2.9
																					8.2	6	4.8	2.9	2.3
																					7.6	4.2	4.6	3.6	4.3
																					7.5	4.6	5.2	3.2	3
																					6.2	5.7	3.9	2.6	2.4
																					6.2	5.5	4.1	3.3	3.9
																					8	3.9	5	5.1	2.4
																					6.2	4.5	5.8	5	4.6
																					6.3	4.9	6	4.2	4.2
																					8.6	4.4	5.6	4.1	3.9
																					6.4	5.3	3.7	4	4.8
																					Tukey's multiple comparisons test	Mean Diff.	95.00% CI of diff.	Below threshold?	Summary	Adjusted P Value
																					WT vs. IAA30#1	1.78	1.050 to 2.510	Yes	***	<0.0001	A-B
																					WT vs. IAA30#5	1.562	0.8325 to 2.292	Yes	***	<0.0001	A-C
																					WT vs. IAA30m#1	2.671	1.941 to 3.401	Yes	***	<0.0001	A-D
																					WT vs. IAA30m#2	2.993	2.264 to 3.723	Yes	***	<0.0001	A-E
																					IAA30#1 vs. IAA30#5	-0.2178	-0.9475 to 0.5120	No	ns	0.924	B-C
																					IAA30#1 vs. IAA30m#1	0.8911	0.1614 to 1.621	Yes	**	0.0081	B-D
																					IAA30#1 vs. IAA30m#2	1.213	0.4836 to 1.943	Yes	***	<0.0001	B-E
																					IAA30#5 vs. IAA30m#1	1.109	0.3791 to 1.839	Yes	***	0.0004	C-D
																					IAA30#5 vs. IAA30m#2	1.431	0.7014 to 2.161	Yes	***	<0.0001	C-E
																					IAA30m#1 vs. IAA30m#2	0.3222	-0.4075 to 1.052	No	ns	0.743	D-E

## Sheet: Figure 5
Figure 5C
		a				b				c				d
	WT	1.25569	1.63276	1.4212		0.570201	0.660506	0.712295		0.74078	0.632468	0.631996		0.107844	0.0733185	0.0626538
	IPA1Pro::GFP	1.37487	1.58708	1.54309		0.543469	0.569078	0.63531		1.51316	1.11716	1.90388		0.404506	0.485928	0.416111
		Column B	WT			Column D	WT			Column F	WT			Column H	WT
		vs.	vs.			vs.	vs.			vs.	vs.			vs.	vs.
		Column A	IPA1Pro::GFP			Column C	IPA1Pro::GFP			Column E	IPA1Pro::GFP			Column G	IPA1Pro::GFP
		Unpaired t test				Unpaired t test				Unpaired t test				Unpaired t test
		P value	0.6347			P value	0.2609			P value	0.0215			P value	0.0003
		P value summary	ns			P value summary	ns			P value summary	*			P value summary	***
		Significantly different (P < 0.05)?	No			Significantly different (P < 0.05)?	No			Significantly different (P < 0.05)?	Yes			Significantly different (P < 0.05)?	Yes
		One- or two-tailed P value?	Two-tailed			One- or two-tailed P value?	Two-tailed			One- or two-tailed P value?	Two-tailed			One- or two-tailed P value?	Two-tailed
		t, df	t=0.5135, df=4			t, df	t=1.308, df=4			t, df	t=3.666, df=4			t, df	t=12.28, df=4
Figure 5E					Figure 5F
	LUC/REN					Relative expression of MIR408								Relative expression of miR408-5p
	GUS/MIR408	IPA1/MIR408				WT	MIR156-OE	IPA1-OE	ipa1					WT	MIR156-OE	IPA1-OE	ipa1
	0.01611	0.0532686				1.0634	0.373954	18.4572	0.2573					0.942021	0.456459	1.4701	0.211351
	0.0172171	0.057298				1.24718	0.396763	14.4004	0.20576					1.04192	0.474029	1.46431	0.177788
	0.0174585	0.0525331				0.754003	0.354619	14.0828	0.34508					1.01884	0.453468	1.45876	0.159266
	Column B	IPA1/MIR408				Column B	MIR156-OE	IPA1-OE	ipa1					Column B	MIR156-OE	IPA1-OE	ipa1
	vs.	vs.				vs.	vs.	vs.	vs.					vs.	vs.	vs.	vs.
	Column A	GUS/MIR408				Column A	WT	WT	WT					Column A	WT	WT	WT
	Unpaired t test					Unpaired t test								Unpaired t test
	P value	<0.0001				P value	0.011	0.0005	0.0073					P value	<0.0001	0.0001	<0.0001
	P value summary	***				P value summary	*	***	**					P value summary	***	***	***
	Significantly different (P < 0.05)?	Yes				Significantly different (P < 0.05)?	Yes	Yes	Yes					Significantly different (P < 0.05)?	Yes	Yes	Yes
	One- or two-tailed P value?	Two-tailed				One- or two-tailed P value?	Two-tailed	Two-tailed	Two-tailed					One- or two-tailed P value?	Two-tailed	Two-tailed	Two-tailed
	t, df	t=24.34, df=4				t, df	t=4.476, df=4	t=10.33, df=4	t=5.030, df=4					t, df	t=17.48, df=4	t=15.26, df=4	t=24.19, df=4
Figure 5G
	Relative expression of miR156					Relative expression of IPA1
	0h	2h	4h	8h		0h	2h	4h	8h
	1.02461	0.921948	0.811937	0.768366		1.00245	2.89521	5.07099	2.30232
	1.1059	0.895839	0.858166	0.703361		0.994905	2.66851	5.17452	1.64854
	0.882526	0.893918	0.988192	0.634299		1.00267	3.49882	6.16457	2.12183
	Column B	2h	4h	8h		Column B	2h	4h	8h
	vs.	vs.	vs.	vs.		vs.	vs.	vs.	vs.
	Column A	0h	0h	0h		Column A	0h	0h	0h
	Unpaired t test					Unpaired t test
	P value	0.2021	0.2317	0.0163		P value	0.0012	0.0002	0.0063
	P value summary	ns	ns	*		P value summary	**	***	**
	Significantly different (P < 0.05)?	No	No	Yes		Significantly different (P < 0.05)?	Yes	Yes	Yes
	One- or two-tailed P value?	Two-tailed	Two-tailed	Two-tailed		One- or two-tailed P value?	Two-tailed	Two-tailed	Two-tailed
	t, df	t=1.524, df=4	t=1.409, df=4	t=3.984, df=4		t, df	t=8.155, df=4	t=12.82, df=4	t=5.254, df=4
Figure 5I
	Primary root length (cm)										Adventitious root number									Length of three longest first-order adventitious roots (cm)
	WT	MIR156-OE	ipa1								WT	MIR156-OE	ipa1							WT	MIR156-OE	ipa1
	10.1	11	10.8								7	5	6							6.6	6.4	7.5
	9.8	10.1	10.5								7	6	6							6.9	7.6	6.6
	10	10.6	10.7								7	7	6							7.7	5.1	6.9
	8.9	10	9.4								6	5	7							7.6	4.4	6.1
	9.9	10.2	10.5								6	5	6							6.8	7.1	7.7
	9.6	10.2	10.3								5	7	6							7.6	6.5	4.7
	9.9	11	9.2								7	5	6							6.5	5.3	6
	9.7	10.5	9.6								7	5	7							8	4.4	5.7
	10.1	10.36	9.5								6	6	6							6.6	6.6	5
	7.7	10.9	10.6								7	6	7							7.7	7.1	6.6
	8.9	10.8	10.5								7	5	6							7.2	5.2	7.1
	10.2	10	10.3								8	5	6							7.2	4	6.4
	8.8	11.1	11.3								7	5	6							4.2	4.1	7
	8	10.7	9.9								7	6	7							5.7	5.3	6.3
	9.1	10.7	10.2								7	5	7							6.1	5.4	7.1
																				5.9	5.5	6.5
	Šídák's multiple comparisons test	Mean Diff.	95.00% CI of diff.	Below threshold?	Summary	Adjusted P Value					Šídák's multiple comparisons test	Mean Diff.	95.00% CI of diff.	Below threshold?	Summary	Adjusted P Value				6.3	4.4	5.5
	WT vs. MIR156-OE	-1.164	-1.677 to -0.6506	Yes	***	<0.0001	A-B				WT vs. MIR156-OE	1.2	0.6456 to 1.754	Yes	***	<0.0001	A-B			6.4	4.6	6.1
	WT vs. ipa1	-0.84	-1.353 to -0.3266	Yes	***	0.0009	A-C				WT vs. ipa1	0.4	-0.1544 to 0.9544	No	ns	0.1931	A-C			7.2	4.3	5.4
																				6.4	5.7	6.8
																				7.1	6.2	4.6
																				5.8	6	5.6
																				7.1	3.6	4.8
																				5.7	5.7	4.5
																				7.1	6.5	6.3
																				4.9	5	6.8
																				6.3	3.9	5.9
																				4.1	4	6.2
																				5.5	4.2	5.2
																				5.1	5.3	4.5
																				4.6	4.3	6
																				6.2	3.1	4.4
																				6.2	3.5	4.9
																				6.2	3.6	4.1
																				5.6	2.8	4.3
																				5.4	5.3	3.4
																				5.3	3.9	3.8
																				6.6	3.2	3.9
																				4.8	4.2	2.5
																				3.3	3.1	4.1
																				3.2	4.4	3.4
																				4.8	3.8	3
																				3.8	3.8	3.5
																				5.3	3.1	3.1
																				4	4.2	2.6
																				Šídák's multiple comparisons test	Mean Diff.	95.00% CI of diff.	Below threshold?	Summary	Adjusted P Value
																				WT vs. MIR156-OE	1.176	0.5647 to 1.786	Yes	***	<0.0001	A-B
																				WT vs. ipa1	0.6711	0.06029 to 1.282	Yes	*	0.0282	A-C
Figure 5K
	Primary root length (cm)										Adventitious root number									Length of three longest first-order adventitious roots (cm)
	WT	MIR156-OE	MIR156OE/MIR408OE#1	MIR156OE/MIR408OE#2	MIR408-OE	NIP					WT	MIR156-OE	MIR156OE/MIR408OE#1	MIR156OE/MIR408OE#2	MIR408-OE	NIP				WT	MIR156-OE	MIR156OE/MIR408OE#1	MIR156OE/MIR408OE#2	MIR408-OE	NIP
	9.5	10.5	9.8	10.1	5.1	6.2					7	5	6	6	6	7				6.4	6.7	7	5.3	5.2	5.5
	8.5	10.3	9.3	9.6	6.1	5.3					7	6	7	7	7	6				6.3	6.7	6.8	5.5	5.3	4.5
	9	9.9	10.2	9.3	5.8	6.6					6	5	7	7	6	7				5.9	5.9	6.7	6.1	5.2	5.2
	8.6	9.9	9.7	10.5	6.1	6.4					6	5	6	6	7	7				5.3	5.5	5.9	7.7	5.7	5.6
	9.3	10.5	9.4	9.1	6.2	6					6	5	6	7	7	7				6.4	6.7	6.4	7.4	6	4.5
	9.3	11.1	9.1	9	5.4	6.5					6	6	7	6	6	6				7.9	6.3	5.8	7.5	4.8	5.6
	8.8	10.3	8.5	8.6	5.6	6.5					6	6	6	6	6	7				6.4	5.7	6.8	6.2	5.2	6.2
	8.9	10.3	9.4	9.3	6.4	5.9					6	6	6	6	7	6				5.8	5.5	5.5	6	5.6	5.6
	8.5	10.5	9.8	10	5.7	5.2					6	6	6	6	6	6				5.2	6	6.8	6.8	4.7	4.6
	10	9.9	10	8.3	5.4	6					6	5	6	6	6	7				5.3	5.7	6.8	6.4	4.8	5.4
	9.6	10.2	8.5	9.9	6.8	5.9					7	5	7	7	6	6				6.8	5.7	7.1	6.3	5.8	5.6
	8	9.6	10.1	9.2	5.1	6.6					6	6	6	7	6	6				5.2	6	6.1	6.9	4.9	6
	8.5	9.6	9.9	8.1	6.9	6.5					6	5	7	7	7	7				7.5	6.3	7	7.1	6.2	5.8
	9.2	10.4	10.1	8.5	4.8	6.1					6	6	7	6	6	7				7	6.5	6.5	6.7	4.5	5.7
	9.5	10.2	9.2	9	5.3	6.5					6	6	6	7	7	7				6.7	5.8	6.3	7.2	5	5.7
																				5.8	5.9	5.8	4.5	4.7	4.3
																				5.4	6.5	6.2	4.1	4.5	3.9
	Tukey's multiple comparisons test	Mean Diff.	95.00% CI of diff.	Below threshold?	Summary	Adjusted P Value					Tukey's multiple comparisons test	Mean Diff.	95.00% CI of diff.	Below threshold?	Summary	Adjusted P Value				5.4	4.5	6	6.8	4.3	4.5
	WT vs. MIR156-OE	-1.2	-1.785 to -0.6153	Yes	***	<0.0001	A-B				WT vs. MIR156-OE	0.6667	0.1384 to 1.195	Yes	**	0.0053	A-B			4.8	4.7	5.2	6.3	4.8	4.6
	WT vs. MIR156OE/MIR408OE#1	-0.52	-1.105 to 0.06473	No	ns	0.1102	A-C				WT vs. MIR156OE/MIR408OE#1	-0.2	-0.7282 to 0.3282	No	ns	0.8783	A-C			6.2	5.4	5.5	4.8	5.3	3.7
	WT vs. MIR156OE/MIR408OE#2	-0.22	-0.8047 to 0.3647	No	ns	0.8811	A-D				WT vs. MIR156OE/MIR408OE#2	-0.2667	-0.7949 to 0.2616	No	ns	0.6826	A-D			7.5	5.4	5.2	7.3	4.2	4.6
	WT vs. MIR408-OE	3.233	2.649 to 3.818	Yes	***	<0.0001	A-E				WT vs. MIR408-OE	-0.2	-0.7282 to 0.3282	No	ns	0.8783	A-E			5.5	4.1	6	4.4	4.2	5.5
	WT vs. NIP	2.867	2.282 to 3.451	Yes	***	<0.0001	A-F				WT vs. NIP	-0.4	-0.9282 to 0.1282	No	ns	0.2449	A-F			5.5	5	4.4	4.9	4.7	4
	MIR156-OE vs. MIR156OE/MIR408OE#1	0.68	0.09527 to 1.265	Yes	*	0.0131	B-C				MIR156-OE vs. MIR156OE/MIR408OE#1	-0.8667	-1.395 to -0.3384	Yes	***	0.0001	B-C			4.5	5.4	5.8	7.4	4.5	4.3
	MIR156-OE vs. MIR156OE/MIR408OE#2	0.98	0.3953 to 1.565	Yes	***	<0.0001	B-D				MIR156-OE vs. MIR156OE/MIR408OE#2	-0.9333	-1.462 to -0.4051	Yes	***	<0.0001	B-D			4.5	4.9	6.1	4.8	4.1	5.1
	MIR156-OE vs. MIR408-OE	4.433	3.849 to 5.018	Yes	***	<0.0001	B-E				MIR156-OE vs. MIR408-OE	-0.8667	-1.395 to -0.3384	Yes	***	0.0001	B-E			6.7	5.3	5.6	5.6	5.1	4.7
	MIR156-OE vs. NIP	4.067	3.482 to 4.651	Yes	***	<0.0001	B-F				MIR156-OE vs. NIP	-1.067	-1.595 to -0.5384	Yes	***	<0.0001	B-F			4.7	5.9	5.4	6.1	3.6	5.3
	MIR156OE/MIR408OE#1 vs. MIR156OE/MIR408OE#2	0.3	-0.2847 to 0.8847	No	ns	0.6675	C-D				MIR156OE/MIR408OE#1 vs. MIR156OE/MIR408OE#2	-0.06667	-0.5949 to 0.4616	No	ns	0.9991	C-D			6.8	3.5	6.3	4.9	5.8	5
	MIR156OE/MIR408OE#1 vs. MIR408-OE	3.753	3.169 to 4.338	Yes	***	<0.0001	C-E				MIR156OE/MIR408OE#1 vs. MIR408-OE	0	-0.5282 to 0.5282	No	ns	>0.9999	C-E			5.5	5.6	5.8	5.2	4	4.9
	MIR156OE/MIR408OE#1 vs. NIP	3.387	2.802 to 3.971	Yes	***	<0.0001	C-F				MIR156OE/MIR408OE#1 vs. NIP	-0.2	-0.7282 to 0.3282	No	ns	0.8783	C-F			5.4	3.5	5.5	4.7	4.6	4.9
	MIR156OE/MIR408OE#2 vs. MIR408-OE	3.453	2.869 to 4.038	Yes	***	<0.0001	D-E				MIR156OE/MIR408OE#2 vs. MIR408-OE	0.06667	-0.4616 to 0.5949	No	ns	0.9991	D-E			5.2	3.6	3.9	4.8	4.1	3.1
	MIR156OE/MIR408OE#2 vs. NIP	3.087	2.502 to 3.671	Yes	***	<0.0001	D-F				MIR156OE/MIR408OE#2 vs. NIP	-0.1333	-0.6616 to 0.3949	No	ns	0.9768	D-F			4.9	4.9	5.9	4.1	3.8	3.6
	MIR408-OE vs. NIP	-0.3667	-0.9514 to 0.2181	No	ns	0.4532	E-F				MIR408-OE vs. NIP	-0.2	-0.7282 to 0.3282	No	ns	0.8783	E-F			4.8	3	5	6	4	3.8
																				4.6	3.3	5	3.5	4.1	4
																				5.4	2.7	5.2	3.8	3.4	3.3
																				7.2	4.7	4.8	4.6	3.9	3.8
																				4.9	2.8	5.8	3.2	3.1	4.8
																				5.4	4.4	3.2	4.6	4.2	3.8
																				3.6	4.3	4.7	4.5	3.6	4.1
																				4.4	4.6	4.4	5.3	3.7	4.7
																				4.3	3.8	5.3	6.4	4.6	3.8
																				4.3	4.5	5.2	3.8	3	5.2
																				4.9	2.7	5.6	5.5	3.4	4.4
																				4.3	3.8	5.7	4.3	3.5	4.6
																				4.3	2.9	4.2	4.8	3.9	4.5
																				Tukey's multiple comparisons test	Mean Diff.	95.00% CI of diff.	Below threshold?	Summary	Adjusted P Value
																				WT vs. MIR156-OE	0.6267	0.02651 to 1.227	Yes	*	0.035	A-B
																				WT vs. MIR156OE/MIR408OE#1	-0.12	-0.7202 to 0.4802	No	ns	0.9926	A-C
																				WT vs. MIR156OE/MIR408OE#2	0.01556	-0.5846 to 0.6157	No	ns	>0.9999	A-D
																				WT vs. MIR408-OE	1.049	0.4487 to 1.649	Yes	***	<0.0001	A-E
																				WT vs. NIP	0.8556	0.2554 to 1.456	Yes	***	0.0008	A-F
																				MIR156-OE vs. MIR156OE/MIR408OE#1	-0.7467	-1.347 to -0.1465	Yes	**	0.0056	B-C
																				MIR156-OE vs. MIR156OE/MIR408OE#2	-0.6111	-1.211 to -0.01096	Yes	*	0.0432	B-D
																				MIR156-OE vs. MIR408-OE	0.4222	-0.1779 to 1.022	No	ns	0.3339	B-E
																				MIR156-OE vs. NIP	0.2289	-0.3713 to 0.8290	No	ns	0.8832	B-F
																				MIR156OE/MIR408OE#1 vs. MIR156OE/MIR408OE#2	0.1356	-0.4646 to 0.7357	No	ns	0.9871	C-D
																				MIR156OE/MIR408OE#1 vs. MIR408-OE	1.169	0.5687 to 1.769	Yes	***	<0.0001	C-E
																				MIR156OE/MIR408OE#1 vs. NIP	0.9756	0.3754 to 1.576	Yes	***	<0.0001	C-F
																				MIR156OE/MIR408OE#2 vs. MIR408-OE	1.033	0.4332 to 1.633	Yes	***	<0.0001	D-E
																				MIR156OE/MIR408OE#2 vs. NIP	0.84	0.2398 to 1.440	Yes	**	0.0011	D-F
																				MIR408-OE vs. NIP	-0.1933	-0.7935 to 0.4068	No	ns	0.9399	E-F
Figure 5M
	Primary root length (cm)										Adventitious root number									Length of three longest first-order adventitious roots (cm)
	WT	ipa1	MIR408-OE/ipa1	CK/ipa1							WT	ipa1	MIR408-OE/ipa1	CK/ipa1						WT	ipa1	MIR408-OE/ipa1	CK/ipa1
	9.1	9.9	10.3	10.5							6	6	6	6						5.6	5.5	6	5.6
	8.9	10.5	10.3	10.1							7	6	6	7						6.3	5.5	5.3	6
	9.5	9.5	10.2	9.8							6	6	6	6						7	5.3	5.5	7.4
	9.6	10.2	9.5	10.1							6	6	6	7						7.5	5.6	5.5	6.2
	8.7	10	10	10.3							6	6	6	6						5.3	6	5.8	5.3
	9	10.4	8.9	10.2							6	7	6	6						5.6	5.9	6	6.1
	9.5	10	9.7	10.4							6	6	6	6						6.4	5.8	6.1	6
	9.3	11	9.4	10.2							6	7	6	7						6.3	6	5.5	5.5
	9.7	10.3	9.9	10.5							7	6	7	7						7	6	6.5	6.2
	8.6	10.1	9	10.6							6	6	6	6						5.5	6.2	6	5.2
	9.5	10.8	10.2	10.6							6	6	7	6						6.6	5.6	6.3	5.9
	9.7	10.1	10	10.4							7	6	6	7						6.3	5.5	5.9	5.9
	8.7	9.8	9.8	9.9							6	7	6	7						6.3	6	6.6	5
	9.2	10.7	9.3	9.3							6	6	6	6						6.5	5.2	6.5	6.2
	10	10.2	10	10.3							6	7	7	6						6.8	5.3	6.3	5.7
																				5	3.8	5.1	4.4
																				5.7	4.6	4.7	5.1
	Tukey's multiple comparisons test	Mean Diff.	95.00% CI of diff.	Below threshold?	Summary	Adjusted P Value					Tukey's multiple comparisons test	Mean Diff.	95.00% CI of diff.	Below threshold?	Summary	Adjusted P Value				5.8	3.8	4.8	4.8
	WT vs. ipa1	-0.9667	-1.361 to -0.5727	Yes	***	<0.0001	A-B				WT vs. ipa1	-0.06667	-0.5016 to 0.3683	No	ns	0.9772	A-B			6.2	4.5	4.7	5
	WT vs. MIR408-OE/ipa1	-0.5	-0.8940 to -0.1060	Yes	**	0.0075	A-C				WT vs. MIR408-OE/ipa1	0	-0.4350 to 0.4350	No	ns	>0.9999	A-C			4.7	4.6	5.1	3.9
	WT vs. CK/ipa1	-0.9467	-1.341 to -0.5527	Yes	***	<0.0001	A-D				WT vs. CK/ipa1	-0.2	-0.6350 to 0.2350	No	ns	0.6185	A-D			4.8	3.9	4.6	5.1
	ipa1 vs. MIR408-OE/ipa1	0.4667	0.07270 to 0.8606	Yes	*	0.0141	B-C				ipa1 vs. MIR408-OE/ipa1	0.06667	-0.3683 to 0.5016	No	ns	0.9772	B-C			5.6	4.8	4.8	4.52
	ipa1 vs. CK/ipa1	0.02	-0.3740 to 0.4140	No	ns	0.9991	B-D				ipa1 vs. CK/ipa1	-0.1333	-0.5683 to 0.3016	No	ns	0.8487	B-D			5.7	4.7	4.5	4.1
	MIR408-OE/ipa1 vs. CK/ipa1	-0.4467	-0.8406 to -0.05270	Yes	*	0.0203	C-D				MIR408-OE/ipa1 vs. CK/ipa1	-0.2	-0.6350 to 0.2350	No	ns	0.6185	C-D			6.3	4.9	5.6	5.5
																				4.7	5.2	5.4	4.6
																				5.7	3.9	5.5	4.8
																				5.6	4.1	5.3	5.3
																				5.5	4.8	4.8	4.4
																				5.8	4.1	5.5	4.8
																				6	4.6	5.7	5.1
																				4.4	3.2	4.4	3.7
																				5.1	3.1	3.1	4.5
																				5.2	3.1	4	3.7
																				4.3	2.5	3.9	3.7
																				3.7	2.7	4.3	3.3
																				3.2	2.9	3.3	3.2
																				4.8	3.4	4.2	2.8
																				4.8	3.6	3.9	3.5
																				5.7	3.6	4.9	3.9
																				3.8	3.4	4.1	3.7
																				4.8	2.4	4.8	4
																				4.7	3.1	4.6	4.6
																				4.5	3.1	4	3.7
																				5	3.1	4.8	4
																				3.6	3.6	4.6	4.4
																				Tukey's multiple comparisons test	Mean Diff.	95.00% CI of diff.	Below threshold?	Summary	Adjusted P Value
																				WT vs. ipa1	1.049	0.5068 to 1.591	Yes	***	<0.0001	A-B
																				WT vs. MIR408-OE/ipa1	0.3756	-0.1665 to 0.9176	No	ns	0.2782	A-C
																				WT vs. CK/ipa1	0.6529	0.1108 to 1.195	Yes	*	0.0111	A-D
																				ipa1 vs. MIR408-OE/ipa1	-0.6733	-1.215 to -0.1313	Yes	**	0.0082	B-C
																				ipa1 vs. CK/ipa1	-0.396	-0.9381 to 0.1461	No	ns	0.234	B-D
																				MIR408-OE/ipa1 vs. CK/ipa1	0.2773	-0.2647 to 0.8194	No	ns	0.547	C-D

## Sheet: Figure 6
Figure 6B									Figure 6C
	Inclination of main panicle flag leaf (o)									Inclination of all panicle flag leaves ≥90o（%）
	WT	mir408#1	mir408#2	mir408#3						WT	mir408#1	mir408#2	mir408#3
	21	94	115	65						5.455	43.1	36.84	7.143
	20	68	75	63						3.774	44.44	25	20
	18	74	65	33						3.846	38.78	42.62	32.14
	23	62	90	65						2.041	44.23	35.85	33.33
	19	67	91	74						1.724	36.73	37.31	36.36
	24	59	100	63						1.961	41.51	34.48	30.61
	25	53	80	50						4.082	38.46	33.33	24.56
	16	64	90	108						0	41.67	35.71	31.71
	19	67	93	54						0	39.22	42.31	36.54
	28	62	100	92						0	35.85	35.85	38.33
	25	71	120	106						6.667	28.07	32	35.48
	20	59	80	68						1.923	35.19	36.21	43.1
	Šídák's multiple comparisons test	Mean Diff.	95.00% CI of diff.	Below threshold?	Summary	Adjusted P Value				Šídák's multiple comparisons test	Mean Diff.	95.00% CI of diff.	Below threshold?	Summary	Adjusted P Value
	WT vs. mir408#1	-45.17	-60.04 to -30.29	Yes	***	<0.0001	A-B			WT vs. mir408#1	-36.31	-42.30 to -30.32	Yes	***	<0.0001	A-B
	WT vs. mir408#2	-70.08	-84.96 to -55.21	Yes	***	<0.0001	A-C			WT vs. mir408#2	-33	-38.99 to -27.01	Yes	***	<0.0001	A-C
	WT vs. mir408#3	-48.58	-63.46 to -33.71	Yes	***	<0.0001	A-D			WT vs. mir408#3	-28.15	-34.14 to -22.16	Yes	***	<0.0001	A-D
Figure 6E
	Inclination of main panicle flag leaf (o)								Figure 6F	Inclination of all panicle flag leaves ≥90o（%）
	WT	STTM-5p#1	STTM-5p#2	STTM-5p#3						WT	STTM-5p#1	STTM-5p#2	STTM-5p#3
	21	50	114	60						3.922	8.824	26.56	16.67
	15	56	110	52						5.172	25	22.22	14.81
	20	60	110	81						7.143	22.22	30.19	17.02
	18	90	108	58						3.571	17.31	32.31	19.23
	11	86	104	66						1.695	23.26	40.58	16
	10	68	111	90						1.887	21.05	32.5	13.33
	16	72	98	95						0	23.53	30	21.43
	14	69	75	72						5	13.73	27.91	16.98
	17	63	66	63						2.222	23.08	47.37	21.05
	20	59	98	89						0	12.5	37.78	14.29
	23	80	63	75						7.407	15.09	43.48	14.71
	21	85	89	52						3.448	17.24	30	19.44
	Šídák's multiple comparisons test	Mean Diff.	95.00% CI of diff.	Below threshold?	Summary	Adjusted P Value				Šídák's multiple comparisons test	Mean Diff.	95.00% CI of diff.	Below threshold?	Summary	Adjusted P Value
	WT vs. STTM-5p#1	-52.67	-66.46 to -38.87	Yes	***	<0.0001	A-B			WT vs. STTM-5p#1	-15.11	-20.06 to -10.17	Yes	***	<0.0001	A-B
	WT vs. STTM-5p#2	-78.33	-92.13 to -64.54	Yes	***	<0.0001	A-C			WT vs. STTM-5p#2	-29.95	-34.90 to -25.01	Yes	***	<0.0001	A-C
	WT vs. STTM-5p#3	-53.92	-67.71 to -40.12	Yes	***	<0.0001	A-D			WT vs. STTM-5p#3	-13.62	-18.57 to -8.679	Yes	***	<0.0001	A-D
Figure 6H									Figure 6I								Figure 6K
	Inclination of main panicle flag leaf (o)									Inclination of all panicle flag leaves ≥90o（%）								Cell length (μm)								Cell width (μm)
	WT	STTM-3p#1	STTM-3p#2	STTM-3p#3						WT	STTM-3p#1	STTM-3p#2	STTM-3p#3					WT	mir408#1	STTM-5p#1	STTM-3p#1					WT	mir408#1	STTM-5p#1	STTM-3p#1
	20	30	18	18						5	3.125	2.564	0					66.272	45.938	67.089	36.649					30.6	34.188	59.542	20.488
	14	28	20	21						2.083	0	0	3.774					42	45.244	77.787	38.706					43.868	47.947	29.635	12.706
	15	25	19	12						1.923	4.255	8.108	4.878					60.075	40.975	54.026	54.739					33.133	65.973	50.12	21.86
	16	18	11	21						4.839	3.448	0	7.843					69.065	57.487	63.529	60.403					28.068	33.035	59.974	11.364
	18	16	10	19						1.818	0	1.389	12.77					67.082	68.974	88.102	53.847					23.011	44.452	48.549	26.531
	19	24	11	23						1.724	2.083	3.03	11.11					75	54.188	56.423	59.324					17.969	43.275	76.826	19.353
	21	22	20	11						3.39	2.326	0	5.263					63.071	59.694	50.824	56.822					15.457	34.188	74.738	20.488
	22	23	10	22						0	0	0	0					57.706	58.814	43.72	64.788					20.329	27.487	45.812	23.428
	17	27	15	19						4.651	0	2.273	3.226					64.337	50.18	67.089	41.91					45.741	60.242	46.65	13.685
	22	24	16	24						0	2.273	0	3.571					61.2	53.275	82.657	44.38					17.788	49.078	43.2	20.488
	23	16	20	26						1.923	4.762	5.882	0					58.447	46.65	75.811	56.251					25.412	27.487	38.706	17.969
	16	18	19	18						5.769	0	0	0					53.425	53.2	39.694	87.735					17.788	46.719	32.543	18.325
																		58.502	52.388	77.579	71.875					24.108	40.18	36.649	22.729
																		61.2	60.6	61.094	33.424					35.576	33.424	50.824	9.162
	Šídák's multiple comparisons test	Mean Diff.	95.00% CI of diff.	Below threshold?	Summary	Adjusted P Value				Šídák's multiple comparisons test	Mean Diff.	95.00% CI of diff.	Below threshold?	Summary	Adjusted P Value			64.287	52.878	82.657	56.251					28.068	52.388	39.531	21.563
	WT vs. STTM-3p#1	-4	-8.198 to 0.1976	No	ns	0.066	A-B			WT vs. STTM-3p#1	0.904	-2.008 to 3.816	No	ns	0.8291	A-B
	WT vs. STTM-3p#2	2.833	-1.364 to 7.031	No	ns	0.2733	A-C			WT vs. STTM-3p#2	0.8228	-2.089 to 3.735	No	ns	0.8648	A-C
	WT vs. STTM-3p#3	-0.9167	-5.114 to 3.281	No	ns	0.9314	A-D			WT vs. STTM-3p#3	-1.61	-4.522 to 1.302	No	ns	0.4426	A-D		Šídák's multiple comparisons test	Mean Diff.	95.00% CI of diff.	Below threshold?	Summary	Adjusted P Value			Šídák's multiple comparisons test	Mean Diff.	95.00% CI of diff.	Below threshold?	Summary	Adjusted P Value
																		WT vs. mir408#1	8.079	-2.295 to 18.45	No	ns	0.1704	A-B		WT vs. mir408#1	-15.54	-24.92 to -6.169	Yes	***	0.0004	A-B
																		WT vs. STTM-5p#1	-4.427	-14.80 to 5.946	No	ns	0.6541	A-C		WT vs. STTM-5p#1	-21.76	-31.13 to -12.38	Yes	***	<0.0001	A-C
Figure 6M									Figure 6N									WT vs. STTM-3p#1	6.971	-3.403 to 17.34	No	ns	0.28	A-D		WT vs. STTM-3p#1	8.452	-0.9228 to 17.83	No	ns	0.0889	A-D
	Inclination of main panicle flag leaf (o)									Inclination of all panicle flag leaves ≥90o（%）
	WT	MIR156-OE	ipa1							WT	MIR156-OE	ipa1					Figure 6P
	62	98	102							23.53	43.59	42.86						Cell length (μm)								Cell width (μm)
	51	96	110							28.95	53.85	42.42						WT	MIR156-OE	ipa1						WT	MIR156-OE	ipa1
	56	97	95							27.08	55.56	48.65						50.441	34.564	25.878						31.019	59.542	39.988
	54	102	120							22.22	47.37	51.22						64.788	59.324	31.184						25.412	29.635	35.838
	49	95	108							25	41.67	60						70.101	36.384	54.736						21.86	50.12	25.291
	53	94	118							28.57	46.15	42.11						65.086	55.964	57.758						39.531	59.974	26.691
	36	110	97							21.95	47.73	56.52						64.287	37.52	59.088						27.013	48.549	46.17
	68	93	94							26.67	46.81	38.46						59.542	44.452	44.03						23.428	76.826	29.163
	53	108	101							29.03	48.72	45						58.502	61.515	61.554						28.974	74.738	43.838
	45	105	118							23.53	47.62	53.49						57.5	32.543	47.265						27.013	45.812	44.137
	42	94	93							30	46.51	50						72.679	62.917	38.561						34.564	46.65	51.691
	55	98	99							29.41	47.37	58.33						81.357	27.487	49.083						26.163	43.2	55.756
																		74.738	41.367	39.817						30.6	38.706	52.276
																		64.788	56.423	55.953						32.344	32.543	49.1
	Šídák's multiple comparisons test	Mean Diff.	95.00% CI of diff.	Below threshold?	Summary	Adjusted P Value				Šídák's multiple comparisons test	Mean Diff.	95.00% CI of diff.	Below threshold?	Summary	Adjusted P Value			70.285	46.719	50.392						19.847	36.649	28.874
	WT vs. MIR156-OE	-47.17	-55.07 to -39.27	Yes	***	<0.0001	A-B			WT vs. MIR156-OE	-21.42	-26.13 to -16.70	Yes	***	<0.0001	A-B		81.357	50.12	49.482						47.947	50.824	44.592
	WT vs. ipa1	-52.58	-60.48 to -44.68	Yes	***	<0.0001	A-C			WT vs. ipa1	-22.76	-27.47 to -18.05	Yes	***	<0.0001	A-C		52.878	34.188	48.112						30.705	39.531	41.589
Figure 6R									Figure 6S									Šídák's multiple comparisons test	Mean Diff.	95.00% CI of diff.	Below threshold?	Summary	Adjusted P Value			Šídák's multiple comparisons test	Mean Diff.	95.00% CI of diff.	Below threshold?	Summary	Adjusted P Value
	Inclination of main panicle flag leaf (o)									Inclination of all panicle flag leaves ≥90o（%）								WT vs. MIR156-OE	20.46	11.61 to 29.31	Yes	***	<0.0001	A-B		WT vs. MIR156-OE	-19.13	-28.15 to -10.10	Yes	***	<0.0001	A-B
	WT	MIR156-OE	MIR156-OE/MIR408-OE#1	MIR156-OE/MIR408-OE#2	MIR408-OE	NIP				WT	MIR156-OE	MIR408-OE/MIR156-OE#1	MIR408-OE/MIR156-OE#2	MIR408-OE	NIP			WT vs. ipa1	18.36	9.512 to 27.21	Yes	***	<0.0001	A-C		WT vs. ipa1	-11.24	-20.27 to -2.211	Yes	**	0.0016	A-C
	42	85	45	35	10	10				16.667	58.14	19.83	21.74	2.74	3.614
	55	70	54	48	12	15				17.857	51.06	22.83	26.19	1.449	8.333		Figure 6U								Figure 6V
	49	90	58	53	30	20				20	38.14	24.36	21.35	2.703	2.778			Inclination of main panicle flag leaf (o)								Inclination of all panicle flag leaves ≥90o（%）
	56	115	70	75	23	25				13.953	58.33	10.26	20.83	4.688	3.226			WT	ipa1	MIR408-OE/ipa1	CK/ipa1					WT	ipa1	MIR408-OE/ipa1	CK/ipa1
	48	89	45	68	12	10				9.8039	48.21	21.67	18.75	2.222	5.172			52	89	60	92					18.37	34.31	15.22	43.08
	62	105	65	59	10	25				16.327	47.76	23.13	19.35	6.154	10.13			48	94	75	96					22	29.9	22.06	34.78
	70	104	60	62	15	20				17.308	40.54	27.85	20.41	1.389	6.944			59	88	65	110					25.86	35.11	20	34
	84	80	45	74	12	15				20.37	43.82	33.82	13.95	6.452	4			62	103	34	103					22.22	32.91	20	36.11
	34	72	66	64	9	17				14.286	35.21	21.35	11.39	1.639	7.273			45	92	68	89					10.42	27.72	23.64	32.95
	42	97	76	58	10	8				20.755	45.76	15.63	22.77	3.922	2.632			72	100	32	105					15.22	50.47	24.64	40.82
	39	94	52	67	6	10				8.6957	54	4.167	24.05	1.754	7.843			74	96	40	94					26.92	32.97	35.63	43.04
	34	105	65	49	9	20				10.526	43.53	21.05	19.12	1.471	4.286			64	105	96	92					20.83	33.33	20.25	35.53
																		36	95	85	104					17.65	41.82	14.81	38.71
																		38	94	89	112					15.09	39.68	14.75	34.15
	Tukey's multiple comparisons test	Mean Diff.	95.00% CI of diff.	Below threshold?	Summary	Adjusted P Value				Tukey's multiple comparisons test	Mean Diff.	95.00% CI of diff.	Below threshold?	Summary	Adjusted P Value			43	87	54	94					15.38	46.81	7.317	38.98
	WT vs. MIR156-OE	-40.92	-54.28 to -27.55	Yes	***	<0.0001	A-B			WT vs. MIR156-OE	-31.5	-37.64 to -25.35	Yes	***	<0.0001	A-B		52	92	97	83					16.67	38.95	13.48	31.34
	WT vs. MIR156-OE/MIR408-OE#1	-7.167	-20.53 to 6.197	No	ns	0.6183	A-C			WT vs. MIR408-OE/MIR156-OE#1	-4.95	-11.10 to 1.197	No	ns	0.1843	A-C
	WT vs. MIR156-OE/MIR408-OE#2	-8.083	-21.45 to 5.280	No	ns	0.4884	A-D			WT vs. MIR408-OE/MIR156-OE#2	-4.446	-10.59 to 1.700	No	ns	0.2884	A-D
	WT vs. MIR408-OE	38.08	24.72 to 51.45	Yes	***	<0.0001	A-E			WT vs. MIR408-OE	12.5	6.351 to 18.64	Yes	***	<0.0001	A-E		Tukey's multiple comparisons test	Mean Diff.	95.00% CI of diff.	Below threshold?	Summary	Adjusted P Value			Tukey's multiple comparisons test	Mean Diff.	95.00% CI of diff.	Below threshold?	Summary	Adjusted P Value
	WT vs. NIP	35	21.64 to 48.36	Yes	***	<0.0001	A-F			WT vs. NIP	10.03	3.880 to 16.17	Yes	***	0.0001	A-F		WT vs. ipa1	-40.83	-56.28 to -25.39	Yes	***	<0.0001	A-B		WT vs. ipa1	-18.11	-24.45 to -11.77	Yes	***	<0.0001	A-B
	MIR156-OE vs. MIR156-OE/MIR408-OE#1	33.75	20.39 to 47.11	Yes	***	<0.0001	B-C			MIR156-OE vs. MIR408-OE/MIR156-OE#1	26.55	20.40 to 32.69	Yes	***	<0.0001	B-C		WT vs. MIR408-OE/ipa1	-12.5	-27.94 to 2.942	No	ns	0.1502	A-C		WT vs. MIR408-OE/ipa1	-0.4306	-6.771 to 5.910	No	ns	0.9979	A-C
	MIR156-OE vs. MIR156-OE/MIR408-OE#2	32.83	19.47 to 46.20	Yes	***	<0.0001	B-D			MIR156-OE vs. MIR408-OE/MIR156-OE#2	27.05	20.90 to 33.20	Yes	***	<0.0001	B-D		WT vs. CK/ipa1	-44.08	-59.53 to -28.64	Yes	***	<0.0001	A-D		WT vs. CK/ipa1	-18.07	-24.41 to -11.73	Yes	***	<0.0001	A-D
	MIR156-OE vs. MIR408-OE	79	65.64 to 92.36	Yes	***	<0.0001	B-E			MIR156-OE vs. MIR408-OE	43.99	37.85 to 50.14	Yes	***	<0.0001	B-E		ipa1 vs. MIR408-OE/ipa1	28.33	12.89 to 43.78	Yes	***	<0.0001	B-C		ipa1 vs. MIR408-OE/ipa1	17.68	11.34 to 24.02	Yes	***	<0.0001	B-C
	MIR156-OE vs. NIP	75.92	62.55 to 89.28	Yes	***	<0.0001	B-F			MIR156-OE vs. NIP	41.52	35.38 to 47.67	Yes	***	<0.0001	B-F		ipa1 vs. CK/ipa1	-3.25	-18.69 to 12.19	No	ns	0.9428	B-D		ipa1 vs. CK/ipa1	0.04083	-6.300 to 6.381	No	ns	>0.9999	B-D
	MIR156-OE/MIR408-OE#1 vs. MIR156-OE/MIR408-OE#2	-0.9167	-14.28 to 12.45	No	ns	>0.9999	C-D			MIR408-OE/MIR156-OE#1 vs. MIR408-OE/MIR156-OE#2	0.5039	-5.642 to 6.650	No	ns	0.9999	C-D		MIR408-OE/ipa1 vs. CK/ipa1	-31.58	-47.03 to -16.14	Yes	***	<0.0001	C-D		MIR408-OE/ipa1 vs. CK/ipa1	-17.64	-23.98 to -11.30	Yes	***	<0.0001	C-D
	MIR156-OE/MIR408-OE#1 vs. MIR408-OE	45.25	31.89 to 58.61	Yes	***	<0.0001	C-E			MIR408-OE/MIR156-OE#1 vs. MIR408-OE	17.45	11.30 to 23.59	Yes	***	<0.0001	C-E
	MIR156-OE/MIR408-OE#1 vs. NIP	42.17	28.80 to 55.53	Yes	***	<0.0001	C-F			MIR408-OE/MIR156-OE#1 vs. NIP	14.98	8.830 to 21.12	Yes	***	<0.0001	C-F
	MIR156-OE/MIR408-OE#2 vs. MIR408-OE	46.17	32.80 to 59.53	Yes	***	<0.0001	D-E			MIR408-OE/MIR156-OE#2 vs. MIR408-OE	16.94	10.80 to 23.09	Yes	***	<0.0001	D-E
	MIR156-OE/MIR408-OE#2 vs. NIP	43.08	29.72 to 56.45	Yes	***	<0.0001	D-F			MIR408-OE/MIR156-OE#2 vs. NIP	14.47	8.326 to 20.62	Yes	***	<0.0001	D-F
	MIR408-OE vs. NIP	-3.083	-16.45 to 10.28	No	ns	0.9839	E-F			MIR408-OE vs. NIP	-2.471	-8.617 to 3.676	No	ns	0.8448	E-F

## Sheet: Supplementary Fig. 2 
Figure S2B
	Relative luciferase intensity
	I+III	I+IV	II+III	II+IV
	0.805157	0.739474	0.810276	0.925019
	1.02194	0.816457	0.882264	0.485051
	0.886305	0.438091	0.768772	1.20201
	1.18488	1.30421	1.45157	1.21806
	0.945273	1.21488	1.45998	1.00546
	1.22695	1.41721	1.63844	1.59099
	0.894173	0.99434	1.04545	0.69146
	0.952334	0.721573	0.679164	0.773282
	1.11143	1.01236	1.52576	1.17037
	0.97156	1.02641	1.40814	0.682752
	Šídák's multiple comparisons test	Mean Diff.	95.00% CI of diff.	Below threshold?	Summary	Adjusted P Value
	I+III vs. I+IV	0.0315	-0.2992 to 0.3622	No	ns	0.9934	A-B
	I+III vs. II+III	-0.167	-0.4977 to 0.1637	No	ns	0.5148	A-C
	I+III vs. II+IV	0.02555	-0.3051 to 0.3562	No	ns	0.9965	A-D

## Sheet: Supplementary Fig. 3
Figure S3B
	LUC/REN
	I+III	I+IV	II+III	II+IV
	0.006	0.013	0.01	0.011
	0.009	0.016	0.013	0.01
	0.009	0.016	0.013	0.011
	Tukey's multiple comparisons test	Mean Diff.	95.00% CI of diff.	Below threshold?	Summary	Adjusted P Value
	I+III vs. I+IV	-0.6164	-1.022 to -0.2105	Yes	**	0.0055	A-B
	I+III vs. II+III	-0.8031	-1.209 to -0.3973	Yes	**	0.001	A-C
	I+III vs. II+IV	-0.7799	-1.186 to -0.3740	Yes	**	0.0012	A-D
	I+IV vs. II+III	-0.1868	-0.5926 to 0.2191	No	ns	0.4938	B-C
	I+IV vs. II+IV	-0.1635	-0.5693 to 0.2424	No	ns	0.5933	B-D
	II+III vs. II+IV	0.02327	-0.3826 to 0.4291	No	ns	0.9976	C-D
Figure S3D
	LUC/REN
	I+III	I+IV	II+III	II+IV
	0.0163199	0.0378086	0.0419239	0.0482936
	0.019089	0.0381413	0.0455098	0.0421008
	0.0165549	0.0454352	0.0396697	0.0446296
	Tukey's multiple comparisons test	Mean Diff.	95.00% CI of diff.	Below threshold?	Summary	Adjusted P Value
	I+III vs. I+IV	-0.02314	-0.03134 to -0.01494	Yes	***	<0.0001	A-B
	I+III vs. II+III	-0.02505	-0.03324 to -0.01685	Yes	***	<0.0001	A-C
	I+III vs. II+IV	-0.02769	-0.03588 to -0.01949	Yes	***	<0.0001	A-D
	I+IV vs. II+III	-0.001906	-0.01010 to 0.006290	No	ns	0.8764	B-C
	I+IV vs. II+IV	-0.004546	-0.01274 to 0.003650	No	ns	0.3497	B-D
	II+III vs. II+IV	-0.00264	-0.01084 to 0.005556	No	ns	0.7369	C-D

## Sheet: Supplementary Fig. 6
Figure S6A																												Figure S6B	Relative expression of miR408-5p
	Relative expression of miR408-3p									Relative expression of UCL7									Relative expression of UCL8										WT	MIR408-OE#1	MIR408-OE#2	MIR408-OE#3
	WT	MIR408-OE#1	MIR408-OE#2	MIR408-OE#3						WT	MIR408-OE#1	MIR408-OE#2	MIR408-OE#3						WT	MIR408-OE#1	MIR408-OE#2	MIR408-OE#3							1.07668	381.779	182.877	336.764
	0.936894	229.606	153.257	371.032						0.967718	0.334943	0.095779	0.12022						0.989273	0.10922	0.061129	0.127031							0.958993	352.772	183.209	343.601
	1.05615	241.886	169.007	361.008						0.997479	0.334526	0.08123	0.130242						1.21379	0.437913	0.062344	0.175982							0.964325	340.283	138.363	304.985
	1.01061	218.086	164.054	370.499						1.03597	0.338571	0.100374	0.11796						0.832799	0.332323	0.058997	0.119203
	Šídák's multiple comparisons test	Mean Diff.	95.00% CI of diff.	Below threshold?	Summary	Adjusted P Value				Šídák's multiple comparisons test	Mean Diff.	95.00% CI of diff.	Below threshold?	Summary	Adjusted P Value				Šídák's multiple comparisons test	Mean Diff.	95.00% CI of diff.	Below threshold?	Summary	Adjusted P Value					Šídák's multiple comparisons test	Mean Diff.	95.00% CI of diff.	Below threshold?	Summary	Adjusted P Value
	WT vs. MIR408-OE#1	-228.9	-247.8 to -209.9	Yes	***	<0.0001	A-B			WT vs. MIR408-OE#1	0.6644	0.6198 to 0.7089	Yes	***	<0.0001	A-B			WT vs. MIR408-OE#1	0.7188	0.4042 to 1.033	Yes	***	0.0004	A-B				WT vs. MIR408-OE#1	-357.3	-405.5 to -309.1	Yes	***	<0.0001	A-B
	WT vs. MIR408-OE#2	-161.1	-180.0 to -142.2	Yes	***	<0.0001	A-C			WT vs. MIR408-OE#2	0.9079	0.8634 to 0.9525	Yes	***	<0.0001	A-C			WT vs. MIR408-OE#2	0.9511	0.6365 to 1.266	Yes	***	<0.0001	A-C				WT vs. MIR408-OE#2	-167.1	-215.3 to -119.0	Yes	***	<0.0001	A-C
	WT vs. MIR408-OE#3	-366.5	-385.4 to -347.6	Yes	***	<0.0001	A-D			WT vs. MIR408-OE#3	0.8776	0.8330 to 0.9221	Yes	***	<0.0001	A-D			WT vs. MIR408-OE#3	0.8712	0.5566 to 1.186	Yes	***	<0.0001	A-D				WT vs. MIR408-OE#3	-327.4	-375.6 to -279.3	Yes	***	<0.0001	A-D
Figure S6D
	Primary root length (cm)									Adventitious root number									Length of three longest first-order adventitious roots (cm)
	WT	MIR408-OE#1	MIR408-OE#2	MIR408-OE#3						WT	MIR408-OE#1	MIR408-OE#2	MIR408-OE#3						WT	MIR408-OE#1	MIR408-OE#2	MIR408-OE#3
	14.2	9.5	11.9	12.3						7	6	6	7						7.7	7.7	7.5	7.2
	14.8	12.8	11.6	13.2						8	7	6	6						5.8	4.5	7.6	5
	11.5	9.3	11.8	14.9						7	7	9	7						6.7	9.3	6.7	8.1
	12.1	11.4	13	11.8						7	8	7	7						9.2	6.7	7.7	9.2
	14.3	13.2	12.5	13.2						6	7	6	7						5.6	9.5	7.9	6.8
	12.4	14.1	11.5	11.3						8	8	6	6						9.7	5.1	8.5	7.5
	12.7	14.7	13.5	12.3						7	8	6	7						6.2	6.4	7.5	6.8
	12.1	15.6	13.3	14.8						7	9	7	7						6.8	10.2	8.1	4.9
	14.2	15.9	13.7	15.4						9	7	7	7						11.2	9.1	8.8	7.4
	12.3	13.7	12.6	12.3						9	8	7	8						7.8	8.6	7.1	9.1
	11.9	12.8	13	11.8						7	7	8	7						7.2	5.6	7.3	9.2
	10.8	13.6	12.9	12.2						9	9	7	7						9.7	8.7	8.4	10.3
	13.5	11.2	13.1	11.1						9	8	7	7						9.6	9.7	6.8	12.1
	11.3	10.5	12.7	12.5						7	7	6	7						7.1	8.8	7.6	7.5
	11.8	10	13.5	10.2						6	8	8	6						6.7	8.2	7.4	7.5
																			6.5	5.2	6.3	5.3
																			6.4	4.2	6.7	4.8
	Šídák's multiple comparisons test	Mean Diff.	95.00% CI of diff.	Below threshold?	Summary	Adjusted P Value				Šídák's multiple comparisons test	Mean Diff.	95.00% CI of diff.	Below threshold?	Summary	Adjusted P Value				5.4	6.4	4.6	5.2
	WT vs. MIR408-OE#1	0.1067	-1.225 to 1.439	No	ns	0.9962	A-B			WT vs. MIR408-OE#1	-0.06667	-0.8338 to 0.7005	No	ns	0.9952	A-B			6.4	4.8	4.7	8.1
	WT vs. MIR408-OE#2	-0.04667	-1.379 to 1.285	No	ns	0.9997	A-C			WT vs. MIR408-OE#2	0.6667	-0.1005 to 1.434	No	ns	0.1064	A-C			4.9	3.6	7.6	5.8
	WT vs. MIR408-OE#3	0.04	-1.292 to 1.372	No	ns	0.9998	A-D			WT vs. MIR408-OE#3	0.6667	-0.1005 to 1.434	No	ns	0.1064	A-D			5.2	5.8	8.5	5.6
																			5.8	5.5	7.3	5.8
																			6.4	5.4	6.3	4.5
																			8.3	7.2	7.6	5.8
																			6.4	4.8	6.2	7.2
																			7.1	6.2	4.9	7.1
																			7	3.8	6.8	8.7
																			6	4.8	6.6	8.4
																			7.8	6.5	6.5	6.6
																			6.1	6.2	7.2	6.1
																			4.5	4.5	4.2	4.5
																			4.7	3.8	6.4	4.3
																			4.6	6	2.9	4.8
																			4.8	4.2	4.2	5.4
																			3.4	3.2	6.2	4.2
																			4.9	3.5	4.7	4.5
																			4.8	4.1	7.2	3.9
																			5.6	4.5	3.9	4.2
																			6.4	5.8	4.1	4.5
																			4.2	4.1	5.2	5.2
																			5	5.1	4.3	4.1
																			4.9	3.4	5.3	4.9
																			4.5	4.2	4.8	4.7
																			6	4.6	5.6	5.4
																			5.1	5.2	3.5	4.4
																			Šídák's multiple comparisons test	Mean Diff.	95.00% CI of diff.	Below threshold?	Summary	Adjusted P Value
																			WT vs. MIR408-OE#1	0.4756	-0.4210 to 1.372	No	ns	0.4932	A-B
																			WT vs. MIR408-OE#2	0.02	-0.8766 to 0.9166	No	ns	>0.9999	A-C
																			WT vs. MIR408-OE#3	0.07778	-0.8188 to 0.9744	No	ns	0.9955	A-D
Figure S6F
	Primary root length (cm)									Adventitious root number									Length of three longest first-order adventitious roots (cm)
	WT	MIR408-OE#1	MIR408-OE#2	MIR408-OE#3						WT	MIR408-OE#1	MIR408-OE#2	MIR408-OE#3						WT	MIR408-OE#1	MIR408-OE#2	MIR408-OE#3
	4.7	5.1	4.3	3.4						9	9	10	7						5	4.7	4.9	4.8
	4.4	4.2	4.8	4.6						9	9	9	8						3.5	2.6	3.3	2.6
	5.4	4.6	4.9	3.3						9	8	10	9						4.1	3	2.7	5.8
	4.2	4	5.3	4.1						9	9	9	9						3.7	5.5	3.1	4.3
	5.6	3.8	4.8	4.8						10	8	10	8						3	4.5	4.6	6
	5.2	4.6	5.3	5						8	9	8	9						5.1	4.1	4.6	3.2
	4.6	3.5	4.1	5.3						8	8	8	9						4.2	4.6	4.5	4.2
	4.5	5.3	3.8	5.6						9	9	9	10						3.9	4.5	4.2	6.5
	4.1	5.1	3.8	5.7						8	9	8	8						5.1	2.5	4.9	5.7
	5.4	4	5	4.9						8	9	8	9						5.9	5.5	3.8	5.4
	4.6	4.2	4.3	4.6						9	11	8	8						3	5.8	3.4	3.5
	4.6	4.1	3.2	4.9						10	10	8	10						5.2	6.1	4.1	5.5
	4.8	4.3	4.1	4						9	9	9	9						3.3	4.4	3.9	6.1
	4.5	4.2	4.5	3.8						8	10	8	8						3.6	3.9	3.5	3.6
	5.4	3.8	4.4	3.6						8	10	8	9						2.5	6.2	4.2	5.1
																			2.7	2.2	2.2	2.8
																			2.3	2.4	2.1	2.5
	Šídák's multiple comparisons test	Mean Diff.	95.00% CI of diff.	Below threshold?	Summary	Adjusted P Value				Šídák's multiple comparisons test	Mean Diff.	95.00% CI of diff.	Below threshold?	Summary	Adjusted P Value				2.7	2.1	2.6	5
	WT vs. MIR408-OE#1	0.48	-0.06069 to 1.021	No	ns	0.096	A-B			WT vs. MIR408-OE#1	-0.4	-1.114 to 0.3139	No	ns	0.4351	A-B			3.3	4.6	2.8	2.5
	WT vs. MIR408-OE#2	0.36	-0.1807 to 0.9007	No	ns	0.2876	A-C			WT vs. MIR408-OE#2	0.06667	-0.6472 to 0.7805	No	ns	0.9941	A-C			2.7	2.1	3.4	1.9
	WT vs. MIR408-OE#3	0.2933	-0.2474 to 0.8340	No	ns	0.463	A-D			WT vs. MIR408-OE#3	0.06667	-0.6472 to 0.7805	No	ns	0.9941	A-D			2.5	2	2.5	3.1
																			2.7	2	3.1	2.9
																			2.9	2.6	3.4	3
																			2.9	2	3.5	5.5
																			3.5	1.8	3.2	2.5
																			2.7	4	3	3.3
																			2.2	4	3.8	2
																			2.5	3.7	3.4	2.6
																			2.7	3.6	3.4	3.5
																			2.3	5.5	3.4	4.8
																			2.3	2	2	2.5
																			2.1	2.2	2	2.5
																			2.2	2	2.4	3.4
																			2.8	1.9	2.5	2.4
																			2.1	2	3.1	1.8
																			1.9	1.8	1.9	2
																			2.2	1.9	2.3	2.3
																			2.4	1.9	3.2	2.5
																			2.5	1.8	2.6	5
																			2.8	1.7	2.4	2.2
																			2.3	2.2	2.8	2.8
																			1.7	2.1	3	1.9
																			2	2.3	3.5	2.4
																			1.9	2.7	3.3	2.5
																			1.9	2.1	2.8	2.9
																			Šídák's multiple comparisons test	Mean Diff.	95.00% CI of diff.	Below threshold?	Summary	Adjusted P Value
																			WT vs. MIR408-OE#1	-0.1844	-0.7816 to 0.4127	No	ns	0.8404	A-B
																			WT vs. MIR408-OE#2	-0.2333	-0.8305 to 0.3638	No	ns	0.7222	A-C
																			WT vs. MIR408-OE#3	-0.5444	-1.142 to 0.05273	No	ns	0.0853	A-D

## Sheet: Supplementary Fig. 7
Figure S7C
	Primary root length (cm)				Adventitious root number				Length of three longest first-order adventitious roots (cm)
	WT	iaa30			WT	iaa30			WT	iaa30
	14.6	14			6	7			11.6	12
	14.1	15.1			6	7			11.4	12
	13.3	14.8			7	6			12	12
	15.6	14.8			7	7			10.7	11.2
	15.6	16.2			7	7			13	11.6
	14.2	15.5			7	6			12.5	9
	15.3	14.9			7	7			11.4	10.7
	14.9	13.5			7	7			11.6	11
	14.6	14.3			6	7			10	11.5
	14.8	15.4			6	6			11	10
	14.7	15.3			6	6			9.6	10.2
	16.4	14.4			7	5			12.3	9.1
	14.6	15.4			6	7			12.6	11.1
	16	14.5			6	7			11.3	10.4
	15.2	14.4			6	7			12.2	11.6
									10.8	11.1
									11.3	10
	Column B	iaa30			Column B	iaa30			11.3	11.3
	vs.	vs.			vs.	vs.			10.6	10.9
	Column A	WT			Column A	WT			11.6	11.1
									11.4	8.5
	Unpaired t test				Unpaired t test				11.3	10.4
	P value	0.7311			P value	0.5322			10.9	10
	P value summary	ns			P value summary	ns			7.6	11.4
	Significantly different (P < 0.05)?	No			Significantly different (P < 0.05)?	No			10.2	6.5
	One- or two-tailed P value?	Two-tailed			One- or two-tailed P value?	Two-tailed			6.6	9.4
	t, df	t=0.3471, df=28			t, df	t=0.6325, df=28			11.7	7.3
									10.2	10.9
									11.2	10.1
									11.3	9.5
									10.4	10.9
									8.6	9.7
									10.6	10.8
									9.7	10.2
									9.6	10.6
									8.6	5.5
									9.9	9.4
									10.5	9.4
									3.9	11
									4.5	6.2
									5.2	8.3
									6.3	5.4
									3.5	10.8
									7.6	9.3
									9.6	7.6
									Column B	iaa30
									vs.	vs.
									Column A	WT
									Unpaired t test
									P value	0.8852
									P value summary	ns
									Significantly different (P < 0.05)?	No
									One- or two-tailed P value?	Two-tailed
									t, df	t=0.1448, df=88
Figure S7E
	Primary root length (cm)				Adventitious root number
	WT	iaa30			WT	iaa30			WT	iaa30
	6.1	5.8			7	7			5.6	6.3
	6.2	5.9			7	7			5.7	5.6
	5.9	6.2			8	7			5.7	6.7
	5.8	6.1			7	8			6.7	5.5
	6.4	5.8			7	7			7.3	6.9
	5.8	5.6			8	7			4.6	7
	5.4	5.3			7	8			5.6	6.2
	5.2	5.8			7	7			6.6	5.3
	6.2	5.9			7	7			6	6.5
	6.1	5.6			7	7			4.6	6.5
	6	5.4			8	7			6.9	5.8
	6.2	5.6			7	7			7.3	6.6
	5.8	5.3			7	7			6.3	6.8
	5.7	5.3			6	7			7.4	4.5
	5.7	5.9			7	7			6.5	5.3
									5.4	6.2
									5	4.9
	Column B	iaa30			Column B	iaa30			4.8	5.7
	vs.	vs.			vs.	vs.			5.4	5.2
	Column A	WT			Column A	WT			4.3	5.2
									4.5	3.7
	Unpaired t test				Unpaired t test				4.9	3.9
	P value	0.0842			P value	>0.9999			4.2	4.5
	P value summary	ns			P value summary	ns			4.2	6.2
	Significantly different (P < 0.05)?	No			Significantly different (P < 0.05)?	No			3.4	3.7
	One- or two-tailed P value?	Two-tailed			One- or two-tailed P value?	Two-tailed			6.3	4.7
	t, df	t=1.791, df=28			t, df	t=0.000, df=28			6.1	5.8
									4.6	6.2
									6.1	3.8
									4.6	4.5
									2.6	3
									4.1	3.5
									4.4	5.2
									4	4.2
									4.2	3.4
									4	3.6
									3.7	3.4
									3	3.8
									2.6	3
									3	3.4
									3	2.6
									4.9	5.6
									3.4	4.3
									5.2	3.7
									2.4	3.8
									Column B	iaa30
									vs.	vs.
									Column A	WT
									Unpaired t test
									P value	0.9292
									P value summary	ns
									Significantly different (P < 0.05)?	No
									One- or two-tailed P value?	Two-tailed
									t, df	t=0.08907, df=88
Figure S7I
	Primary root length (cm)								Adventitious root number								Length of three longest first-order adventitious roots (cm)
	WT	iaa11/30#1	iaa11/30#2						WT	iaa11/30#1	iaa11/30#2						WT	iaa11/30#1	iaa11/30#2
	15	9	14.4						7	9	8						8.4	7	8.6
	12.3	14.7	13.2						8	7	9						9.7	10.7	9.9
	14.8	12.4	14						8	8	7						6.5	9.1	10.9
	11.9	16.1	15.1						7	7	7						9.8	12.8	10.5
	12.4	13.9	9.9						7	8	9						13.2	11.9	9.6
	11.8	12	15						7	8	8						9.8	8.9	10.8
	14.5	11.3	14.8						8	9	8						7.6	8.4	8.3
	12.1	10.5	9.8						6	8	9						11.4	8.3	8.2
	12.5	14.6	11.2						7	7	7						6.5	11.8	10.1
	13.4	11.9	11.9						7	7	8						12.7	8.7	10.5
	14.5	11.5	12.8						8	7	8						13	7.8	10.8
	12.8	14.6	11.8						7	8	7						11.6	11.7	9.8
	11.8	13.2	11.7						7	7	8						9.4	10.2	9.5
	14.2	11	12.1						6	7	7						8.6	9	10.9
	13.4	12.7	15.2						8	7	7						6.2	6.7	10.6
																	6.4	5.6	7.2
																	9.6	11.1	8
	Šídák's multiple comparisons test	Mean Diff.	95.00% CI of diff.	Below threshold?	Summary	Adjusted P Value			Šídák's multiple comparisons test	Mean Diff.	95.00% CI of diff.	Below threshold?	Summary	Adjusted P Value			6.7	8.8	7.9
	WT vs. iaa11/30#1	0.5333	-0.8805 to 1.947	No	ns	0.6238	A-B		WT vs. iaa11/30#1	-0.4	-1.018 to 0.2185	No	ns	0.2623	A-B		9.7	11.6	8.8
	WT vs. iaa11/30#2	0.3	-1.114 to 1.714	No	ns	0.8595	A-C		WT vs. iaa11/30#2	-0.6	-1.218 to 0.01845	No	ns	0.0586	A-C		10	9.4	9.2
																	10.4	9.2	10.4
																	5.8	8.6	7.9
																	7.6	6.3	7.5
																	5.1	9.8	8.4
																	11.3	7.4	7.2
																	7.6	6.1	6.1
																	8.9	9.3	8.6
																	8.7	8.5	7
																	8.1	5.8	9.3
																	6.1	7.1	8.8
																	5.3	4.8	6.2
																	5.8	9.7	6.4
																	4.6	8.5	7
																	5.4	9.8	6.5
																	7.8	7.8	6.1
																	8.1	7.8	7.8
																	4.8	7.6	5.4
																	4.6	5.4	4.9
																	5	7.5	5.3
																	7.6	4.6	5.8
																	5.8	4.5	5.1
																	5.1	7.1	4.8
																	6.8	8.2	4.9
																	5.1	4.8	5.4
																	4.9	4.3	6.5
																	Šídák's multiple comparisons test	Mean Diff.	95.00% CI of diff.	Below threshold?	Summary	Adjusted P Value
																	WT vs. iaa11/30#1	-0.3756	-1.417 to 0.6660	No	ns	0.6591	A-B
																	WT vs. iaa11/30#2	-0.14	-1.182 to 0.9016	No	ns	0.9431	A-C
Figure S7K
	Primary root length (cm)								Adventitious root number								Length of three longest first-order adventitious roots (cm)
	WT	iaa11/30#1	iaa11/30#2						WT	iaa11/30#1	iaa11/30#2						WT	iaa11/30#1	iaa11/30#2
	5.6	5.5	5.9						9	7	7						3.5	7.1	5.8
	6.5	5.4	6.5						8	8	8						4.8	6	4.9
	5.5	5.6	5.4						9	8	6						6.5	5.9	6.4
	3.3	5.3	6.4						8	9	8						5.4	5.6	6.1
	6.3	6.5	7						9	9	9						4.3	4.2	5.4
	6.4	6.1	6.8						9	8	7						3.8	4.9	5.1
	5.3	5.4	6.9						8	7	8						6.5	7.5	6.4
	5.4	6.2	6.8						9	7	9						5.6	6.9	6.4
	5.2	7.1	5.4						7	8	8						5.6	6.8	6.2
	5.5	5.5	5.3						7	7	7						3.5	6	6
	5.3	4.9	4.4						8	8	8						7.5	6.9	5.5
	5.8	5.4	4						9	7	7						7.2	5.3	4.9
	6.5	3.8	5.7						8	7	8						7.4	4.9	5.1
	5.2	4.6	5.2						9	8	8						5.2	4.2	4.7
	6	4.2	5.2						7	7	7						5	5.4	4.6
																	3.2	6.5	4.3
																	3.5	5.2	3.8
	Šídák's multiple comparisons test	Mean Diff.	95.00% CI of diff.	Below threshold?	Summary	Adjusted P Value			Šídák's multiple comparisons test	Mean Diff.	95.00% CI of diff.	Below threshold?	Summary	Adjusted P Value			5.1	5.4	4.9
	WT vs. iaa11/30#1	0.1533	-0.5740 to 0.8806	No	ns	0.8612	A-B		WT vs. iaa11/30#1	0.6	-0.06115 to 1.261	No	ns	0.081	A-B		5.3	5	4.2
	WT vs. iaa11/30#2	-0.2067	-0.9340 to 0.5206	No	ns	0.7633	A-C		WT vs. iaa11/30#2	0.6	-0.06115 to 1.261	No	ns	0.081	A-C		3.2	3.5	4.1
																	3.1	3.9	4.2
																	4.2	6.9	6
																	5.5	6.1	4.6
																	5.5	5.9	5.3
																	3.2	5.3	4.8
																	5.4	5.8	4.9
																	6.4	3.4	4
																	4.3	3.6	3.2
																	4.7	4.1	3.5
																	4.8	4.2	3.7
																	3.1	5.5	3.6
																	3.2	5	3.5
																	3.5	4.6	3.2
																	3.8	4.4	4.1
																	3	2.8	3.9
																	2.8	3	3.2
																	2.9	5.8	4.6
																	3.8	4.5	3.8
																	5.1	4.6	2.8
																	3	4.8	3.4
																	5.2	4.2	3.6
																	4.9	2.8	2.9
																	3.6	2.6	3
																	4.5	2.5	3.1
																	3.4	2.7	2.9
																	Šídák's multiple comparisons test	Mean Diff.	95.00% CI of diff.	Below threshold?	Summary	Adjusted P Value
																	WT vs. iaa11/30#1	-0.3822	-0.9723 to 0.2079	No	ns	0.2694	A-B
																	WT vs. iaa11/30#2	0.09778	-0.4923 to 0.6879	No	ns	0.915	A-C

[truncated: 11 more sheets: Supplementary Fig. 8, Supplementary Fig. 9, Supplementary Fig. 10, Supplementary Fig. 12, Supplementary Fig. 13, Supplementary Fig. 14, Supplementary Fig. 15, Supplementary Fig. 16, Supplementary Fig. 17, Supplementary Fig. 18, Supplementary Fig. 19]
